# Supplementary material for: Mining housekeeping genes with a Naive Bayes classifier
Source: BMC Genomics. 2006 Oct 30;7:277. doi: 10.1186/1471-2164-7-277 (PMC1635426; doi:10.1186/1471-2164-7-277)
Supplement: Additional file 1 — Attributes values and housekeeping probabilities for all EMBL human genes. The file contains the following attributes in tab separated format: 1. EMBL_gene_id = The EMBL gene identifier, 2. HGNC_symbol = the HUGO Gene Name Committee identifier 3. description = a textual description of the gene function, 4. EMBL_transcript_id = The EMBL transcript identifier, 5. cDNA_length = cDNA length (entire pre-splicing mRNA length: exons + introns + other untranslated regions), 6. cds_length = Coding sequence length (exons only), 7. exons_nr = Number of exons, 8. 3_MAR_presence = Presence of S/MAR in the 3' region, 9. 5_MAR_presence = Presence of S/MAR in the 5' region, 10. 5_polyA_18_presence = Presence of Poly(dA-dT) (with length of 18 or more bp) in the 5' region, 11. 5_CCGNN_2_5_presence = Presence of (CCGNN)2–5 in the 5' region, 12. perc_go_ts_match = Percent of GO terms for the gene that match with the tissue specific GO terms list, 13. perc_go_hk_match = Percent of GO terms for the gene that match with the housekeeping GO terms list, 14. is_hk = The housekeeping or tissue specific former classification from published lists (when known), 15. predicted_class = The predicted class given the probability (class is housekeeping if housekeeping probability ≥ 50%, tissue specific if probability ≤ 50%) 16. hk_probability = The new housekeeping probability generated by the Naive Bayes classifier When a value was unknown it was represented by a question mark, following the "arff" file standard for machine learning. [file 1471-2164-7-277-S1.tsv]

EMBL_gene_id HGNC_symbol	description	EMBL_transcript_id	cDNA_length	cds_length	exons_nr	5_MAR_presence	3_MAR_presence	5_polyA_18_presence	5_CCGNN_2_5_presence	perc_go_hk_match	perc_go_ts_match	is_hk	predicted_class	hk_probability
ENSG00000152684	ITGA1	Pelota homolog. [Source:Uniprot/SWISSPROT;Acc:Q9BRX2]	ENST00000274311	2918	1158	3	no	no	no	yes	0.1	0.2	?	1:yes	0.55
ENSG00000152684	ITGA1	Pelota homolog. [Source:Uniprot/SWISSPROT;Acc:Q9BRX2]	ENST00000282588	4795	3540	29	no	no	no	yes	0.1	0.2	?	2:no	0.01
ENSG00000152684	PELO	Pelota homolog. [Source:Uniprot/SWISSPROT;Acc:Q9BRX2]	ENST00000274311	2918	1158	3	no	no	no	yes	0.1	0.2	?	1:yes	0.55
ENSG00000152684	PELO	Pelota homolog. [Source:Uniprot/SWISSPROT;Acc:Q9BRX2]	ENST00000282588	4795	3540	29	no	no	no	yes	0.1	0.2	?	2:no	0.01
ENSG00000152689		RAS guanyl releasing protein 3 (Calcium and DAG-regulated guanine nucleotide exchange factor III) (Guanine nucleotide exchange factor for Rap1). [Source:Uniprot/SWISSPROT;Acc:Q8IV61]	ENST00000337416	4551	1656	18	no	yes	no	no	0	0.1111111	?	2:no	6.0e-03
ENSG00000152700	SAR1B	GTP-binding protein SAR1b (GTBPB). [Source:Uniprot/SWISSPROT;Acc:Q9Y6B6]	ENST00000282606	1245	597	?	no	no	no	no	0	0	?	2:no	0.27
ENSG00000152705	CATSPER3	cation channel, sperm associated 3 [Source:RefSeq_peptide;Acc:NP_821138]	ENST00000282611	1338	1197	?	no	no	no	no	0	0.6666667	?	2:no	0.00
ENSG00000152726		Family with sequence similarity 21, member A (Fragment). [Source:Uniprot/SPTREMBL;Acc:Q5VW23]	ENST00000282633	2709	2709	?	no	no	no	no	?	?	?	2:no	0.05
ENSG00000152726		Family with sequence similarity 21, member A (Fragment). [Source:Uniprot/SPTREMBL;Acc:Q5VW23]	ENST00000351071	3972	3411	?	no	no	no	no	?	?	?	2:no	0.02
ENSG00000152726		Family with sequence similarity 21, member A (Fragment). [Source:Uniprot/SPTREMBL;Acc:Q5VW23]	ENST00000355876	4226	3669	?	no	no	no	no	?	?	?	2:no	0.02
ENSG00000152726		Family with sequence similarity 21, member A (Fragment). [Source:Uniprot/SPTREMBL;Acc:Q5VW23]	ENST00000358474	3873	3672	?	no	no	no	no	?	?	?	2:no	0.02
ENSG00000152729			ENST00000282635	1579	222	?	no	no	no	no	?	?	?	2:no	0.28
ENSG00000152749	GPR180	intimal thickness-related receptor [Source:RefSeq_peptide;Acc:NP_851320]	ENST00000282658	3865	1323	?	no	no	no	no	0	0	?	2:no	0.12
ENSG00000152760	TCTEX1D1		ENST00000282670	2002	540	?	no	no	no	no	?	?	?	2:no	0.31
ENSG00000152763	WDR78		ENST00000282672	3842	2547	?	no	no	no	yes	?	?	?	2:no	0.18
ENSG00000152766	ANKRD22	ankyrin repeat domain 22 [Source:RefSeq_peptide;Acc:NP_653191]	ENST00000282676	1102	576	?	no	no	no	no	?	?	?	2:no	0.11
ENSG00000152767	FARP1	FERM, RhoGEF, and pleckstrin domain protein 1 isoform 1 [Source:RefSeq_peptide;Acc:NP_005757]	ENST00000319562	4919	3138	?	no	no	no	yes	0.1666667	0	?	1:yes	0.90
ENSG00000152778	IFIT5	Interferon-induced protein with tetratricopeptide repeats 5 (IFIT-5) (Retinoic acid- and interferon-inducible 58 kDa protein). [Source:Uniprot/SWISSPROT;Acc:Q13325]	ENST00000282692	3914	1449	?	no	no	no	no	0	0	?	2:no	0.21
ENSG00000152779	SLC16A12	solute carrier family 16 (monocarboxylic acid transporters), member 12 [Source:RefSeq_peptide;Acc:NP_998771]	ENST00000341233	3900	1461	?	yes	no	no	no	0	0.3333333	?	2:no	1.0e-03
ENSG00000152782	PANK1	Pantothenate kinase 1 (EC 2.7.1.33) (Pantothenic acid kinase 1) (hPanK1) (hPanK). [Source:Uniprot/SWISSPROT;Acc:Q8TE04]	ENST00000307534	3484	1797	?	no	no	no	no	0	0	?	2:no	0.18
ENSG00000152782	PANK1	Pantothenate kinase 1 (EC 2.7.1.33) (Pantothenic acid kinase 1) (hPanK1) (hPanK). [Source:Uniprot/SWISSPROT;Acc:Q8TE04]	ENST00000322191	2525	945	?	no	no	no	no	0	0	?	2:no	0.17
ENSG00000152782	PANK1	Pantothenate kinase 1 (EC 2.7.1.33) (Pantothenic acid kinase 1) (hPanK1) (hPanK). [Source:Uniprot/SWISSPROT;Acc:Q8TE04]	ENST00000342512	2706	1122	?	no	no	no	no	0	0	?	2:no	0.17
ENSG00000152784	PRDM8	PR-domain zinc finger protein 8. [Source:Uniprot/SWISSPROT;Acc:Q9NQV8]	ENST00000282699	2536	903	10	no	no	no	yes	0	0	?	2:no	0.45
ENSG00000152784	PRDM8	PR-domain zinc finger protein 8. [Source:Uniprot/SWISSPROT;Acc:Q9NQV8]	ENST00000339711	2510	897	11	no	no	no	yes	0	0	?	2:no	0.43
ENSG00000152785	BMP3	Bone morphogenetic protein 3 precursor (BMP-3) (Osteogenin) (BMP-3A). [Source:Uniprot/SWISSPROT;Acc:P12645]	ENST00000282701	1774	1419	3	no	no	no	yes	0	0.7142857	?	2:no	1.0e-03
ENSG00000152795	HNRPDL	heterogeneous nuclear ribonucleoprotein D-like [Source:RefSeq_peptide;Acc:NP_005454]	ENST00000295470	3509	1263	10	no	no	no	yes	0.2857143	0	?	1:yes	0.99
ENSG00000152795	HNRPDL	heterogeneous nuclear ribonucleoprotein D-like [Source:RefSeq_peptide;Acc:NP_005454]	ENST00000307186	1545	735	7	no	no	no	yes	0.2857143	0	?	1:yes	0.99
ENSG00000152795	HNRPDL	heterogeneous nuclear ribonucleoprotein D-like [Source:RefSeq_peptide;Acc:NP_005454]	ENST00000349655	3404	1263	9	no	no	no	yes	0.2857143	0	?	1:yes	0.99
ENSG00000152804	HHEX	Homeobox protein PRH (Hematopoietically expressed homeobox) (Homeobox protein HEX). [Source:Uniprot/SWISSPROT;Acc:Q03014]	ENST00000282728	1725	813	?	no	no	no	yes	0	0.4	?	2:no	9.0e-03
ENSG00000152818	UTRN	Utrophin (Dystrophin-related protein 1) (DRP1) (DRP). [Source:Uniprot/SWISSPROT;Acc:P46939]	ENST00000282749	10299	10299	?	no	no	yes	no	0	0.2222222	?	2:no	0.00
ENSG00000152822	GRM1	Metabotropic glutamate receptor 1 precursor (mGluR1). [Source:Uniprot/SWISSPROT;Acc:Q13255]	ENST00000282753	6622	3585	?	yes	no	no	no	0	0.2857143	?	2:no	0.00
ENSG00000152822	GRM1	Metabotropic glutamate receptor 1 precursor (mGluR1). [Source:Uniprot/SWISSPROT;Acc:Q13255]	ENST00000355289	3294	2721	?	yes	no	no	no	0	0.2857143	?	2:no	1.0e-03
ENSG00000152894	PTPRK	Receptor-type tyrosine-protein phosphatase kappa precursor (EC 3.1.3.48) (Protein-tyrosine phosphatase kappa) (R-PTP-kappa). [Source:Uniprot/SWISSPROT;Acc:Q15262]	ENST00000282833	5983	4323	?	no	no	no	no	0	0.4285714	?	2:no	0.00
ENSG00000152904	GGPS1	Geranylgeranyl pyrophosphate synthetase (GGPP synthetase) (GGPPSase) (Geranylgeranyl diphosphate synthase) [Includes: Dimethylallyltranstransferase (EC 2.5.1.1); Geranyltranstransferase (EC 2.5.1.10); Farnesyltranstransferase (EC 2.5.1.29)]. [Source:Unip	ENST00000282841	2514	903	?	no	no	no	no	0	0	?	2:no	0.21
ENSG00000152904	GGPS1	Geranylgeranyl pyrophosphate synthetase (GGPP synthetase) (GGPPSase) (Geranylgeranyl diphosphate synthase) [Includes: Dimethylallyltranstransferase (EC 2.5.1.1); Geranyltranstransferase (EC 2.5.1.10); Farnesyltranstransferase (EC 2.5.1.29)]. [Source:Unip	ENST00000358966	1395	903	?	no	no	no	no	0	0	?	2:no	0.19
ENSG00000152910	CNTNAP4	Contactin associated protein-like 4 precursor (Cell recognition molecule Caspr4). [Source:Uniprot/SWISSPROT;Acc:Q9C0A0]	ENST00000307431	4691	3840	?	no	yes	no	no	0	0	?	2:no	4.0e-03
ENSG00000152910	CNTNAP4	Contactin associated protein-like 4 precursor (Cell recognition molecule Caspr4). [Source:Uniprot/SWISSPROT;Acc:Q9C0A0]	ENST00000339740	2294	2166	?	no	yes	no	no	0	0	?	2:no	0.03
ENSG00000152926	ZNF117	Krueppel-related zinc finger protein [Source:RefSeq_peptide;Acc:NP_056936]	ENST00000282869	2874	1452	4	no	no	no	no	0	0	?	2:no	0.45
ENSG00000152931		Prostate-specific and androgen regulated protein PART-1. [Source:Uniprot/SWISSPROT;Acc:Q9NPD0]	ENST00000282876	2096	339	2	no	no	no	no	0	0	?	2:no	0.50
ENSG00000152931		Prostate-specific and androgen regulated protein PART-1. [Source:Uniprot/SWISSPROT;Acc:Q9NPD0]	ENST00000362001	2096	180	2	no	no	no	no	0	0	?	2:no	0.50
ENSG00000152932	RAB3C	Ras-related protein Rab-3C. [Source:Uniprot/SWISSPROT;Acc:Q96E17]	ENST00000282878	1008	684	5	no	no	no	no	0	0	?	2:no	0.36
ENSG00000152936			ENST00000282881	1718	1167	9	no	yes	no	yes	?	?	?	2:no	0.05
ENSG00000152939	MARVELD2	MARVEL domain containing 2 [Source:RefSeq_peptide;Acc:NP_653325]	ENST00000282886	1444	1374	6	no	no	no	yes	0	0	?	1:yes	0.53
ENSG00000000003	TSPAN6	Tetraspanin-6 (Tspan-6) (Transmembrane 4 superfamily member 6) (T245 protein) (Tetraspanin TM4-D) (A15 homolog). [Source:Uniprot/SWISSPROT;Acc:O43657]	ENST00000003603	2069	738	?	no	no	no	no	0.25	0.25	?	2:no	0.28
ENSG00000000005	TNMD	Tenomodulin (TeM) (hTeM) (Chondromodulin-I like protein) (ChM1L) (hChM1L) (Myodulin) (Tendin). [Source:Uniprot/SWISSPROT;Acc:Q9H2S6]	ENST00000003616	1303	954	?	no	no	no	no	0	0	?	2:no	0.20
ENSG00000000419	DPM1	Dolichol-phosphate mannosyltransferase (EC 2.4.1.83) (Dolichol- phosphate mannose synthase) (Dolichyl-phosphate beta-D- mannosyltransferase) (Mannose-P-dolichol synthase) (MPD synthase) (DPM synthase). [Source:Uniprot/SWISSPROT;Acc:O60762]	ENST00000001585	1067	783	?	no	no	no	yes	0	0.25	?	2:no	0.01
ENSG00000000457	SCYL3	Protein-associating with the carboxyl-terminal domain of ezrin (Ezrin- binding protein PACE-1) (SCY1-like protein 3). [Source:Uniprot/SWISSPROT;Acc:Q8IZE3]	ENST00000004672	2849	2067	?	no	no	no	no	0	0	?	2:no	0.12
ENSG00000000457	SCYL3	Protein-associating with the carboxyl-terminal domain of ezrin (Ezrin- binding protein PACE-1) (SCY1-like protein 3). [Source:Uniprot/SWISSPROT;Acc:Q8IZE3]	ENST00000328079	2794	2229	?	no	no	no	no	0	0	?	2:no	0.14
ENSG00000000460	C1orf112		ENST00000286031	3378	2577	?	no	no	no	no	0	0.5	?	2:no	1.0e-03
ENSG00000000460	C1orf112		ENST00000359326	2981	2577	?	no	no	no	no	0	0.5	?	2:no	1.0e-03
ENSG00000000460	C1orf112		ENST00000362043	2966	2562	?	no	no	no	no	0	0.5	?	2:no	1.0e-03
ENSG00000000938	FGR	Proto-oncogene tyrosine-protein kinase FGR (EC 2.7.1.112) (P55-FGR) (C-FGR). [Source:Uniprot/SWISSPROT;Acc:P09769]	ENST00000001380	2391	1590	?	no	yes	yes	no	0	0.1666667	?	2:no	1.0e-03
ENSG00000000971	CFH	Complement factor H precursor (H factor 1). [Source:Uniprot/SWISSPROT;Acc:P08603]	ENST00000001567	3926	3696	?	no	no	no	yes	0	0.6666667	?	2:no	0.00
ENSG00000000971	CFH	Complement factor H precursor (H factor 1). [Source:Uniprot/SWISSPROT;Acc:P08603]	ENST00000359637	1290	1290	?	no	no	no	yes	0	0.6666667	?	2:no	1.0e-03
ENSG00000001036	FUCA2	Plasma alpha-L-fucosidase precursor (EC 3.2.1.51) (Alpha-L-fucosidase 2) (Alpha-L-fucoside fucohydrolase 2). [Source:Uniprot/SWISSPROT;Acc:Q9BTY2]	ENST00000002165	2365	1404	?	no	no	no	no	0	0.3333333	?	2:no	1.0e-03
ENSG00000001036	FUCA2	Plasma alpha-L-fucosidase precursor (EC 3.2.1.51) (Alpha-L-fucosidase 2) (Alpha-L-fucoside fucohydrolase 2). [Source:Uniprot/SWISSPROT;Acc:Q9BTY2]	ENST00000341946	1156	498	?	no	no	no	no	0	0.3333333	?	2:no	8.0e-03
ENSG00000001084	GCLC	Glutamate--cysteine ligase catalytic subunit (EC 6.3.2.2) (Gamma- glutamylcysteine synthetase) (Gamma-ECS) (GCS heavy chain). [Source:Uniprot/SWISSPROT;Acc:P48506]	ENST00000229416	3717	1914	?	no	no	no	no	0	0.1428571	?	2:no	3.0e-03
ENSG00000001167	NFYA	CCAAT-binding transcription factor subunit B (CBF-B) (NF-Y protein chain A) (NF-YA) (CAAT-box DNA binding protein subunit A). [Source:Uniprot/SWISSPROT;Acc:P23511]	ENST00000322540	2771	1044	?	no	yes	no	yes	0	0.1666667	?	2:no	7.0e-03
ENSG00000001167	NFYA	CCAAT-binding transcription factor subunit B (CBF-B) (NF-Y protein chain A) (NF-YA) (CAAT-box DNA binding protein subunit A). [Source:Uniprot/SWISSPROT;Acc:P23511]	ENST00000341376	2974	957	?	no	yes	no	yes	0	0.1666667	?	2:no	0.01
ENSG00000001167	NFYA	CCAAT-binding transcription factor subunit B (CBF-B) (NF-Y protein chain A) (NF-YA) (CAAT-box DNA binding protein subunit A). [Source:Uniprot/SWISSPROT;Acc:P23511]	ENST00000353205	2684	957	?	no	yes	no	yes	0	0.1666667	?	2:no	7.0e-03
ENSG00000001460	C1orf201		ENST00000003583	2527	864	?	no	no	no	yes	?	?	?	2:no	0.24
ENSG00000001460	C1orf201		ENST00000337248	2663	864	?	no	no	no	yes	?	?	?	2:no	0.24
ENSG00000001461	NPAL3		ENST00000003912	5286	1227	?	no	no	yes	yes	?	?	?	2:no	0.02
ENSG00000001461	NPAL3		ENST00000339255	2708	402	?	no	no	yes	yes	?	?	?	1:yes	0.66
ENSG00000001461	NPAL3		ENST00000358028	1756	681	?	no	no	yes	yes	?	?	?	2:no	0.43
ENSG00000001497	LAS1L	LAS1-like [Source:RefSeq_peptide;Acc:NP_112483]	ENST00000312391	2287	927	?	no	no	no	no	?	?	?	2:no	0.03
ENSG00000001497	LAS1L	LAS1-like [Source:RefSeq_peptide;Acc:NP_112483]	ENST00000312410	2436	2205	?	no	no	no	no	?	?	?	2:no	0.05
ENSG00000001561	ENPP4	ectonucleotide pyrophosphatase/phosphodiesterase 4 (putative function) [Source:RefSeq_peptide;Acc:NP_055751]	ENST00000321037	4311	1362	?	no	no	no	no	0	0.5	?	2:no	0.00
ENSG00000001617	SEMA3F	Semaphorin 3F precursor (Semaphorin IV) (Sema IV) (Sema III/F). [Source:Uniprot/SWISSPROT;Acc:Q13275]	ENST00000002829	3515	2358	?	no	no	no	yes	0	1	?	2:no	2.0e-03
ENSG00000001626	CFTR	Cystic fibrosis transmembrane conductance regulator (CFTR) (cAMP- dependent chloride channel). [Source:Uniprot/SWISSPROT;Acc:P13569]	ENST00000003084	6128	4443	?	no	no	no	no	0	0.2307692	?	2:no	0.00
ENSG00000001629	ANKIB1	Ankyrin repeat and IBR domain containing protein 1 (Fragment). [Source:Uniprot/SWISSPROT;Acc:Q9P2G1]	ENST00000265742	4030	3645	?	no	no	no	no	0	0	?	2:no	0.06
ENSG00000001630	CYP51A1	Cytochrome P450 51A1 (EC 1.14.13.70) (CYPLI) (P450LI) (Sterol 14-alpha demethylase) (Lanosterol 14-alpha demethylase) (LDM) (P450-14DM) (P45014DM). [Source:Uniprot/SWISSPROT;Acc:Q16850]	ENST00000003100	3036	1530	?	no	no	no	no	0	0.4285714	?	2:no	3.0e-03
ENSG00000001631	KRIT1	Krev interaction trapped 1 (Krit1) (Cerebral cavernous malformations 1 protein). [Source:Uniprot/SWISSPROT;Acc:O00522]	ENST00000312763	4762	2211	?	no	yes	no	yes	0	0	?	2:no	0.03
ENSG00000001631	KRIT1	Krev interaction trapped 1 (Krit1) (Cerebral cavernous malformations 1 protein). [Source:Uniprot/SWISSPROT;Acc:O00522]	ENST00000340022	4997	2211	?	no	yes	no	yes	0	0	?	2:no	0.03
ENSG00000002016	RAD52	DNA repair protein RAD52 homolog. [Source:Uniprot/SWISSPROT;Acc:P43351]	ENST00000228345	2850	681	13	no	yes	no	yes	0	0	?	2:no	0.31
ENSG00000002016	RAD52	DNA repair protein RAD52 homolog. [Source:Uniprot/SWISSPROT;Acc:P43351]	ENST00000304911	2679	1257	12	no	yes	no	yes	0	0	?	2:no	0.15
ENSG00000002016	RAD52	DNA repair protein RAD52 homolog. [Source:Uniprot/SWISSPROT;Acc:P43351]	ENST00000358495	2366	1257	12	no	yes	no	yes	0	0	?	2:no	0.06
ENSG00000002016	RAD52	DNA repair protein RAD52 homolog. [Source:Uniprot/SWISSPROT;Acc:P43351]	ENST00000359656	2426	681	14	no	yes	no	yes	0	0	?	2:no	0.11
ENSG00000002079	MYH16		ENST00000330888	2280	2238	?	no	no	no	no	0	0.3333333	?	2:no	0.00
ENSG00000002330	BAD	Bcl2-antagonist of cell death (BAD) (Bcl-2 binding component 6) (Bcl- XL/Bcl-2 associated death promoter) (Bcl-2-like 8 protein). [Source:Uniprot/SWISSPROT;Acc:Q92934]	ENST00000265480	1127	507	?	no	no	no	yes	0	0.4	?	2:no	0.03
ENSG00000002330	BAD	Bcl2-antagonist of cell death (BAD) (Bcl-2 binding component 6) (Bcl- XL/Bcl-2 associated death promoter) (Bcl-2-like 8 protein). [Source:Uniprot/SWISSPROT;Acc:Q92934]	ENST00000309032	956	507	?	no	no	no	yes	0	0.4	?	2:no	0.08
ENSG00000002549	LAP3	Cytosol aminopeptidase (EC 3.4.11.1) (Leucine aminopeptidase) (LAP) (Leucyl aminopeptidase) (Proline aminopeptidase) (EC 3.4.11.5) (Prolyl aminopeptidase). [Source:Uniprot/SWISSPROT;Acc:P28838]	ENST00000226299	2100	1560	13	no	no	no	no	0	0.1818182	?	2:no	2.0e-03
ENSG00000002586	CD99	T-cell surface glycoprotein E2 precursor (E2 antigen) (CD99 antigen) (MIC2 protein) (12E7). [Source:Uniprot/SWISSPROT;Acc:P14209]	ENST00000002594	1228	558	10	no	no	no	no	0	0	?	1:yes	0.51
ENSG00000002587	HS3ST1	Heparan sulfate glucosamine 3-O-sulfotransferase 1 precursor (EC 2.8.2.23) (Heparan sulfate D-glucosaminyl 3-O-sulfotransferase 1) (Heparan sulfate 3-O-sulfotransferase 1) (h3-OST-1). [Source:Uniprot/SWISSPROT;Acc:O14792]	ENST00000002596	2429	924	2	no	no	yes	no	0	0	?	2:no	0.24
ENSG00000002726	ABP1	Amiloride-sensitive amine oxidase [copper-containing] precursor (EC 1.4.3.6) (Diamine oxidase) (DAO) (Amiloride-binding protein) (ABP) (Histaminase) (Kidney amine oxidase) (KAO). [Source:Uniprot/SWISSPROT;Acc:P19801]	ENST00000339301	582	582	?	no	no	no	no	0	0.25	?	2:no	0.02
ENSG00000002726	ABP1	Amiloride-sensitive amine oxidase [copper-containing] precursor (EC 1.4.3.6) (Diamine oxidase) (DAO) (Amiloride-binding protein) (ABP) (Histaminase) (Kidney amine oxidase) (KAO). [Source:Uniprot/SWISSPROT;Acc:P19801]	ENST00000360937	2407	2256	?	no	no	no	no	0	0.25	?	2:no	1.0e-03
ENSG00000002745	WNT16	Wnt-16 protein precursor. [Source:Uniprot/SWISSPROT;Acc:Q9UBV4]	ENST00000222462	3113	1098	?	no	yes	no	no	0	0.6666667	?	2:no	0.00
ENSG00000002745	WNT16	Wnt-16 protein precursor. [Source:Uniprot/SWISSPROT;Acc:Q9UBV4]	ENST00000361224	2875	1083	?	no	yes	no	no	0	0.6666667	?	2:no	0.00
ENSG00000002745	WNT16	Wnt-16 protein precursor. [Source:Uniprot/SWISSPROT;Acc:Q9UBV4]	ENST00000361301	2875	1068	?	no	yes	no	no	0	0.6666667	?	2:no	0.00
ENSG00000002746	HECW1	NEDD4-like ubiquitin-protein ligase 1 [Source:RefSeq_peptide;Acc:NP_055867]	ENST00000265522	6191	4758	27	no	no	no	no	0.25	0	?	2:no	0.37
ENSG00000002822	MAD1L1	Mitotic spindle assembly checkpoint protein MAD1 (Mitotic arrest deficient-like protein 1) (MAD1-like 1) (Mitotic checkpoint MAD1 protein-homolog) (HsMAD1) (hMAD1) (Tax binding protein-181). [Source:Uniprot/SWISSPROT;Acc:Q9Y6D9]	ENST00000265854	2437	2412	18	no	no	no	no	0	0.1818182	?	2:no	2.0e-03
ENSG00000002834	LASP1	LIM and SH3 domain protein 1 (LASP-1) (MLN 50). [Source:Uniprot/SWISSPROT;Acc:Q14847]	ENST00000318008	3845	786	?	no	no	no	no	0.3333333	0	yes	1:yes	0.99
ENSG00000002834	LASP1	LIM and SH3 domain protein 1 (LASP-1) (MLN 50). [Source:Uniprot/SWISSPROT;Acc:Q14847]	ENST00000354435	960	960	?	no	no	no	no	0.3333333	0	yes	1:yes	0.99
ENSG00000002834	LASP1	LIM and SH3 domain protein 1 (LASP-1) (MLN 50). [Source:Uniprot/SWISSPROT;Acc:Q14847]	ENST00000358914	3492	786	?	no	no	no	no	0.3333333	0	yes	1:yes	0.99
ENSG00000002919	SNX11	Sorting nexin 11. [Source:Uniprot/SWISSPROT;Acc:Q9Y5W9]	ENST00000337353	2402	813	?	no	no	no	no	0	0.5	?	2:no	0.00
ENSG00000002919	SNX11	Sorting nexin 11. [Source:Uniprot/SWISSPROT;Acc:Q9Y5W9]	ENST00000359238	2300	813	?	no	no	no	no	0	0.5	?	2:no	0.00
ENSG00000002933		hepatocellular carcinoma-associated antigen 112 [Source:RefSeq_peptide;Acc:NP_060957]	ENST00000004103	1051	708	?	no	no	no	yes	?	?	?	2:no	0.30
ENSG00000003056	M6PR	Cation-dependent mannose-6-phosphate receptor precursor (CD Man-6-P receptor) (CD-MPR) (46 kDa mannose 6-phosphate receptor) (MPR 46). [Source:Uniprot/SWISSPROT;Acc:P20645]	ENST00000000412	2454	834	7	no	no	no	no	0	0.625	?	2:no	0.00
ENSG00000003096	KLHL13	Kelch-like protein 13 (BTB and kelch domain containing protein 2). [Source:Uniprot/SWISSPROT;Acc:Q9P2N7]	ENST00000262820	3972	1968	?	no	no	no	no	0	0	?	2:no	0.13
ENSG00000003137	CYP26B1	Cytochrome P450 26B1 (EC 1.14.-.-) (P450 26A2) (P450 retinoic acid- inactivating 2) (P450RAI-2) (Retinoic-acid metabolizing cytochrome). [Source:Uniprot/SWISSPROT;Acc:Q9NR63]	ENST00000001146	4528	1539	6	no	no	no	yes	0	0.3333333	?	2:no	0.01
ENSG00000003147	ICA1	Islet cell autoantigen 1 (69 kDa islet cell autoantigen) (ICA69) (p69) (Islet cell autoantigen p69) (ICAp69). [Source:Uniprot/SWISSPROT;Acc:Q05084]	ENST00000265577	1777	1449	14	no	no	no	no	0	0.1111111	?	2:no	0.02
ENSG00000003147	ICA1	Islet cell autoantigen 1 (69 kDa islet cell autoantigen) (ICA69) (p69) (Islet cell autoantigen p69) (ICAp69). [Source:Uniprot/SWISSPROT;Acc:Q05084]	ENST00000305238	2133	1452	14	no	no	no	no	0	0.1111111	?	2:no	7.0e-03
ENSG00000003147	ICA1	Islet cell autoantigen 1 (69 kDa islet cell autoantigen) (ICA69) (p69) (Islet cell autoantigen p69) (ICAp69). [Source:Uniprot/SWISSPROT;Acc:Q05084]	ENST00000317367	1221	1026	9	no	no	no	no	0	0.1111111	?	2:no	0.02
ENSG00000003147	ICA1	Islet cell autoantigen 1 (69 kDa islet cell autoantigen) (ICA69) (p69) (Islet cell autoantigen p69) (ICAp69). [Source:Uniprot/SWISSPROT;Acc:Q05084]	ENST00000339809	1413	774	9	no	no	no	no	0	0.1111111	?	2:no	0.02
ENSG00000003249	DBNDD1		ENST00000002501	1977	477	?	no	no	no	yes	0	0	?	1:yes	0.82
ENSG00000003249	DBNDD1		ENST00000304733	2073	471	?	no	no	no	yes	0	0	?	1:yes	0.58
ENSG00000003393	ALS2	Alsin (Amyotrophic lateral sclerosis protein 2). [Source:Uniprot/SWISSPROT;Acc:Q96Q42]	ENST00000264276	6467	4971	?	no	no	no	no	0	0.1428571	?	2:no	0.00
ENSG00000003400	CASP10	Caspase-10 precursor (EC 3.4.22.-) (CASP-10) (ICE-like apoptotic protease 4) (Apoptotic protease Mch-4) (FAS-associated death domain protein interleukin-1B-converting enzyme 2) (FLICE2). [Source:Uniprot/SWISSPROT;Acc:Q92851]	ENST00000272879	2054	1566	?	no	no	no	no	0	0.3333333	?	2:no	2.0e-03
ENSG00000003400	CASP10	Caspase-10 precursor (EC 3.4.22.-) (CASP-10) (ICE-like apoptotic protease 4) (Apoptotic protease Mch-4) (FAS-associated death domain protein interleukin-1B-converting enzyme 2) (FLICE2). [Source:Uniprot/SWISSPROT;Acc:Q92851]	ENST00000286186	3765	1569	?	no	no	no	no	0	0.3333333	?	2:no	2.0e-03
ENSG00000003400	CASP10	Caspase-10 precursor (EC 3.4.22.-) (CASP-10) (ICE-like apoptotic protease 4) (Apoptotic protease Mch-4) (FAS-associated death domain protein interleukin-1B-converting enzyme 2) (FLICE2). [Source:Uniprot/SWISSPROT;Acc:Q92851]	ENST00000313728	3901	822	?	no	no	no	no	0	0.3333333	?	2:no	2.0e-03
ENSG00000003400	CASP10	Caspase-10 precursor (EC 3.4.22.-) (CASP-10) (ICE-like apoptotic protease 4) (Apoptotic protease Mch-4) (FAS-associated death domain protein interleukin-1B-converting enzyme 2) (FLICE2). [Source:Uniprot/SWISSPROT;Acc:Q92851]	ENST00000346817	3636	1440	?	no	no	no	no	0	0.3333333	?	2:no	2.0e-03
ENSG00000003400	CASP10	Caspase-10 precursor (EC 3.4.22.-) (CASP-10) (ICE-like apoptotic protease 4) (Apoptotic protease Mch-4) (FAS-associated death domain protein interleukin-1B-converting enzyme 2) (FLICE2). [Source:Uniprot/SWISSPROT;Acc:Q92851]	ENST00000360132	3993	1569	?	no	no	no	no	0	0.3333333	?	2:no	2.0e-03
ENSG00000003402	CFLAR	CASP8 and FADD-like apoptosis regulator precursor (Cellular FLICE-like inhibitory protein) (c-FLIP) (Caspase-eight-related protein) (Casper) (Caspase-like apoptosis regulatory protein) (CLARP) (MACH-related inducer of toxicity) (MRIT) (Caspase homolog) (	ENST00000309955	2200	1443	?	no	yes	no	no	0.1111111	0.2222222	?	2:no	0.10
ENSG00000003402	CFLAR	CASP8 and FADD-like apoptosis regulator precursor (Cellular FLICE-like inhibitory protein) (c-FLIP) (Caspase-eight-related protein) (Casper) (Caspase-like apoptosis regulatory protein) (CLARP) (MACH-related inducer of toxicity) (MRIT) (Caspase homolog) (	ENST00000340870	1799	1389	?	no	yes	no	no	0.1111111	0.2222222	?	2:no	0.27
ENSG00000003402	CFLAR	CASP8 and FADD-like apoptosis regulator precursor (Cellular FLICE-like inhibitory protein) (c-FLIP) (Caspase-eight-related protein) (Casper) (Caspase-like apoptosis regulatory protein) (CLARP) (MACH-related inducer of toxicity) (MRIT) (Caspase homolog) (	ENST00000341222	1283	666	?	no	yes	no	no	0.1111111	0.2222222	?	2:no	0.30
ENSG00000003402	CFLAR	CASP8 and FADD-like apoptosis regulator precursor (Cellular FLICE-like inhibitory protein) (c-FLIP) (Caspase-eight-related protein) (Casper) (Caspase-like apoptosis regulatory protein) (CLARP) (MACH-related inducer of toxicity) (MRIT) (Caspase homolog) (	ENST00000341582	2056	1338	?	no	yes	no	no	0.1111111	0.2222222	?	2:no	0.16
ENSG00000003402	CFLAR	CASP8 and FADD-like apoptosis regulator precursor (Cellular FLICE-like inhibitory protein) (c-FLIP) (Caspase-eight-related protein) (Casper) (Caspase-like apoptosis regulatory protein) (CLARP) (MACH-related inducer of toxicity) (MRIT) (Caspase homolog) (	ENST00000342795	879	879	?	no	yes	no	no	0.1111111	0.2222222	?	1:yes	0.51
ENSG00000003402	CFLAR	CASP8 and FADD-like apoptosis regulator precursor (Cellular FLICE-like inhibitory protein) (c-FLIP) (Caspase-eight-related protein) (Casper) (Caspase-like apoptosis regulatory protein) (CLARP) (MACH-related inducer of toxicity) (MRIT) (Caspase homolog) (	ENST00000343375	1335	1047	?	no	yes	no	no	0.1111111	0.2222222	?	2:no	0.23
ENSG00000003402	CFLAR	CASP8 and FADD-like apoptosis regulator precursor (Cellular FLICE-like inhibitory protein) (c-FLIP) (Caspase-eight-related protein) (Casper) (Caspase-like apoptosis regulatory protein) (CLARP) (MACH-related inducer of toxicity) (MRIT) (Caspase homolog) (	ENST00000355558	1619	903	?	no	yes	no	no	0.1111111	0.2222222	?	2:no	0.22
ENSG00000003402	CFLAR	CASP8 and FADD-like apoptosis regulator precursor (Cellular FLICE-like inhibitory protein) (c-FLIP) (Caspase-eight-related protein) (Casper) (Caspase-like apoptosis regulatory protein) (CLARP) (MACH-related inducer of toxicity) (MRIT) (Caspase homolog) (	ENST00000357177	1313	813	?	no	yes	no	no	0.1111111	0.2222222	?	2:no	0.28
ENSG00000003436	TFPI	Tissue factor pathway inhibitor precursor (TFPI) (Lipoprotein- associated coagulation inhibitor) (LACI) (Extrinsic pathway inhibitor) (EPI). [Source:Uniprot/SWISSPROT;Acc:P10646]	ENST00000233156	1421	915	?	yes	no	no	no	0	0.6666667	?	2:no	0.00
ENSG00000003436	TFPI	Tissue factor pathway inhibitor precursor (TFPI) (Lipoprotein- associated coagulation inhibitor) (LACI) (Extrinsic pathway inhibitor) (EPI). [Source:Uniprot/SWISSPROT;Acc:P10646]	ENST00000339091	1087	756	?	yes	no	no	no	0	0.6666667	?	2:no	0.00
ENSG00000003509			ENST00000002125	2193	1326	10	no	no	no	yes	?	?	?	2:no	0.04
ENSG00000003509			ENST00000336237	1899	1032	8	no	no	no	yes	?	?	?	2:no	0.17
ENSG00000003756	RBM5	RNA-binding protein 5 (RNA binding motif protein 5) (Putative tumor suppressor LUCA15) (G15 protein). [Source:Uniprot/SWISSPROT;Acc:P52756]	ENST00000347869	3097	2448	?	yes	no	yes	no	0	0.1111111	?	2:no	0.03
ENSG00000003987	MTMR7	Myotubularin-related protein 7 (EC 3.1.3.-) (Fragment). [Source:Uniprot/SWISSPROT;Acc:Q9Y216]	ENST00000180173	1627	1176	9	no	yes	no	no	0	0.4	?	2:no	0.00
ENSG00000003989	SLC7A2	Low-affinity cationic amino acid transporter-2 (CAT-2) (CAT2). [Source:Uniprot/SWISSPROT;Acc:P52569]	ENST00000004531	2068	1977	12	no	no	no	no	0	0.3333333	?	2:no	0.00
ENSG00000003989	SLC7A2	Low-affinity cationic amino acid transporter-2 (CAT-2) (CAT2). [Source:Uniprot/SWISSPROT;Acc:P52569]	ENST00000250265	2151	1974	12	no	no	no	no	0	0.3333333	?	2:no	0.00
ENSG00000004059	ARF5	ADP-ribosylation factor 5. [Source:Uniprot/SWISSPROT;Acc:P84085]	ENST00000000233	1037	543	?	no	no	no	no	0	0	?	1:yes	0.55
ENSG00000004139	SARM1	sterile alpha and TIR motif containing 1 [Source:RefSeq_peptide;Acc:NP_055892]	ENST00000003834	6861	2073	?	no	no	no	no	?	?	?	2:no	6.0e-03
ENSG00000004142	POLDIP2	Polymerase delta interacting protein 2 (38 kDa DNA polymerase delta interaction protein) (p38). [Source:Uniprot/SWISSPROT;Acc:Q9Y2S7]	ENST00000003607	2587	1104	?	no	no	no	no	0	0	?	2:no	0.17
ENSG00000004399	PLXND1	Plexin D1 precursor. [Source:Uniprot/SWISSPROT;Acc:Q9Y4D7]	ENST00000324093	7092	5955	?	no	no	no	yes	0	0.25	?	2:no	0.00
ENSG00000004455	AK2	Adenylate kinase isoenzyme 2, mitochondrial (EC 2.7.4.3) (ATP-AMP transphosphorylase). [Source:Uniprot/SWISSPROT;Acc:P54819]	ENST00000234594	2146	699	?	no	no	no	no	0	0.1666667	?	2:no	2.0e-03
ENSG00000004455	AK2	Adenylate kinase isoenzyme 2, mitochondrial (EC 2.7.4.3) (ATP-AMP transphosphorylase). [Source:Uniprot/SWISSPROT;Acc:P54819]	ENST00000354858	651	609	?	no	no	no	no	0	0.1666667	?	2:no	0.01
ENSG00000004455	AK2	Adenylate kinase isoenzyme 2, mitochondrial (EC 2.7.4.3) (ATP-AMP transphosphorylase). [Source:Uniprot/SWISSPROT;Acc:P54819]	ENST00000361691	961	720	?	no	no	no	no	0	0.1666667	?	2:no	0.01
ENSG00000004468	CD38	ADP-ribosyl cyclase 1 (EC 3.2.2.5) (Cyclic ADP-ribose hydrolase 1) (cADPr hydrolase 1) (Lymphocyte differentiation antigen CD38) (T10) (Acute lymphoblastic leukemia cells antigen CD38). [Source:Uniprot/SWISSPROT;Acc:P28907]	ENST00000226279	1493	903	8	yes	no	no	no	0	0.2222222	?	2:no	2.0e-03
ENSG00000004478	FKBP4	FK506-binding protein 4 (EC 5.2.1.8) (Peptidyl-prolyl cis-trans isomerase) (PPIase) (Rotamase) (p59 protein) (HSP binding immunophilin) (HBI) (FKBP52 protein) (52 kDa FK506 binding protein) (FKBP59). [Source:Uniprot/SWISSPROT;Acc:Q02790]	ENST00000001008	2227	1380	10	no	no	no	yes	0.125	0	?	1:yes	0.91
ENSG00000004487	AOF2	Lysine-specific histone demethylase 1 (EC 1.-.-.-) (Amine oxidase flavin containing domain protein 2) (AOF2 protein) (BRAF35-HDAC complex protein BHC110). [Source:Uniprot/SWISSPROT;Acc:O60341]	ENST00000246149	3058	2730	?	no	no	no	no	0	0	?	2:no	0.21
ENSG00000004487	AOF2	Lysine-specific histone demethylase 1 (EC 1.-.-.-) (Amine oxidase flavin containing domain protein 2) (AOF2 protein) (BRAF35-HDAC complex protein BHC110). [Source:Uniprot/SWISSPROT;Acc:O60341]	ENST00000356634	2989	2661	?	no	no	no	no	0	0	?	2:no	0.21
ENSG00000004534	RBM6	RNA-binding protein 6 (RNA binding motif protein 6) (RNA-binding protein DEF-3) (Lung cancer antigen NY-LU-12) (Protein G16). [Source:Uniprot/SWISSPROT;Acc:P78332]	ENST00000266022	3691	3372	?	no	yes	no	no	0	0	?	2:no	0.03
ENSG00000004660		Calcium/calmodulin-dependent protein kinase kinase 1 (EC 2.7.1.37) (Calcium/calmodulin-dependent protein kinase kinase alpha) (CaM-kinase kinase alpha) (CaM-KK alpha) (CaMKK alpha) (CaMKK 1) (CaM-kinase IV kinase). [Source:Uniprot/SWISSPROT;Acc:Q8N5S9]	ENST00000158166	2456	1563	16	no	no	no	yes	0	0.1428571	?	2:no	8.0e-03
ENSG00000004660		Calcium/calmodulin-dependent protein kinase kinase 1 (EC 2.7.1.37) (Calcium/calmodulin-dependent protein kinase kinase alpha) (CaM-kinase kinase alpha) (CaM-KK alpha) (CaMKK alpha) (CaMKK 1) (CaM-kinase IV kinase). [Source:Uniprot/SWISSPROT;Acc:Q8N5S9]	ENST00000348335	3546	1518	16	no	no	no	yes	0	0.1428571	?	2:no	0.01
ENSG00000004700	RECQL	ATP-dependent DNA helicase Q1 (DNA-dependent ATPase Q1). [Source:Uniprot/SWISSPROT;Acc:P46063]	ENST00000314748	2833	1950	15	yes	no	no	yes	0	0	?	2:no	0.14
ENSG00000004700	RECQL	ATP-dependent DNA helicase Q1 (DNA-dependent ATPase Q1). [Source:Uniprot/SWISSPROT;Acc:P46063]	ENST00000341443	2265	1950	16	yes	no	no	yes	0	0	?	2:no	0.06
ENSG00000004766			ENST00000251739	1188	984	?	no	no	no	no	0	0	?	2:no	0.20
ENSG00000004766			ENST00000305866	3620	1518	?	no	no	no	no	0	0	?	2:no	0.21
ENSG00000004766			ENST00000317751	2044	1242	?	no	no	no	no	0	0	?	2:no	0.14
ENSG00000004766			ENST00000357709	5500	1674	?	no	no	no	no	0	0	?	2:no	0.01
ENSG00000004776	HSPB6	Heat-shock protein beta-6 (HspB6) (Heat-shock 20 kDa like-protein p20). [Source:Uniprot/SWISSPROT;Acc:O14558]	ENST00000004982	1457	483	?	no	no	no	yes	0	0	?	1:yes	0.75
ENSG00000004777	SNX26	Sorting nexin 26. [Source:Uniprot/SWISSPROT;Acc:O14559]	ENST00000007510	3409	2712	?	no	no	no	no	0	0.25	?	2:no	3.0e-03
ENSG00000004777	SNX26	Sorting nexin 26. [Source:Uniprot/SWISSPROT;Acc:O14559]	ENST00000221905	741	741	?	no	no	no	no	0	0.25	?	2:no	0.01
ENSG00000004777	SNX26	Sorting nexin 26. [Source:Uniprot/SWISSPROT;Acc:O14559]	ENST00000314737	3859	3381	?	no	no	no	no	0	0.25	?	2:no	1.0e-03
ENSG00000004779	NDUFAB1	Acyl carrier protein, mitochondrial precursor (ACP) (NADH-ubiquinone oxidoreductase 9.6 kDa subunit) (CI-SDAP). [Source:Uniprot/SWISSPROT;Acc:O14561]	ENST00000007516	665	471	5	no	no	no	no	0	0.125	?	2:no	0.39
ENSG00000004799	PDK4	[Pyruvate dehydrogenase [lipoamide]] kinase isozyme 4, mitochondrial precursor (EC 2.7.1.99) (Pyruvate dehydrogenase kinase isoform 4). [Source:Uniprot/SWISSPROT;Acc:Q16654]	ENST00000005178	3572	1236	?	no	yes	no	no	0	0	?	2:no	0.09
ENSG00000004809	SLC22A16	solute carrier family 22, member 16 [Source:RefSeq_peptide;Acc:NP_149116]	ENST00000265599	1967	1734	?	no	no	yes	yes	8.333334E-02	0.1666667	?	2:no	0.40
ENSG00000004809	SLC22A16	solute carrier family 22, member 16 [Source:RefSeq_peptide;Acc:NP_149116]	ENST00000330550	2033	1632	?	no	no	yes	yes	8.333334E-02	0.1666667	?	1:yes	0.53
ENSG00000004838	ZMYND10	Zinc finger MYND domain containing protein 10 (BLu protein). [Source:Uniprot/SWISSPROT;Acc:O75800]	ENST00000231749	2891	1323	?	yes	no	yes	no	0	0	?	2:no	0.11
ENSG00000004838	ZMYND10	Zinc finger MYND domain containing protein 10 (BLu protein). [Source:Uniprot/SWISSPROT;Acc:O75800]	ENST00000342875	1745	1308	?	yes	no	yes	no	0	0	?	2:no	0.14
ENSG00000004838	ZMYND10	Zinc finger MYND domain containing protein 10 (BLu protein). [Source:Uniprot/SWISSPROT;Acc:O75800]	ENST00000360165	2891	1323	?	yes	no	yes	no	0	0	?	2:no	0.11
ENSG00000004846	ABCB5	ATP-binding cassette, sub-family B, member 5 [Source:RefSeq_peptide;Acc:NP_848654]	ENST00000258738	2906	2439	19	no	yes	no	no	0	0.5	?	2:no	0.00
ENSG00000004848	ARX	Homeobox protein ARX (Aristaless-related homeobox). [Source:Uniprot/SWISSPROT;Acc:Q96QS3]	ENST00000005545	2184	1689	5	no	no	no	no	0	0.25	?	2:no	1.0e-03
ENSG00000004864	SLC25A13	Calcium-binding mitochondrial carrier protein Aralar2 (Mitochondrial aspartate glutamate carrier 2) (Solute carrier family 25, member 13) (Citrin). [Source:Uniprot/SWISSPROT;Acc:Q9UJS0]	ENST00000265631	3135	2028	?	no	no	no	yes	0	0.4285714	?	2:no	6.0e-03
ENSG00000004866	ST7	suppression of tumorigenicity 7 isoform a [Source:RefSeq_peptide;Acc:NP_060882]	ENST00000265437	2700	1758	?	no	no	no	no	?	?	?	2:no	0.04
ENSG00000004866	ST7	suppression of tumorigenicity 7 isoform a [Source:RefSeq_peptide;Acc:NP_060882]	ENST00000265438	2178	1605	?	no	no	no	no	?	?	?	2:no	0.03
ENSG00000004866	ST7	suppression of tumorigenicity 7 isoform a [Source:RefSeq_peptide;Acc:NP_060882]	ENST00000323984	2029	1665	?	no	no	no	no	?	?	?	2:no	0.05
ENSG00000004897	CDC27	Cell division cycle protein 27 homolog (CDC27Hs) (H-NUC). [Source:Uniprot/SWISSPROT;Acc:P30260]	ENST00000066544	3277	2475	?	no	no	no	no	0	0.1428571	?	2:no	5.0e-03
ENSG00000004939	SLC4A1	Band 3 anion transport protein (Anion exchange protein 1) (AE 1) (CD233 antigen). [Source:Uniprot/SWISSPROT;Acc:P02730]	ENST00000262418	3636	2736	?	no	no	no	no	0	0.5	?	2:no	1.0e-03
ENSG00000004939	SLC4A1	Band 3 anion transport protein (Anion exchange protein 1) (AE 1) (CD233 antigen). [Source:Uniprot/SWISSPROT;Acc:P02730]	ENST00000356251	327	327	?	no	no	no	no	0	0.5	?	2:no	0.02
ENSG00000004948	CALCR	Calcitonin receptor precursor (CT-R). [Source:Uniprot/SWISSPROT;Acc:P30988]	ENST00000316576	1735	1425	?	no	no	no	no	0	9.090909E-02	?	2:no	0.03
ENSG00000004948	CALCR	Calcitonin receptor precursor (CT-R). [Source:Uniprot/SWISSPROT;Acc:P30988]	ENST00000354481	1774	1425	?	no	no	no	no	0	9.090909E-02	?	2:no	0.03
ENSG00000004948	CALCR	Calcitonin receptor precursor (CT-R). [Source:Uniprot/SWISSPROT;Acc:P30988]	ENST00000359558	3470	1425	?	no	no	no	no	0	9.090909E-02	?	2:no	0.04
ENSG00000004948	CALCR	Calcitonin receptor precursor (CT-R). [Source:Uniprot/SWISSPROT;Acc:P30988]	ENST00000360249	3518	1473	?	no	no	no	no	0	9.090909E-02	?	2:no	0.04
ENSG00000004961	HCCS	Cytochrome c-type heme lyase (EC 4.4.1.17) (CCHL) (Holocytochrome c- type synthase). [Source:Uniprot/SWISSPROT;Acc:P53701]	ENST00000321143	2277	807	7	no	no	no	no	0	0.4285714	?	2:no	1.0e-03
ENSG00000004975	DVL2	Segment polarity protein dishevelled homolog DVL-2 (Dishevelled-2) (DSH homolog 2). [Source:Uniprot/SWISSPROT;Acc:O14641]	ENST00000005340	3016	2211	15	no	no	no	no	0	0.2857143	?	2:no	1.0e-03
ENSG00000005001	PRSS22	Brain-specific serine protease 4 precursor (EC 3.4.21.-) (BSSP-4) (SP001LA). [Source:Uniprot/SWISSPROT;Acc:Q9GZN4]	ENST00000161006	1368	954	6	no	no	yes	no	0	0.75	?	2:no	1.0e-03
ENSG00000005007	UPF1	Regulator of nonsense transcripts 1 (Nonsense mRNA reducing factor 1) (NORF1) (Up-frameshift suppressor 1 homolog) (hUpf1). [Source:Uniprot/SWISSPROT;Acc:Q92900]	ENST00000262803	5341	3357	?	no	no	no	yes	0	0	?	2:no	0.02
ENSG00000005020	SCAP2	src family associated phosphoprotein 2 [Source:RefSeq_peptide;Acc:NP_003921]	ENST00000345317	3968	1080	13	yes	no	no	no	0	0.5	?	2:no	0.00
ENSG00000005022	SLC25A5	ADP,ATP carrier protein, fibroblast isoform (ADP/ATP translocase 2) (Adenine nucleotide translocator 2) (ANT 2) (Solute carrier family 25, member 5). [Source:Uniprot/SWISSPROT;Acc:P05141]	ENST00000005593	1225	897	?	no	no	no	yes	0	0.375	?	2:no	8.0e-03
ENSG00000005059	CCDC109B		ENST00000344132	2183	747	?	yes	no	yes	yes	?	?	?	2:no	0.11
ENSG00000005073	HOXA11	Homeobox protein Hox-A11 (Hox-1I). [Source:Uniprot/SWISSPROT;Acc:P31270]	ENST00000006015	2295	942	2	no	no	no	no	0	0	?	2:no	0.13
ENSG00000005075	POLR2J	DNA-directed RNA polymerase II 13.3 kDa polypeptide (EC 2.7.7.6) (RPB11). [Source:Uniprot/SWISSPROT;Acc:P52435]	ENST00000292614	597	354	?	yes	no	no	no	0.125	0.125	?	1:yes	0.96
ENSG00000005075	POLR2J	DNA-directed RNA polymerase II 13.3 kDa polypeptide (EC 2.7.7.6) (RPB11). [Source:Uniprot/SWISSPROT;Acc:P52435]	ENST00000326391	741	480	?	yes	no	no	no	0.125	0.125	?	1:yes	0.90
ENSG00000005100	DHX33	DEAH (Asp-Glu-Ala-His) box polypeptide 33 [Source:RefSeq_peptide;Acc:NP_064547]	ENST00000225296	4055	2124	12	no	no	no	no	0.2	0	?	1:yes	0.97
ENSG00000005102	MEOX1	Homeobox protein MOX-1 (Mesenchyme homeobox 1). [Source:Uniprot/SWISSPROT;Acc:P50221]	ENST00000318579	2315	765	?	no	no	no	no	0	0.1428571	?	2:no	2.0e-03
ENSG00000005102	MEOX1	Homeobox protein MOX-1 (Mesenchyme homeobox 1). [Source:Uniprot/SWISSPROT;Acc:P50221]	ENST00000329168	2142	555	?	no	no	no	no	0	0.1428571	?	2:no	7.0e-03
ENSG00000005108			ENST00000262042	5663	4503	26	no	no	no	no	?	?	?	2:no	1.0e-03
ENSG00000005156	LIG3	DNA ligase III (EC 6.5.1.1) (Polydeoxyribonucleotide synthase [ATP]). [Source:Uniprot/SWISSPROT;Acc:P49916]	ENST00000262327	3001	2589	?	no	no	no	yes	8.333334E-02	0.1666667	?	2:no	0.37
ENSG00000005156	LIG3	DNA ligase III (EC 6.5.1.1) (Polydeoxyribonucleotide synthase [ATP]). [Source:Uniprot/SWISSPROT;Acc:P49916]	ENST00000305382	3432	2769	?	no	no	no	yes	8.333334E-02	0.1666667	?	2:no	0.37
ENSG00000005175			ENST00000005386	2255	1998	17	no	no	no	no	0	0	?	2:no	0.02
ENSG00000005187	ACSM3	SA hypertension-associated homolog isoform 1 [Source:RefSeq_peptide;Acc:NP_005613]	ENST00000289416	2132	1761	14	no	no	no	no	0	0.4	?	2:no	0.00
ENSG00000005189		exonuclease NEF-sp [Source:RefSeq_peptide;Acc:NP_112203]	ENST00000261377	2718	2325	20	no	no	no	yes	0	0	?	2:no	0.13
ENSG00000005189		exonuclease NEF-sp [Source:RefSeq_peptide;Acc:NP_112203]	ENST00000319757	2406	2034	17	no	no	no	yes	0	0	?	2:no	0.09
ENSG00000005189		exonuclease NEF-sp [Source:RefSeq_peptide;Acc:NP_112203]	ENST00000348433	2611	2232	19	no	no	no	yes	0	0	?	2:no	0.24
ENSG00000005194		cytokine induced apoptosis inhibitor 1 [Source:RefSeq_peptide;Acc:NP_064709]	ENST00000219043	2243	1104	?	no	yes	no	yes	?	?	?	2:no	0.04
ENSG00000005194		cytokine induced apoptosis inhibitor 1 [Source:RefSeq_peptide;Acc:NP_064709]	ENST00000356811	2105	1104	?	no	yes	no	yes	?	?	?	2:no	0.04
ENSG00000005206		Signal peptide peptidase-like 2B (EC 3.4.99.-) (SPP-like 2B protein) (SPPL2b protein) (Intramembrane protease 4) (IMP4) (Presenilin-like protein 1). [Source:Uniprot/SWISSPROT;Acc:Q8TCT7]	ENST00000320335	3397	1776	16	no	no	no	yes	0	0.25	?	2:no	5.0e-03
ENSG00000005238	KIAA1539		ENST00000322813	3026	1617	9	no	no	no	yes	?	?	?	2:no	0.27
ENSG00000005238	KIAA1539		ENST00000355521	2870	1362	8	no	no	no	yes	?	?	?	2:no	0.08
ENSG00000005238	KIAA1539		ENST00000356038	2726	1617	7	no	no	no	yes	?	?	?	2:no	0.15
ENSG00000005243	COPZ2	Coatomer zeta-2 subunit (Zeta-2 coat protein) (Zeta-2 COP). [Source:Uniprot/SWISSPROT;Acc:Q9P299]	ENST00000006101	627	627	?	no	no	no	no	0.1666667	0	?	1:yes	0.99
ENSG00000005249	PRKAR2B	cAMP-dependent protein kinase type II-beta regulatory subunit. [Source:Uniprot/SWISSPROT;Acc:P31323]	ENST00000265717	3660	1257	?	no	no	no	yes	0	0.625	?	2:no	1.0e-03
ENSG00000005302	MSL3L1	Male-specific lethal 3-like 1 (MSL3-like 1) (Male-specific lethal-3 homolog 1). [Source:Uniprot/SWISSPROT;Acc:Q8N5Y2]	ENST00000312196	2343	1566	13	no	no	no	yes	0	0.4	?	2:no	2.0e-03
ENSG00000005302	MSL3L1	Male-specific lethal 3-like 1 (MSL3-like 1) (Male-specific lethal-3 homolog 1). [Source:Uniprot/SWISSPROT;Acc:Q8N5Y2]	ENST00000337339	3524	1251	9	no	no	no	yes	0	0.4	?	2:no	4.0e-03
ENSG00000005302	MSL3L1	Male-specific lethal 3-like 1 (MSL3-like 1) (Male-specific lethal-3 homolog 1). [Source:Uniprot/SWISSPROT;Acc:Q8N5Y2]	ENST00000347307	2260	1389	12	no	no	no	yes	0	0.4	?	2:no	2.0e-03
ENSG00000005302	MSL3L1	Male-specific lethal 3-like 1 (MSL3-like 1) (Male-specific lethal-3 homolog 1). [Source:Uniprot/SWISSPROT;Acc:Q8N5Y2]	ENST00000361672	2343	1068	13	no	no	no	yes	0	0.4	?	2:no	2.0e-03
ENSG00000005339	CREBBP	CREB-binding protein (EC 2.3.1.48). [Source:Uniprot/SWISSPROT;Acc:Q92793]	ENST00000262367	8675	7329	32	no	no	no	yes	0	0.2	?	2:no	0.00
ENSG00000005339	CREBBP	CREB-binding protein (EC 2.3.1.48). [Source:Uniprot/SWISSPROT;Acc:Q92793]	ENST00000323508	3694	2772	4	no	no	no	yes	0	0.2	?	2:no	0.04
ENSG00000005379	BZRAP1	Peripheral-type benzodiazepine receptor-associated protein 1 (PRAX-1) (Peripheral benzodiazepine receptor interacting protein) (PBR-IP) (RIM binding protein 1) (RIM-BP1). [Source:Uniprot/SWISSPROT;Acc:O95153]	ENST00000268893	7659	5574	?	no	no	no	no	0	0	?	2:no	8.0e-03
ENSG00000005379	BZRAP1	Peripheral-type benzodiazepine receptor-associated protein 1 (PRAX-1) (Peripheral benzodiazepine receptor interacting protein) (PBR-IP) (RIM binding protein 1) (RIM-BP1). [Source:Uniprot/SWISSPROT;Acc:O95153]	ENST00000343736	5394	5394	?	no	no	no	no	0	0	?	2:no	8.0e-03
ENSG00000005379	BZRAP1	Peripheral-type benzodiazepine receptor-associated protein 1 (PRAX-1) (Peripheral benzodiazepine receptor interacting protein) (PBR-IP) (RIM binding protein 1) (RIM-BP1). [Source:Uniprot/SWISSPROT;Acc:O95153]	ENST00000355701	6954	5724	?	no	no	no	no	0	0	?	2:no	8.0e-03
ENSG00000005381	MPO	Myeloperoxidase precursor (EC 1.11.1.7) (MPO). [Source:Uniprot/SWISSPROT;Acc:P05164]	ENST00000225275	3215	2238	?	no	no	yes	no	0	0.2727273	?	2:no	5.0e-03
ENSG00000005381	MPO	Myeloperoxidase precursor (EC 1.11.1.7) (MPO). [Source:Uniprot/SWISSPROT;Acc:P05164]	ENST00000340482	3311	2334	?	no	no	yes	no	0	0.2727273	?	2:no	5.0e-03
ENSG00000005421	PON1	Serum paraoxonase/arylesterase 1 (EC 3.1.1.2) (EC 3.1.8.1) (PON 1) (Serum aryldialkylphosphatase 1) (A-esterase 1) (Aromatic esterase 1) (K-45). [Source:Uniprot/SWISSPROT;Acc:P27169]	ENST00000222381	2393	1068	?	no	no	no	yes	0	0.3333333	?	2:no	2.0e-03
ENSG00000005436		GC-rich sequence DNA-binding factor (GCF) (Transcription factor 9) (TCF-9). [Source:Uniprot/SWISSPROT;Acc:P16383]	ENST00000233047	4805	2307	?	no	no	no	no	0	0	?	2:no	0.02
ENSG00000005436		GC-rich sequence DNA-binding factor (GCF) (Transcription factor 9) (TCF-9). [Source:Uniprot/SWISSPROT;Acc:P16383]	ENST00000321027	5185	2346	?	no	no	no	no	0	0	?	2:no	0.02
ENSG00000005448	WDR54	WD repeat domain 54 [Source:RefSeq_peptide;Acc:NP_115494]	ENST00000338127	1861	339	?	no	no	yes	yes	?	?	?	1:yes	0.77
ENSG00000005448	WDR54	WD repeat domain 54 [Source:RefSeq_peptide;Acc:NP_115494]	ENST00000348227	1146	1005	?	no	no	yes	yes	?	?	?	2:no	0.32
ENSG00000005469	CROT	Peroxisomal carnitine O-octanoyltransferase (EC 2.3.1.137) (COT). [Source:Uniprot/SWISSPROT;Acc:Q9UKG9]	ENST00000331536	3173	1839	?	no	no	no	no	0	0.75	?	2:no	0.00
ENSG00000005471	ABCB4	Multidrug resistance protein 3 (P-glycoprotein 3). [Source:Uniprot/SWISSPROT;Acc:P21439]	ENST00000265723	4019	3861	?	no	no	no	yes	0	0.5	no	2:no	1.0e-03
ENSG00000005471	ABCB4	Multidrug resistance protein 3 (P-glycoprotein 3). [Source:Uniprot/SWISSPROT;Acc:P21439]	ENST00000358400	3699	3699	?	no	no	no	yes	0	0.5	no	2:no	1.0e-03
ENSG00000005471	ABCB4	Multidrug resistance protein 3 (P-glycoprotein 3). [Source:Uniprot/SWISSPROT;Acc:P21439]	ENST00000359206	3847	3840	?	no	no	no	yes	0	0.5	no	2:no	1.0e-03
ENSG00000005483	MLL5	myeloid/lymphoid or mixed-lineage leukemia 5 [Source:RefSeq_peptide;Acc:NP_891847]	ENST00000257745	1980	1779	?	no	no	no	yes	0	0	?	2:no	0.38
ENSG00000005483	MLL5	myeloid/lymphoid or mixed-lineage leukemia 5 [Source:RefSeq_peptide;Acc:NP_891847]	ENST00000311117	7139	5577	?	no	no	no	yes	0	0	?	2:no	0.02
ENSG00000005483	MLL5	myeloid/lymphoid or mixed-lineage leukemia 5 [Source:RefSeq_peptide;Acc:NP_891847]	ENST00000333597	5340	5340	?	no	no	no	yes	0	0	?	2:no	0.02
ENSG00000005483	MLL5	myeloid/lymphoid or mixed-lineage leukemia 5 [Source:RefSeq_peptide;Acc:NP_891847]	ENST00000334877	717	717	?	no	no	no	yes	0	0	?	1:yes	0.77
ENSG00000005483	MLL5	myeloid/lymphoid or mixed-lineage leukemia 5 [Source:RefSeq_peptide;Acc:NP_891847]	ENST00000334884	2511	1356	?	no	no	no	yes	0	0	?	2:no	0.30
ENSG00000005483	MLL5	myeloid/lymphoid or mixed-lineage leukemia 5 [Source:RefSeq_peptide;Acc:NP_891847]	ENST00000334914	1990	408	?	no	no	no	yes	0	0	?	1:yes	0.82
ENSG00000005483	MLL5	myeloid/lymphoid or mixed-lineage leukemia 5 [Source:RefSeq_peptide;Acc:NP_891847]	ENST00000337472	375	372	?	no	no	no	yes	0	0	?	1:yes	0.97
ENSG00000005483	MLL5	myeloid/lymphoid or mixed-lineage leukemia 5 [Source:RefSeq_peptide;Acc:NP_891847]	ENST00000339918	1713	729	?	no	no	no	yes	0	0	?	2:no	0.48
ENSG00000005483	MLL5	myeloid/lymphoid or mixed-lineage leukemia 5 [Source:RefSeq_peptide;Acc:NP_891847]	ENST00000351043	6529	5577	?	no	no	no	yes	0	0	?	2:no	0.02
ENSG00000005486		rhomboid, veinlet-like 7 [Source:RefSeq_peptide;Acc:NP_065735]	ENST00000006777	1789	1296	?	no	no	no	yes	?	?	?	2:no	0.16
ENSG00000005486		rhomboid, veinlet-like 7 [Source:RefSeq_peptide;Acc:NP_065735]	ENST00000318622	240	240	?	no	no	no	yes	?	?	?	1:yes	0.91
ENSG00000005513	SOX8	Transcription factor SOX-8. [Source:Uniprot/SWISSPROT;Acc:P57073]	ENST00000293894	3048	1341	3	no	no	no	yes	0.125	0.125	?	1:yes	0.71
ENSG00000005513	SOX8	Transcription factor SOX-8. [Source:Uniprot/SWISSPROT;Acc:P57073]	ENST00000360050	4153	1131	2	no	no	no	yes	0.125	0.125	?	1:yes	0.80
ENSG00000005700	IBTK	inhibitor of Bruton's tyrosine kinase [Source:RefSeq_peptide;Acc:NP_056340]	ENST00000306270	5482	4140	?	no	no	no	no	0	0	?	2:no	8.0e-03
ENSG00000005801	ZNF195	Zinc finger protein 195. [Source:Uniprot/SWISSPROT;Acc:O14628]	ENST00000005082	2252	1902	7	yes	no	no	no	0	0	?	2:no	0.02
ENSG00000005810	MYCBP2	Probable ubiquitin ligase protein MYCBP2 (EC 6.3.2.-) (Myc binding protein 2) (Protein associated with Myc) (Pam/highwire/rpm-1 protein). [Source:Uniprot/SWISSPROT;Acc:O75592]	ENST00000315076	1576	1536	?	no	no	no	no	0	0	?	2:no	0.17
ENSG00000005810	MYCBP2	Probable ubiquitin ligase protein MYCBP2 (EC 6.3.2.-) (Myc binding protein 2) (Protein associated with Myc) (Pam/highwire/rpm-1 protein). [Source:Uniprot/SWISSPROT;Acc:O75592]	ENST00000357337	14733	13920	?	no	no	no	no	0	0	?	2:no	8.0e-03
ENSG00000005810	MYCBP2	Probable ubiquitin ligase protein MYCBP2 (EC 6.3.2.-) (Myc binding protein 2) (Protein associated with Myc) (Pam/highwire/rpm-1 protein). [Source:Uniprot/SWISSPROT;Acc:O75592]	ENST00000360084	4033	825	?	no	no	no	no	0	0	?	2:no	0.23
ENSG00000005812	FBXL3	F-box/LRR-repeat protein 3 (F-box/LRR-repeat protein 3A) (F-box and leucine-rich repeat protein 3A). [Source:Uniprot/SWISSPROT;Acc:Q9UKT7]	ENST00000281993	3490	1287	?	no	no	no	no	0	0	?	2:no	0.16
ENSG00000005812	FBXL3	F-box/LRR-repeat protein 3 (F-box/LRR-repeat protein 3A) (F-box and leucine-rich repeat protein 3A). [Source:Uniprot/SWISSPROT;Acc:Q9UKT7]	ENST00000355619	3421	1287	?	no	no	no	no	0	0	?	2:no	0.16
ENSG00000005844	ITGAL	Integrin alpha-L precursor (Leukocyte adhesion glycoprotein LFA-1 alpha chain) (LFA-1A) (Leukocyte function associated molecule 1, alpha chain) (CD11a). [Source:Uniprot/SWISSPROT;Acc:P20701]	ENST00000315171	4630	3345	?	no	no	no	no	0	0.2727273	?	2:no	1.0e-03
ENSG00000005844	ITGAL	Integrin alpha-L precursor (Leukocyte adhesion glycoprotein LFA-1 alpha chain) (LFA-1A) (Leukocyte function associated molecule 1, alpha chain) (CD11a). [Source:Uniprot/SWISSPROT;Acc:P20701]	ENST00000354595	2616	2616	?	no	no	no	no	0	0.2727273	?	2:no	2.0e-03
ENSG00000005844	ITGAL	Integrin alpha-L precursor (Leukocyte adhesion glycoprotein LFA-1 alpha chain) (LFA-1A) (Leukocyte function associated molecule 1, alpha chain) (CD11a). [Source:Uniprot/SWISSPROT;Acc:P20701]	ENST00000356798	2868	2868	?	no	no	no	no	0	0.2727273	?	2:no	2.0e-03
ENSG00000005844	ITGAL	Integrin alpha-L precursor (Leukocyte adhesion glycoprotein LFA-1 alpha chain) (LFA-1A) (Leukocyte function associated molecule 1, alpha chain) (CD11a). [Source:Uniprot/SWISSPROT;Acc:P20701]	ENST00000358164	2934	2934	?	no	no	no	no	0	0.2727273	?	2:no	3.0e-03
ENSG00000005882	PDK2	[Pyruvate dehydrogenase [lipoamide]] kinase isozyme 2, mitochondrial precursor (EC 2.7.1.99) (Pyruvate dehydrogenase kinase isoform 2). [Source:Uniprot/SWISSPROT;Acc:Q15119]	ENST00000007708	2289	1224	?	yes	no	yes	yes	0	0	?	2:no	0.14
ENSG00000005884	ITGA3	Integrin alpha-3 precursor (Galactoprotein B3) (GAPB3) (VLA-3 alpha chain) (CD49c) (FRP-2). [Source:Uniprot/SWISSPROT;Acc:P26006]	ENST00000007722	4489	3201	?	no	no	no	yes	0	0.1428571	?	2:no	5.0e-03
ENSG00000005884	ITGA3	Integrin alpha-3 precursor (Galactoprotein B3) (GAPB3) (VLA-3 alpha chain) (CD49c) (FRP-2). [Source:Uniprot/SWISSPROT;Acc:P26006]	ENST00000320031	4559	3156	?	no	no	no	yes	0	0.1428571	?	2:no	5.0e-03
ENSG00000005889	ZFX	Zinc finger X-chromosomal protein. [Source:Uniprot/SWISSPROT;Acc:P17010]	ENST00000304543	2996	2418	9	yes	no	no	yes	0	0.375	?	2:no	4.0e-03
ENSG00000005889	ZFX	Zinc finger X-chromosomal protein. [Source:Uniprot/SWISSPROT;Acc:P17010]	ENST00000313152	789	789	3	yes	no	no	yes	0	0.375	?	2:no	0.01
ENSG00000005889	ZFX	Zinc finger X-chromosomal protein. [Source:Uniprot/SWISSPROT;Acc:P17010]	ENST00000338565	1545	1479	3	yes	no	no	yes	0	0.375	?	2:no	3.0e-03
ENSG00000005893	LAMP2	Lysosome-associated membrane glycoprotein 2 precursor (LAMP-2) (CD107b antigen). [Source:Uniprot/SWISSPROT;Acc:P13473]	ENST00000007752	2649	1233	?	no	no	yes	no	0	0	?	2:no	0.16
ENSG00000005893	LAMP2	Lysosome-associated membrane glycoprotein 2 precursor (LAMP-2) (CD107b antigen). [Source:Uniprot/SWISSPROT;Acc:P13473]	ENST00000200639	1867	1233	?	no	no	yes	no	0	0	?	2:no	0.21
ENSG00000005955	ZNF403	zinc finger protein 403 [Source:RefSeq_peptide;Acc:NP_079111]	ENST00000304718	2574	2094	?	no	no	no	yes	?	?	?	2:no	0.16
ENSG00000005961	ITGA2B	Integrin alpha-IIb precursor (Platelet membrane glycoprotein IIb) (GPalpha IIb) (GPIIb) (CD41 antigen). [Source:Uniprot/SWISSPROT;Acc:P08514]	ENST00000262407	3343	3129	?	no	no	no	no	0	0.1428571	?	2:no	2.0e-03
ENSG00000005961	ITGA2B	Integrin alpha-IIb precursor (Platelet membrane glycoprotein IIb) (GPalpha IIb) (GPIIb) (CD41 antigen). [Source:Uniprot/SWISSPROT;Acc:P08514]	ENST00000353281	3027	3027	?	no	no	no	no	0	0.1428571	?	2:no	2.0e-03
ENSG00000005981	ASB4	Ankyrin repeat and SOCS box protein 4 (ASB-4). [Source:Uniprot/SWISSPROT;Acc:Q9Y574]	ENST00000257621	1475	1050	?	no	no	no	yes	0	1	?	2:no	1.0e-03
ENSG00000005981	ASB4	Ankyrin repeat and SOCS box protein 4 (ASB-4). [Source:Uniprot/SWISSPROT;Acc:Q9Y574]	ENST00000325885	1281	1281	?	no	no	no	yes	0	1	?	2:no	1.0e-03
ENSG00000006007		membrane interacting protein of RGS16 [Source:RefSeq_peptide;Acc:NP_057725]	ENST00000321937	3121	1182	7	no	yes	no	no	0	0.25	?	2:no	1.0e-03
ENSG00000006007		membrane interacting protein of RGS16 [Source:RefSeq_peptide;Acc:NP_057725]	ENST00000353258	2935	996	6	no	yes	no	no	0	0.25	?	2:no	3.0e-03
ENSG00000006015			ENST00000326636	1938	687	?	no	no	yes	no	?	?	?	2:no	0.18
ENSG00000006015			ENST00000358607	798	642	?	no	no	yes	no	?	?	?	2:no	0.34
ENSG00000006016	CRLF1	Cytokine receptor-like factor 1 precursor (Cytokine-like factor-1) (CLF-1) (ZcytoR5). [Source:Uniprot/SWISSPROT;Acc:O75462]	ENST00000007403	1792	1269	?	no	no	no	yes	0	0.5	?	2:no	2.0e-03
ENSG00000006025	OSBPL7	Oxysterol binding protein-related protein 7 (OSBP-related protein 7) (ORP-7). [Source:Uniprot/SWISSPROT;Acc:Q9BZF2]	ENST00000007414	3349	2529	?	no	no	no	no	0	0.6666667	?	2:no	0.00
ENSG00000006025	OSBPL7	Oxysterol binding protein-related protein 7 (OSBP-related protein 7) (ORP-7). [Source:Uniprot/SWISSPROT;Acc:Q9BZF2]	ENST00000358006	3656	2529	?	no	no	no	no	0	0.6666667	?	2:no	0.00
ENSG00000006042	TMEM98		ENST00000261713	1539	681	?	yes	no	no	no	?	?	?	2:no	0.05
ENSG00000006047	YBX2	Y-box binding protein-2 (Germ cell specific Y-box binding protein) (Contrin) (MSY2 homolog). [Source:Uniprot/SWISSPROT;Acc:Q9Y2T7]	ENST00000007699	1570	1095	9	no	no	no	yes	0	0.25	?	2:no	7.0e-03
ENSG00000006059	KRTHA3A	Keratin, type I cuticular HA3-I (Hair keratin, type I HA3-I). [Source:Uniprot/SWISSPROT;Acc:O76009]	ENST00000007735	1281	1215	?	no	no	yes	no	0	0.5	?	2:no	1.0e-03
ENSG00000006062	MAP3K14	Mitogen-activated protein kinase kinase kinase 14 (EC 2.7.1.37) (NF- kappa beta-inducing kinase) (Serine/threonine-protein kinase NIK) (HsNIK). [Source:Uniprot/SWISSPROT;Acc:Q99558]	ENST00000344686	4409	2841	?	no	no	no	no	0	0	?	2:no	0.16
ENSG00000006071	ABCC8	Sulfonylurea receptor 1. [Source:Uniprot/SWISSPROT;Acc:Q09428]	ENST00000302539	4977	4746	39	no	no	no	no	0	0.4166667	?	2:no	0.00
ENSG00000006074	CCL18	Small inducible cytokine A18 precursor (CCL18) (Macrophage inflammatory protein 4) (MIP-4) (Pulmonary and activation-regulated chemokine) (CC chemokine PARC) (Alternative macrophage activation- associated CC chemokine 1) (AMAC-1) (Dendritic cell chemokin	ENST00000004921	769	270	?	no	no	no	no	0	0.7777778	?	2:no	7.0e-03
ENSG00000006075		Small inducible cytokine A3 precursor (CCL3) (Macrophage inflammatory protein 1-alpha) (MIP-1-alpha) (Tonsillar lymphocyte LD78 alpha protein) (G0/G1 switch regulatory protein 19-1) (G0S19-1 protein) (SIS-beta) (PAT 464.1) [Contains: MIP-1-alpha(4-69) (L	ENST00000225245	775	279	?	yes	no	no	no	0	0.625	?	2:no	4.0e-03
ENSG00000006075		Small inducible cytokine A3 precursor (CCL3) (Macrophage inflammatory protein 1-alpha) (MIP-1-alpha) (Tonsillar lymphocyte LD78 alpha protein) (G0/G1 switch regulatory protein 19-1) (G0S19-1 protein) (SIS-beta) (PAT 464.1) [Contains: MIP-1-alpha(4-69) (L	ENST00000356946	683	270	?	yes	no	no	no	0	0.625	?	2:no	4.0e-03
ENSG00000006114	AP1GBP1	AP1 gamma subunit-binding protein 1 (Gamma-synergin). [Source:Uniprot/SWISSPROT;Acc:Q9UMZ2]	ENST00000339208	1306	1203	?	no	no	yes	yes	0	0.1666667	?	2:no	0.01
ENSG00000006114	AP1GBP1	AP1 gamma subunit-binding protein 1 (Gamma-synergin). [Source:Uniprot/SWISSPROT;Acc:Q9UMZ2]	ENST00000345615	5062	3909	?	no	no	yes	yes	0	0.1666667	?	2:no	1.0e-03
ENSG00000006114	AP1GBP1	AP1 gamma subunit-binding protein 1 (Gamma-synergin). [Source:Uniprot/SWISSPROT;Acc:Q9UMZ2]	ENST00000346661	5098	3945	?	no	no	yes	yes	0	0.1666667	?	2:no	1.0e-03
ENSG00000006116	CACNG3	Voltage-dependent calcium channel gamma-3 subunit (Neuronal voltage- gated calcium channel gamma-3 subunit). [Source:Uniprot/SWISSPROT;Acc:O60359]	ENST00000005284	2696	948	4	yes	no	no	no	0	0.375	?	2:no	3.0e-03
ENSG00000006118	TMEM132A	GBP protein isoform a [Source:RefSeq_peptide;Acc:NP_060340]	ENST00000005286	3486	3075	?	no	no	no	no	?	?	?	2:no	0.03
ENSG00000006118	TMEM132A	GBP protein isoform a [Source:RefSeq_peptide;Acc:NP_060340]	ENST00000345586	2734	2325	?	no	no	no	no	?	?	?	2:no	0.05
ENSG00000006125	AP2B1	Adapter-related protein complex 2 beta 1 subunit (Beta-adaptin) (Plasma membrane adaptor HA2/AP2 adaptin beta subunit) (Clathrin assembly protein complex 2 beta large chain) (AP105B). [Source:Uniprot/SWISSPROT;Acc:P63010]	ENST00000262325	5708	2820	?	no	no	no	no	0	0.25	?	2:no	0.00
ENSG00000006125	AP2B1	Adapter-related protein complex 2 beta 1 subunit (Beta-adaptin) (Plasma membrane adaptor HA2/AP2 adaptin beta subunit) (Clathrin assembly protein complex 2 beta large chain) (AP105B). [Source:Uniprot/SWISSPROT;Acc:P63010]	ENST00000312678	3354	2862	?	no	no	no	no	0	0.25	?	2:no	3.0e-03
ENSG00000006128	TAC1	Protachykinin 1 precursor (PPT) [Contains: Substance P; Neurokinin A (NKA) (Substance K) (Neuromedin L); Neuropeptide K (NPK); Neuropeptide gamma; C-terminal flanking peptide]. [Source:Uniprot/SWISSPROT;Acc:P20366]	ENST00000319273	1082	390	?	no	yes	no	yes	0	0.5555556	?	2:no	3.0e-03
ENSG00000006128	TAC1	Protachykinin 1 precursor (PPT) [Contains: Substance P; Neurokinin A (NKA) (Substance K) (Neuromedin L); Neuropeptide K (NPK); Neuropeptide gamma; C-terminal flanking peptide]. [Source:Uniprot/SWISSPROT;Acc:P20366]	ENST00000346867	1037	345	?	no	yes	no	yes	0	0.5555556	?	2:no	4.0e-03
ENSG00000006128	TAC1	Protachykinin 1 precursor (PPT) [Contains: Substance P; Neurokinin A (NKA) (Substance K) (Neuromedin L); Neuropeptide K (NPK); Neuropeptide gamma; C-terminal flanking peptide]. [Source:Uniprot/SWISSPROT;Acc:P20366]	ENST00000350485	1028	336	?	no	yes	no	yes	0	0.5555556	?	2:no	4.0e-03
ENSG00000006194	ZNF263	Zinc finger protein 263 (Zinc finger protein FPM315). [Source:Uniprot/SWISSPROT;Acc:O14978]	ENST00000219069	3277	2052	6	no	no	no	yes	0	0	?	1:yes	0.54
ENSG00000006210	CX3CL1	Fractalkine precursor (CX3CL1) (Neurotactin) (CX3C membrane-anchored chemokine) (Small inducible cytokine D1). [Source:Uniprot/SWISSPROT;Acc:P78423]	ENST00000006053	3278	1194	?	no	no	no	no	0	0.25	?	2:no	2.0e-03
ENSG00000006282	SPATA20	sperm protein SSP411 [Source:RefSeq_peptide;Acc:NP_073738]	ENST00000006658	2647	2409	?	no	no	no	yes	?	?	?	2:no	0.16
ENSG00000006282	SPATA20	sperm protein SSP411 [Source:RefSeq_peptide;Acc:NP_073738]	ENST00000356488	2564	2361	?	no	no	no	yes	?	?	?	2:no	0.16
ENSG00000006283	CACNA1G	Voltage-dependent T-type calcium channel alpha-1G subunit (Voltage- gated calcium channel alpha subunit Cav3.1) (Cav3.1c) (NBR13). [Source:Uniprot/SWISSPROT;Acc:O43497]	ENST00000352832	7240	6921	?	no	no	no	yes	0	0.5	?	2:no	0.00
ENSG00000006283	CACNA1G	Voltage-dependent T-type calcium channel alpha-1G subunit (Voltage- gated calcium channel alpha subunit Cav3.1) (Cav3.1c) (NBR13). [Source:Uniprot/SWISSPROT;Acc:O43497]	ENST00000354424	7318	6999	?	no	no	no	yes	0	0.5	?	2:no	0.00
ENSG00000006283	CACNA1G	Voltage-dependent T-type calcium channel alpha-1G subunit (Voltage- gated calcium channel alpha subunit Cav3.1) (Cav3.1c) (NBR13). [Source:Uniprot/SWISSPROT;Acc:O43497]	ENST00000354983	7495	7065	?	no	no	no	yes	0	0.5	?	2:no	0.00
ENSG00000006283	CACNA1G	Voltage-dependent T-type calcium channel alpha-1G subunit (Voltage- gated calcium channel alpha subunit Cav3.1) (Cav3.1c) (NBR13). [Source:Uniprot/SWISSPROT;Acc:O43497]	ENST00000358244	7648	7134	?	no	no	no	yes	0	0.5	?	2:no	0.00
ENSG00000006283	CACNA1G	Voltage-dependent T-type calcium channel alpha-1G subunit (Voltage- gated calcium channel alpha subunit Cav3.1) (Cav3.1c) (NBR13). [Source:Uniprot/SWISSPROT;Acc:O43497]	ENST00000359106	7351	7032	?	no	no	no	yes	0	0.5	?	2:no	0.00
ENSG00000006283	CACNA1G	Voltage-dependent T-type calcium channel alpha-1G subunit (Voltage- gated calcium channel alpha subunit Cav3.1) (Cav3.1c) (NBR13). [Source:Uniprot/SWISSPROT;Acc:O43497]	ENST00000360761	7174	6855	?	no	no	no	yes	0	0.5	?	2:no	0.00
ENSG00000006327	TNFRSF12A	Tumor necrosis factor receptor superfamily member Fn14 precursor (Fibroblast growth factor-inducible immediate-early response protein 14) (FGF-inducible 14) (Tweak-receptor) (TweakR). [Source:Uniprot/SWISSPROT;Acc:Q9NP84]	ENST00000326577	1001	390	4	no	no	no	yes	0	0.5	?	2:no	0.04
ENSG00000006327	TNFRSF12A	Tumor necrosis factor receptor superfamily member Fn14 precursor (Fibroblast growth factor-inducible immediate-early response protein 14) (FGF-inducible 14) (Tweak-receptor) (TweakR). [Source:Uniprot/SWISSPROT;Acc:Q9NP84]	ENST00000341627	878	285	3	no	no	no	yes	0	0.5	?	2:no	0.03
ENSG00000006377	DLX6	Homeobox protein DLX-6. [Source:Uniprot/SWISSPROT;Acc:P56179]	ENST00000007660	1685	528	?	no	no	yes	no	0	0.3333333	?	2:no	0.01
ENSG00000006432	MAP3K9	Mitogen-activated protein kinase kinase kinase 9 (EC 2.7.1.37) (Mixed lineage kinase 1). [Source:Uniprot/SWISSPROT;Acc:P80192]	ENST00000005198	5461	3357	13	no	no	no	no	0	0.2	?	2:no	0.00
ENSG00000006451	RALA	Ras-related protein Ral-A. [Source:Uniprot/SWISSPROT;Acc:P11233]	ENST00000005257	2792	621	5	no	no	no	yes	0	0.2	?	2:no	0.03
ENSG00000006453	BAIAP2L1	BAI1-associated protein 2-like 1 [Source:RefSeq_peptide;Acc:NP_061330]	ENST00000005260	2514	1536	?	no	no	no	yes	0	0.5	?	2:no	2.0e-03
ENSG00000006459			ENST00000006967	3707	2826	?	no	no	no	yes	0	0	?	2:no	0.40
ENSG00000006468	ETV1	Ets translocation variant 1 (ER81 protein). [Source:Uniprot/SWISSPROT;Acc:P50549]	ENST00000242066	2251	1428	14	no	no	no	no	0	0.2	?	2:no	1.0e-03
ENSG00000006468	ETV1	Ets translocation variant 1 (ER81 protein). [Source:Uniprot/SWISSPROT;Acc:P50549]	ENST00000343495	1374	1374	11	no	no	no	no	0	0.2	?	2:no	5.0e-03
ENSG00000006530	MULK	multiple substrate lipid kinase [Source:RefSeq_peptide;Acc:NP_060708]	ENST00000336240	2778	1269	?	no	no	no	yes	0	0.5	?	2:no	1.0e-03
ENSG00000006530	MULK	multiple substrate lipid kinase [Source:RefSeq_peptide;Acc:NP_060708]	ENST00000355413	2647	1269	?	no	no	no	yes	0	0.5	?	2:no	1.0e-03
ENSG00000006534	ALDH3B1	Aldehyde dehydrogenase 3B1 (EC 1.2.1.5) (Aldehyde dehydrogenase 7). [Source:Uniprot/SWISSPROT;Acc:P43353]	ENST00000007633	2162	1398	?	no	no	no	no	0	0.6	?	2:no	0.00
ENSG00000006534	ALDH3B1	Aldehyde dehydrogenase 3B1 (EC 1.2.1.5) (Aldehyde dehydrogenase 7). [Source:Uniprot/SWISSPROT;Acc:P43353]	ENST00000316367	732	690	?	no	no	no	no	0	0.6	?	2:no	1.0e-03
ENSG00000006534	ALDH3B1	Aldehyde dehydrogenase 3B1 (EC 1.2.1.5) (Aldehyde dehydrogenase 7). [Source:Uniprot/SWISSPROT;Acc:P43353]	ENST00000342456	2027	1290	?	no	no	no	no	0	0.6	?	2:no	0.00
ENSG00000006555	TTC22		ENST00000007797	2148	1119	?	no	no	no	no	0	0	?	2:no	0.07
ENSG00000006576	PHTF2	putative homeodomain transcription factor 2 [Source:RefSeq_peptide;Acc:NP_065165]	ENST00000248550	4705	2361	?	no	no	no	no	?	?	?	2:no	7.0e-03
ENSG00000006576	PHTF2	putative homeodomain transcription factor 2 [Source:RefSeq_peptide;Acc:NP_065165]	ENST00000275575	4540	2088	?	no	no	no	no	?	?	?	2:no	0.05
ENSG00000006576	PHTF2	putative homeodomain transcription factor 2 [Source:RefSeq_peptide;Acc:NP_065165]	ENST00000307305	1761	1101	?	no	no	no	no	?	?	?	2:no	0.08
ENSG00000006576	PHTF2	putative homeodomain transcription factor 2 [Source:RefSeq_peptide;Acc:NP_065165]	ENST00000320467	1585	1026	?	no	no	no	no	?	?	?	2:no	0.05
ENSG00000006606	CCL26	Small inducible cytokine A26 precursor (CCL26) (Eotaxin-3) (Macrophage inflammatory protein 4-alpha) (MIP-4-alpha) (Thymic stroma chemokine- 1) (TSC-1) (CC chemokine IMAC). [Source:Uniprot/SWISSPROT;Acc:Q9Y258]	ENST00000005180	702	285	?	no	yes	no	no	0	0.8571429	?	2:no	4.0e-03
ENSG00000006607	FARP2	FERM, RhoGEF and pleckstrin domain protein 2 [Source:RefSeq_peptide;Acc:NP_055623]	ENST00000264042	3997	3165	?	no	no	no	no	0.2	0	?	1:yes	0.94
ENSG00000006611	USH1C	Harmonin (Usher syndrome 1C protein) (Autoimmune enteropathy-related antigen AIE-75) (Antigen NY-CO-38/NY-CO-37) (PDZ-73 protein). [Source:Uniprot/SWISSPROT;Acc:Q9Y6N9]	ENST00000005226	3231	2700	27	no	yes	no	no	0	0.6666667	?	2:no	0.00
ENSG00000006611	USH1C	Harmonin (Usher syndrome 1C protein) (Autoimmune enteropathy-related antigen AIE-75) (Antigen NY-CO-38/NY-CO-37) (PDZ-73 protein). [Source:Uniprot/SWISSPROT;Acc:Q9Y6N9]	ENST00000318024	2046	1953	23	no	yes	no	no	0	0.6666667	?	2:no	0.00
ENSG00000006611	USH1C	Harmonin (Usher syndrome 1C protein) (Autoimmune enteropathy-related antigen AIE-75) (Antigen NY-CO-38/NY-CO-37) (PDZ-73 protein). [Source:Uniprot/SWISSPROT;Acc:Q9Y6N9]	ENST00000344020	1697	1602	20	no	yes	no	no	0	0.6666667	?	2:no	0.00
ENSG00000006611	USH1C	Harmonin (Usher syndrome 1C protein) (Autoimmune enteropathy-related antigen AIE-75) (Antigen NY-CO-38/NY-CO-37) (PDZ-73 protein). [Source:Uniprot/SWISSPROT;Acc:Q9Y6N9]	ENST00000358979	1754	1659	21	no	yes	no	no	0	0.6666667	?	2:no	0.00
ENSG00000006625	C7orf24		ENST00000005374	1022	345	3	yes	no	no	yes	?	?	?	2:no	0.48
ENSG00000006625	C7orf24		ENST00000275428	1163	567	4	yes	no	no	yes	?	?	?	2:no	0.48
ENSG00000006634	DBF4	activator of S phase kinase [Source:RefSeq_peptide;Acc:NP_006707]	ENST00000265728	3907	2025	?	no	no	no	no	0	0.25	?	2:no	2.0e-03
ENSG00000006638	TBXA2R	Thromboxane A2 receptor (TXA2-R) (Prostanoid TP receptor). [Source:Uniprot/SWISSPROT;Acc:P21731]	ENST00000248419	1438	1224	4	no	no	no	yes	0	0.3636364	?	2:no	0.01
ENSG00000006638	TBXA2R	Thromboxane A2 receptor (TXA2-R) (Prostanoid TP receptor). [Source:Uniprot/SWISSPROT;Acc:P21731]	ENST00000359806	1324	1110	5	no	no	no	yes	0	0.3636364	?	2:no	0.01
ENSG00000006652	IFRD1	Interferon-related developmental regulator 1 (Nerve growth factor- inducible protein PC4). [Source:Uniprot/SWISSPROT;Acc:O00458]	ENST00000005558	2022	1356	?	no	no	no	no	0	0	?	2:no	0.14
ENSG00000006652	IFRD1	Interferon-related developmental regulator 1 (Nerve growth factor- inducible protein PC4). [Source:Uniprot/SWISSPROT;Acc:O00458]	ENST00000355579	1772	1356	?	no	no	no	no	0	0	?	2:no	0.14
ENSG00000006659	LGALS14	Placental protein 13-like (Charcot-Leyden crystal protein 2) (CLC2) (Galectin-14). [Source:Uniprot/SWISSPROT;Acc:Q8TCE9]	ENST00000012497	554	420	?	no	no	no	no	0	0	?	1:yes	0.88
ENSG00000006659	LGALS14	Placental protein 13-like (Charcot-Leyden crystal protein 2) (CLC2) (Galectin-14). [Source:Uniprot/SWISSPROT;Acc:Q8TCE9]	ENST00000360675	1082	507	?	no	no	no	no	0	0	?	1:yes	0.55
ENSG00000006695	COX10	Protoheme IX farnesyltransferase, mitochondrial precursor (EC 2.5.1.-) (Heme O synthase). [Source:Uniprot/SWISSPROT;Acc:Q12887]	ENST00000261643	2995	1332	7	no	no	no	no	0	0	?	2:no	0.11
ENSG00000006704	GTF2IRD1	General transcription factor II-I repeat domain-containing protein 1 (GTF2I repeat domain containing protein 1) (Muscle TFII-I repeat domain-containing protein 1) (General transcription factor III) (Slow- muscle-fiber enhancer binding protein) (USE B1 bi	ENST00000265755	3415	2880	27	no	no	no	no	0.2	0.2	?	2:no	0.24
ENSG00000006712	PAF1		ENST00000221265	2127	1596	?	no	no	no	yes	?	?	?	2:no	0.09
ENSG00000006712	PAF1		ENST00000221266	1900	1533	?	no	no	no	yes	?	?	?	2:no	0.26
ENSG00000006715	VPS41	Vacuolar assembly protein VPS41 homolog (S53). [Source:Uniprot/SWISSPROT;Acc:P49754]	ENST00000265745	3466	2340	28	no	no	no	no	0	0	?	2:no	0.06
ENSG00000006715	VPS41	Vacuolar assembly protein VPS41 homolog (S53). [Source:Uniprot/SWISSPROT;Acc:P49754]	ENST00000310301	4893	2565	29	no	no	no	no	0	0	?	2:no	6.0e-03
ENSG00000006717		Ubiquitin. [Source:Uniprot/SWISSPROT;Acc:P62988]	ENST00000343914	513	423	?	no	no	yes	no	0.6	0	?	1:yes	1.00
ENSG00000006717		Ubiquitin. [Source:Uniprot/SWISSPROT;Acc:P62988]	ENST00000355021	513	387	?	no	no	yes	no	0.6	0	?	1:yes	1.00
ENSG00000006740			ENST00000262444	4234	2481	20	no	no	no	yes	0	0	?	2:no	0.15
ENSG00000006740			ENST00000340825	4224	348	22	no	no	no	yes	0	0	?	1:yes	0.59
ENSG00000006744	ELAC2	Zinc phosphodiesterase ELAC protein 2 (EC 3.1.26.11) (Ribonuclease Z 2) (RNase Z 2) (tRNase Z 2) (tRNA 3 endonuclease 2) (ElaC homolog protein 2) (Heredity prostate cancer protein 2). [Source:Uniprot/SWISSPROT;Acc:Q9BQ52]	ENST00000338034	2966	2481	24	no	no	no	no	0.2	0.2	?	2:no	0.24
ENSG00000006747	SCIN	Adseverin (Scinderin). [Source:Uniprot/SWISSPROT;Acc:Q9Y6U3]	ENST00000297029	2601	2148	16	yes	no	no	no	0	0	?	2:no	0.05
ENSG00000006747	SCIN	Adseverin (Scinderin). [Source:Uniprot/SWISSPROT;Acc:Q9Y6U3]	ENST00000341757	2569	1881	15	yes	no	no	no	0	0	?	2:no	0.04
ENSG00000006756	ARSD	Arylsulfatase D precursor (EC 3.1.6.-) (ASD). [Source:Uniprot/SWISSPROT;Acc:P51689]	ENST00000217890	1223	1149	7	yes	no	no	no	0	0.1666667	?	2:no	1.0e-03
ENSG00000006756	ARSD	Arylsulfatase D precursor (EC 3.1.6.-) (ASD). [Source:Uniprot/SWISSPROT;Acc:P51689]	ENST00000358177	1852	1776	12	yes	no	no	no	0	0.1666667	?	2:no	2.0e-03
ENSG00000006757	PNPLA4	Patatin-like phospholipase domain containing protein 4 (GS2 protein) (DXS1283E). [Source:Uniprot/SWISSPROT;Acc:P41247]	ENST00000005113	2815	762	7	no	no	no	no	0	0.25	?	2:no	2.0e-03
ENSG00000006788	MYH13	Myosin heavy chain, skeletal muscle, extraocular (MyHC-eo). [Source:Uniprot/SWISSPROT;Acc:Q9UKX3]	ENST00000252172	5904	5814	41	yes	no	no	no	0	0.7777778	?	2:no	0.00
ENSG00000006831	ADIPOR2	Adiponectin receptor protein 2 (Progestin and adipoQ receptor family member II). [Source:Uniprot/SWISSPROT;Acc:Q86V24]	ENST00000005924	4018	1161	8	yes	yes	no	no	0	0.1666667	?	2:no	1.0e-03
ENSG00000006831	ADIPOR2	Adiponectin receptor protein 2 (Progestin and adipoQ receptor family member II). [Source:Uniprot/SWISSPROT;Acc:Q86V24]	ENST00000357103	4012	1161	9	yes	yes	no	no	0	0.1666667	?	2:no	1.0e-03
ENSG00000006837	CDKL3	cyclin-dependent kinase-like 3 [Source:RefSeq_peptide;Acc:NP_057592]	ENST00000265334	2129	1779	?	no	no	yes	no	0	0	?	2:no	0.08
ENSG00000007001	UPP2	Uridine phosphorylase 2 (EC 2.4.2.3) (UrdPase 2) (UPase 2). [Source:Uniprot/SWISSPROT;Acc:O95045]	ENST00000005756	2234	954	?	no	no	no	no	0	0.125	?	2:no	0.01
ENSG00000007038	PRSS21	Testisin precursor (EC 3.4.21.-) (Eosinophil serine protease 1) (ESP- 1). [Source:Uniprot/SWISSPROT;Acc:Q9Y6M0]	ENST00000005995	1165	945	6	no	no	no	no	0	0.3333333	?	2:no	3.0e-03
ENSG00000007047	MARK4	MAP/microtubule affinity-regulating kinase 4 (EC 2.7.1.37) (MAP/microtubule affinity-regulating kinase-like 1). [Source:Uniprot/SWISSPROT;Acc:Q96L34]	ENST00000262891	4837	2259	?	no	no	no	no	0	0.2666667	?	2:no	0.00
ENSG00000007047	MARK4	MAP/microtubule affinity-regulating kinase 4 (EC 2.7.1.37) (MAP/microtubule affinity-regulating kinase-like 1). [Source:Uniprot/SWISSPROT;Acc:Q96L34]	ENST00000262893	1683	1386	?	no	no	no	no	0	0.2666667	?	2:no	2.0e-03
ENSG00000007047	MARK4	MAP/microtubule affinity-regulating kinase 4 (EC 2.7.1.37) (MAP/microtubule affinity-regulating kinase-like 1). [Source:Uniprot/SWISSPROT;Acc:Q96L34]	ENST00000300843	4917	2067	?	no	no	no	no	0	0.2666667	?	2:no	0.00
ENSG00000007062	PROM1	Prominin 1 precursor (Prominin-like protein 1) (Antigen AC133) (CD133 antigen). [Source:Uniprot/SWISSPROT;Acc:O43490]	ENST00000265014	3791	2595	27	no	no	no	no	0	0.5	?	2:no	0.00
ENSG00000007080			ENST00000262801	944	672	?	no	no	no	no	?	?	?	2:no	0.24
ENSG00000007129	CEACAM21	carcinoembryonic antigen-related cell adhesion molecule [Source:RefSeq_peptide;Acc:NP_291021]	ENST00000187608	804	708	?	no	no	no	no	?	?	?	2:no	0.24
ENSG00000007168	PAFAH1B1	Platelet-activating factor acetylhydrolase IB alpha subunit (PAF acetylhydrolase 45 kDa subunit) (PAF-AH 45 kDa subunit) (PAF-AH alpha) (PAFAH alpha) (Lissencephaly-1 protein) (LIS-1). [Source:Uniprot/SWISSPROT;Acc:P43034]	ENST00000006951	5580	1233	11	no	no	yes	yes	0	0.5	?	2:no	0.00
ENSG00000007171	NOS2A	Nitric oxide synthase, inducible (EC 1.14.13.39) (NOS, type II) (Inducible NOS) (iNOS) (Hepatocyte NOS) (HEP-NOS). [Source:Uniprot/SWISSPROT;Acc:P35228]	ENST00000313735	4203	3462	?	yes	no	yes	no	0	0.3846154	?	2:no	1.0e-03
ENSG00000007174	DNAH9	Ciliary dynein heavy chain 9 (Axonemal beta dynein heavy chain 9). [Source:Uniprot/SWISSPROT;Acc:Q9NYC9]	ENST00000262442	13816	13461	69	no	no	no	no	0	0.5454546	?	2:no	0.00
ENSG00000007174	DNAH9	Ciliary dynein heavy chain 9 (Axonemal beta dynein heavy chain 9). [Source:Uniprot/SWISSPROT;Acc:Q9NYC9]	ENST00000341454	3145	2397	15	no	no	no	no	0	0.5454546	?	2:no	0.00
ENSG00000007174	DNAH9	Ciliary dynein heavy chain 9 (Axonemal beta dynein heavy chain 9). [Source:Uniprot/SWISSPROT;Acc:Q9NYC9]	ENST00000359312	9198	336	49	no	no	no	no	0	0.5454546	?	2:no	0.00
ENSG00000007174	DNAH9	Ciliary dynein heavy chain 9 (Axonemal beta dynein heavy chain 9). [Source:Uniprot/SWISSPROT;Acc:Q9NYC9]	ENST00000361801	13748	2397	69	no	no	no	no	0	0.5454546	?	2:no	0.00
ENSG00000007202	KIAA0100		ENST00000005905	7047	6693	?	no	no	no	yes	?	?	?	2:no	9.0e-03
ENSG00000007216	SLC13A2	Solute carrier family 13, member 2 (Renal sodium/dicarboxylate cotransporter) (Na(+)/dicarboxylate cotransporter 1) (NaDC-1). [Source:Uniprot/SWISSPROT;Acc:Q13183]	ENST00000314669	2288	1779	?	no	no	no	no	0	0.25	?	2:no	1.0e-03
ENSG00000007237		Growth-arrest-specific protein 7 (GAS-7). [Source:Uniprot/SWISSPROT;Acc:O60861]	ENST00000323816	8211	1431	14	no	no	no	yes	0	0.75	?	2:no	0.00
ENSG00000007237		Growth-arrest-specific protein 7 (GAS-7). [Source:Uniprot/SWISSPROT;Acc:O60861]	ENST00000361018	8181	1239	14	no	no	no	yes	0	0.75	?	2:no	0.00
ENSG00000007255	TRAPPC6A		ENST00000006275	794	522	?	no	no	no	no	?	?	?	1:yes	0.52
ENSG00000007255	TRAPPC6A		ENST00000317470	750	492	?	no	no	no	no	?	?	?	1:yes	0.52
ENSG00000007264	MATK	Megakaryocyte-associated tyrosine-protein kinase (EC 2.7.1.112) (Tyrosine-protein kinase CTK) (Protein kinase HYL) (Hematopoietic consensus tyrosine-lacking kinase). [Source:Uniprot/SWISSPROT;Acc:P42679]	ENST00000310132	2133	1524	14	no	no	yes	no	0	8.333334E-02	?	2:no	0.01
ENSG00000007264	MATK	Megakaryocyte-associated tyrosine-protein kinase (EC 2.7.1.112) (Tyrosine-protein kinase CTK) (Protein kinase HYL) (Hematopoietic consensus tyrosine-lacking kinase). [Source:Uniprot/SWISSPROT;Acc:P42679]	ENST00000315548	1740	1527	13	no	no	yes	no	0	8.333334E-02	?	2:no	0.05
ENSG00000007264	MATK	Megakaryocyte-associated tyrosine-protein kinase (EC 2.7.1.112) (Tyrosine-protein kinase CTK) (Protein kinase HYL) (Hematopoietic consensus tyrosine-lacking kinase). [Source:Uniprot/SWISSPROT;Acc:P42679]	ENST00000348393	1913	1572	13	no	no	yes	no	0	8.333334E-02	?	2:no	0.05
ENSG00000007306	CEACAM7	Carcinoembryonic antigen-related cell adhesion molecule 7 precursor (Carcinoembryonic antigen CGM2). [Source:Uniprot/SWISSPROT;Acc:Q14002]	ENST00000006724	2291	798	?	no	no	no	no	0	0	no	2:no	0.09
ENSG00000007306	CEACAM7	Carcinoembryonic antigen-related cell adhesion molecule 7 precursor (Carcinoembryonic antigen CGM2). [Source:Uniprot/SWISSPROT;Acc:Q14002]	ENST00000338196	524	519	?	no	no	no	no	0	0	no	1:yes	0.88
ENSG00000007312	CD79B	B-cell antigen receptor complex associated protein beta-chain precursor (B-cell-specific glycoprotein B29) (Immunoglobulin- associated B29 protein) (IG-beta) (CD79b). [Source:Uniprot/SWISSPROT;Acc:P40259]	ENST00000006750	1269	690	?	no	no	no	no	0	0.4	?	2:no	3.0e-03
ENSG00000007312	CD79B	B-cell antigen receptor complex associated protein beta-chain precursor (B-cell-specific glycoprotein B29) (Immunoglobulin- associated B29 protein) (IG-beta) (CD79b). [Source:Uniprot/SWISSPROT;Acc:P40259]	ENST00000349817	957	378	?	no	no	no	no	0	0.4	?	2:no	0.03
ENSG00000007312	CD79B	B-cell antigen receptor complex associated protein beta-chain precursor (B-cell-specific glycoprotein B29) (Immunoglobulin- associated B29 protein) (IG-beta) (CD79b). [Source:Uniprot/SWISSPROT;Acc:P40259]	ENST00000356543	1269	690	?	no	no	no	no	0	0.4	?	2:no	3.0e-03
ENSG00000007314	SCN4A	Sodium channel protein type IV alpha subunit (Voltage-gated sodium channel alpha subunit Nav1.4) (Sodium channel protein, skeletal muscle alpha-subunit) (SkM1). [Source:Uniprot/SWISSPROT;Acc:P35499]	ENST00000006839	7805	5511	?	no	no	no	no	0	0.5	?	2:no	0.00
ENSG00000007341	ST7L	suppression of tumorigenicity 7-like isoform 1 [Source:RefSeq_peptide;Acc:NP_060214]	ENST00000342912	4386	1728	?	no	no	no	yes	0	0	?	2:no	0.35
ENSG00000007341	ST7L	suppression of tumorigenicity 7-like isoform 1 [Source:RefSeq_peptide;Acc:NP_060214]	ENST00000343210	2086	1668	?	no	no	no	yes	0	0	?	2:no	0.15
ENSG00000007341	ST7L	suppression of tumorigenicity 7-like isoform 1 [Source:RefSeq_peptide;Acc:NP_060214]	ENST00000358039	4474	1677	?	no	no	no	yes	0	0	?	2:no	0.35
ENSG00000007341	ST7L	suppression of tumorigenicity 7-like isoform 1 [Source:RefSeq_peptide;Acc:NP_060214]	ENST00000360743	4432	1635	?	no	no	no	yes	0	0	?	2:no	0.49
ENSG00000007341	ST7L	suppression of tumorigenicity 7-like isoform 1 [Source:RefSeq_peptide;Acc:NP_060214]	ENST00000361458	4345	1668	?	no	no	no	yes	0	0	?	2:no	0.35
ENSG00000007341	ST7L	suppression of tumorigenicity 7-like isoform 1 [Source:RefSeq_peptide;Acc:NP_060214]	ENST00000361846	4335	1677	?	no	no	no	yes	0	0	?	2:no	0.35
ENSG00000007350	TKTL1	Transketolase-like 1 (EC 2.2.1.1) (Transketolase 2) (TK 2) (Transketolase related protein). [Source:Uniprot/SWISSPROT;Acc:P51854]	ENST00000217905	2565	1674	?	no	no	no	no	0	0	?	2:no	0.12
ENSG00000007372	PAX6	Paired box protein Pax-6 (Oculorhombin) (Aniridia, type II protein). [Source:Uniprot/SWISSPROT;Acc:P26367]	ENST00000241001	1746	1311	14	no	no	no	yes	0	0.5	?	2:no	1.0e-03
ENSG00000007372	PAX6	Paired box protein Pax-6 (Oculorhombin) (Aniridia, type II protein). [Source:Uniprot/SWISSPROT;Acc:P26367]	ENST00000335961	1758	1269	9	no	no	no	yes	0	0.5	?	2:no	1.0e-03
ENSG00000007372	PAX6	Paired box protein Pax-6 (Oculorhombin) (Aniridia, type II protein). [Source:Uniprot/SWISSPROT;Acc:P26367]	ENST00000346294	2513	1311	10	no	no	no	yes	0	0.5	?	2:no	1.0e-03
ENSG00000007376	RPUSD1	RNA pseudouridylate synthase domain containing 1 [Source:RefSeq_peptide;Acc:NP_478072]	ENST00000007264	2049	939	6	no	no	no	yes	0	0	?	1:yes	0.60
ENSG00000007384	RHBDF1	rhomboid family 1 [Source:RefSeq_peptide;Acc:NP_071895]	ENST00000262316	2951	2589	18	no	no	no	yes	0	1	?	2:no	1.0e-03
ENSG00000007392	LUC7L	Putative RNA-binding protein Luc7-like 1 (SR+89) (Putative SR protein LUC7B1). [Source:Uniprot/SWISSPROT;Acc:Q9NQ29]	ENST00000293872	1451	978	10	no	no	no	no	0	0	?	2:no	0.14
ENSG00000007392	LUC7L	Putative RNA-binding protein Luc7-like 1 (SR+89) (Putative SR protein LUC7B1). [Source:Uniprot/SWISSPROT;Acc:Q9NQ29]	ENST00000337351	2082	978	9	no	no	no	no	0	0	?	2:no	0.06
ENSG00000007402	CACNA2D2	calcium channel, voltage-dependent, alpha 2/delta subunit 2 isoform b [Source:RefSeq_peptide;Acc:NP_006021]	ENST00000266039	5470	3432	?	no	no	no	yes	0	0	?	2:no	0.02
ENSG00000007402	CACNA2D2	calcium channel, voltage-dependent, alpha 2/delta subunit 2 isoform b [Source:RefSeq_peptide;Acc:NP_006021]	ENST00000360963	5491	3453	?	no	no	no	yes	0	0	?	2:no	0.02
ENSG00000007516	BAIAP3	BAI1-associated protein 3 (BAP3). [Source:Uniprot/SWISSPROT;Acc:O94812]	ENST00000324385	4530	3564	34	no	no	no	yes	0	0.5	?	2:no	0.00
ENSG00000007520			ENST00000007390	1204	939	6	no	no	yes	yes	?	?	?	2:no	0.42
ENSG00000007541	PIGQ	Phosphatidylinositol N-acetylglucosaminyltransferase subunit Q (EC 2.4.1.198) (Phosphatidylinositol-glycan biosynthesis, class Q protein) (PIG-Q) (N-acetylglucosamyl transferase component GPI1). [Source:Uniprot/SWISSPROT;Acc:Q9BRB3]	ENST00000026218	2859	2283	10	no	no	no	yes	0	0.4	?	2:no	4.0e-03
ENSG00000007541	PIGQ	Phosphatidylinositol N-acetylglucosaminyltransferase subunit Q (EC 2.4.1.198) (Phosphatidylinositol-glycan biosynthesis, class Q protein) (PIG-Q) (N-acetylglucosamyl transferase component GPI1). [Source:Uniprot/SWISSPROT;Acc:Q9BRB3]	ENST00000321878	2921	1746	11	no	no	no	yes	0	0.4	?	2:no	5.0e-03
ENSG00000007545	CRAMP1L		ENST00000248098	3682	573	5	no	no	no	yes	0	0.3333333	?	2:no	0.01
ENSG00000007545	CRAMP1L		ENST00000262317	6140	2277	12	no	no	no	yes	0	0.3333333	?	2:no	0.00
ENSG00000007545	CRAMP1L		ENST00000293925	7497	4764	29	no	no	no	yes	0	0.3333333	?	2:no	0.00
ENSG00000007545	CRAMP1L		ENST00000359804	5011	1935	19	no	no	no	yes	0	0.3333333	?	2:no	0.00
ENSG00000007565		Death domain-associated protein 6 (Daxx) (hDaxx) (Fas death domain- associated protein) (ETS1 associated protein 1) (EAP1). [Source:Uniprot/SWISSPROT;Acc:Q9UER7]	ENST00000266000	2478	2223	?	no	no	no	yes	0	0.2857143	?	2:no	4.0e-03
ENSG00000007816	WDR46	WD-repeat protein BING4. [Source:Uniprot/SWISSPROT;Acc:O15213]	ENST00000266008	2048	1833	?	no	no	no	yes	0	0	?	2:no	0.38
ENSG00000007866	TEAD3	Transcriptional enhancer factor TEF-5 (TEA domain family member 3) (TEAD-3) (DTEF-1). [Source:Uniprot/SWISSPROT;Acc:Q99594]	ENST00000317048	1278	1278	?	no	no	no	yes	0.1428571	0.1428571	?	2:no	0.25
ENSG00000007866	TEAD3	Transcriptional enhancer factor TEF-5 (TEA domain family member 3) (TEAD-3) (DTEF-1). [Source:Uniprot/SWISSPROT;Acc:Q99594]	ENST00000338863	2751	1305	?	no	no	no	yes	0.1428571	0.1428571	?	2:no	0.22
ENSG00000007866	TEAD3	Transcriptional enhancer factor TEF-5 (TEA domain family member 3) (TEAD-3) (DTEF-1). [Source:Uniprot/SWISSPROT;Acc:Q99594]	ENST00000357281	2869	1419	?	no	no	no	yes	0.1428571	0.1428571	?	2:no	0.35
ENSG00000007908	SELE	E-selectin precursor (Endothelial leukocyte adhesion molecule 1) (ELAM-1) (Leukocyte-endothelial cell adhesion molecule 2) (LECAM2) (CD62E antigen). [Source:Uniprot/SWISSPROT;Acc:P16581]	ENST00000333360	3833	1833	?	yes	no	yes	no	0	0.1666667	?	2:no	3.0e-03
ENSG00000007923	DNAJC11	DnaJ (Hsp40) homolog, subfamily C, member 11 [Source:RefSeq_peptide;Acc:NP_060668]	ENST00000234490	3205	1680	16	no	no	no	yes	0	0	?	2:no	0.29
ENSG00000007923	DNAJC11	DnaJ (Hsp40) homolog, subfamily C, member 11 [Source:RefSeq_peptide;Acc:NP_060668]	ENST00000294401	3041	1524	15	no	no	no	yes	0	0	?	2:no	0.42
ENSG00000007923	DNAJC11	DnaJ (Hsp40) homolog, subfamily C, member 11 [Source:RefSeq_peptide;Acc:NP_060668]	ENST00000349363	1073	957	9	no	no	no	yes	0	0	?	2:no	0.43
ENSG00000007933	FMO3	Dimethylaniline monooxygenase [N-oxide-forming] 3 (EC 1.14.13.8) (Hepatic flavin-containing monooxygenase 3) (FMO 3) (Dimethylaniline oxidase 3) (FMO form 2) (FMO II). [Source:Uniprot/SWISSPROT;Acc:P31513]	ENST00000008553	2069	1599	?	no	no	no	no	0	0.5714286	no	2:no	0.00
ENSG00000007944	MYLIP	Ubiquitin ligase MYLIP (EC 6.3.2.-) (Myosin regulatory light chain interacting protein) (MIR). [Source:Uniprot/SWISSPROT;Acc:Q8WY64]	ENST00000349606	3064	1338	7	no	no	yes	no	7.142857E-02	0.1428571	?	2:no	0.11
ENSG00000007944	MYLIP	Ubiquitin ligase MYLIP (EC 6.3.2.-) (Myosin regulatory light chain interacting protein) (MIR). [Source:Uniprot/SWISSPROT;Acc:Q8WY64]	ENST00000356840	3064	1338	7	no	no	yes	no	7.142857E-02	0.1428571	?	2:no	0.11
ENSG00000007944	MYLIP	Ubiquitin ligase MYLIP (EC 6.3.2.-) (Myosin regulatory light chain interacting protein) (MIR). [Source:Uniprot/SWISSPROT;Acc:Q8WY64]	ENST00000360073	906	402	5	no	no	yes	no	7.142857E-02	0.1428571	?	1:yes	0.84
ENSG00000007952	NOX1	NADPH oxidase homolog 1 (NOX-1) (NOH-1) (NADH/NADPH mitogenic oxidase subunit P65-MOX) (Mitogenic oxidase 1) (MOX1). [Source:Uniprot/SWISSPROT;Acc:Q9Y5S8]	ENST00000217884	1881	1695	?	no	no	no	no	0	0	?	2:no	0.15
ENSG00000007952	NOX1	NADPH oxidase homolog 1 (NOX-1) (NOH-1) (NADH/NADPH mitogenic oxidase subunit P65-MOX) (Mitogenic oxidase 1) (MOX1). [Source:Uniprot/SWISSPROT;Acc:Q9Y5S8]	ENST00000217885	1734	1548	?	no	no	no	no	0	0	?	2:no	0.24
ENSG00000007968	E2F2	Transcription factor E2F2 (E2F-2). [Source:Uniprot/SWISSPROT;Acc:Q14209]	ENST00000008952	5192	1314	?	no	no	no	no	0.1111111	0	?	1:yes	0.62
ENSG00000007968	E2F2	Transcription factor E2F2 (E2F-2). [Source:Uniprot/SWISSPROT;Acc:Q14209]	ENST00000361729	5192	1314	?	no	no	no	no	0.1111111	0	?	1:yes	0.62
ENSG00000008018	PSMB1	Proteasome subunit beta type 1 (EC 3.4.25.1) (Proteasome component C5) (Macropain subunit C5) (Multicatalytic endopeptidase complex subunit C5) (Proteasome gamma chain). [Source:Uniprot/SWISSPROT;Acc:P20618]	ENST00000262193	884	726	?	no	no	no	yes	0.2	0	?	1:yes	0.99
ENSG00000008056	SYN1	Synapsin-1 (Synapsin I) (Brain protein 4.1). [Source:Uniprot/SWISSPROT;Acc:P17600]	ENST00000263237	2248	2118	?	no	no	no	yes	0	0.6666667	no	2:no	0.00
ENSG00000008056	SYN1	Synapsin-1 (Synapsin I) (Brain protein 4.1). [Source:Uniprot/SWISSPROT;Acc:P17600]	ENST00000340666	3039	2010	?	no	no	no	yes	0	0.6666667	no	2:no	1.0e-03
ENSG00000008083	JARID2	Jumonji protein (Jumonji/ARID domain-containing protein 2). [Source:Uniprot/SWISSPROT;Acc:Q92833]	ENST00000340470	5750	3792	21	no	no	no	yes	0	0.3333333	?	2:no	0.00
ENSG00000008083	JARID2	Jumonji protein (Jumonji/ARID domain-containing protein 2). [Source:Uniprot/SWISSPROT;Acc:Q92833]	ENST00000341776	5756	3741	18	no	no	no	yes	0	0.3333333	?	2:no	0.00
ENSG00000008086	CDKL5	Serine/threonine-protein kinase 9 (EC 2.7.1.37) (Cyclin-dependent kinase-like 5). [Source:Uniprot/SWISSPROT;Acc:O76039]	ENST00000262697	3368	3093	21	no	no	no	yes	0	0	?	2:no	0.08
ENSG00000008118	CAMK1G	Calcium/calmodulin-dependent protein kinase type 1G (EC 2.7.1.123) (CaM kinase IG) (CaM kinase I gamma) (CaMKI gamma) (CaMKI-gamma) (CaM- KI gamma) (CaMKIG) (CaMK-like CREB kinase III) (CLICK III). [Source:Uniprot/SWISSPROT;Acc:Q96NX5]	ENST00000009105	2612	1431	?	no	no	no	no	0	0.1111111	?	2:no	0.03
ENSG00000008118	CAMK1G	Calcium/calmodulin-dependent protein kinase type 1G (EC 2.7.1.123) (CaM kinase IG) (CaM kinase I gamma) (CaMKI gamma) (CaMKI-gamma) (CaM- KI gamma) (CaMKIG) (CaMK-like CREB kinase III) (CLICK III). [Source:Uniprot/SWISSPROT;Acc:Q96NX5]	ENST00000361322	2469	1431	?	no	no	no	no	0	0.1111111	?	2:no	0.03
ENSG00000008125		Matrix metalloproteinase 23B (Fragment). [Source:Uniprot/SPTREMBL;Acc:Q5QPQ8]	ENST00000009120	1057	1029	7	no	no	no	no	0	0.6666667	?	2:no	0.00
ENSG00000008125		Matrix metalloproteinase 23B (Fragment). [Source:Uniprot/SPTREMBL;Acc:Q5QPQ8]	ENST00000234610	786	786	6	no	no	no	no	0	0.6666667	?	2:no	2.0e-03
ENSG00000008128	CDC2L1	PITSLRE serine/threonine-protein kinase CDC2L2 (EC 2.7.1.37) (Galactosyltransferase associated protein kinase p58/GTA) (Cell division cycle 2-like protein kinase 2) (CDK11). [Source:Uniprot/SWISSPROT;Acc:Q9UQ88]	ENST00000317673	1041	501	11	no	no	no	yes	0	0.25	?	2:no	0.03
ENSG00000008128	CDC2L1	PITSLRE serine/threonine-protein kinase CDC2L2 (EC 2.7.1.37) (Galactosyltransferase associated protein kinase p58/GTA) (Cell division cycle 2-like protein kinase 2) (CDK11). [Source:Uniprot/SWISSPROT;Acc:Q9UQ88]	ENST00000337061	2458	2352	20	no	no	no	yes	0	0.25	?	2:no	2.0e-03
ENSG00000008128	CDC2L1	PITSLRE serine/threonine-protein kinase CDC2L2 (EC 2.7.1.37) (Galactosyltransferase associated protein kinase p58/GTA) (Cell division cycle 2-like protein kinase 2) (CDK11). [Source:Uniprot/SWISSPROT;Acc:Q9UQ88]	ENST00000356200	1510	399	11	no	no	no	yes	0	0.25	?	2:no	0.02
ENSG00000008128	CDC2L1	PITSLRE serine/threonine-protein kinase CDC2L2 (EC 2.7.1.37) (Galactosyltransferase associated protein kinase p58/GTA) (Cell division cycle 2-like protein kinase 2) (CDK11). [Source:Uniprot/SWISSPROT;Acc:Q9UQ88]	ENST00000357760	2514	2340	19	no	no	no	yes	0	0.25	?	2:no	4.0e-03
ENSG00000008128	CDC2L2	PITSLRE serine/threonine-protein kinase CDC2L2 (EC 2.7.1.37) (Galactosyltransferase associated protein kinase p58/GTA) (Cell division cycle 2-like protein kinase 2) (CDK11). [Source:Uniprot/SWISSPROT;Acc:Q9UQ88]	ENST00000317673	1041	501	11	no	no	no	yes	0	0.25	?	2:no	0.03
ENSG00000008128	CDC2L2	PITSLRE serine/threonine-protein kinase CDC2L2 (EC 2.7.1.37) (Galactosyltransferase associated protein kinase p58/GTA) (Cell division cycle 2-like protein kinase 2) (CDK11). [Source:Uniprot/SWISSPROT;Acc:Q9UQ88]	ENST00000337061	2458	2352	20	no	no	no	yes	0	0.25	?	2:no	2.0e-03
ENSG00000008128	CDC2L2	PITSLRE serine/threonine-protein kinase CDC2L2 (EC 2.7.1.37) (Galactosyltransferase associated protein kinase p58/GTA) (Cell division cycle 2-like protein kinase 2) (CDK11). [Source:Uniprot/SWISSPROT;Acc:Q9UQ88]	ENST00000356200	1510	399	11	no	no	no	yes	0	0.25	?	2:no	0.02
ENSG00000008128	CDC2L2	PITSLRE serine/threonine-protein kinase CDC2L2 (EC 2.7.1.37) (Galactosyltransferase associated protein kinase p58/GTA) (Cell division cycle 2-like protein kinase 2) (CDK11). [Source:Uniprot/SWISSPROT;Acc:Q9UQ88]	ENST00000357760	2514	2340	19	no	no	no	yes	0	0.25	?	2:no	4.0e-03
ENSG00000008130	NADK	Putative inorganic polyphosphate/ATP-NAD kinase (EC 2.7.1.23) (Poly(P)/ATP NAD kinase). [Source:Uniprot/SWISSPROT;Acc:O95544]	ENST00000160596	3080	1332	12	no	no	no	no	0	0.1428571	?	2:no	3.0e-03
ENSG00000008130	NADK	Putative inorganic polyphosphate/ATP-NAD kinase (EC 2.7.1.23) (Poly(P)/ATP NAD kinase). [Source:Uniprot/SWISSPROT;Acc:O95544]	ENST00000246422	3646	1776	14	no	no	no	no	0	0.1428571	?	2:no	2.0e-03
ENSG00000008130	NADK	Putative inorganic polyphosphate/ATP-NAD kinase (EC 2.7.1.23) (Poly(P)/ATP NAD kinase). [Source:Uniprot/SWISSPROT;Acc:O95544]	ENST00000341426	3116	582	11	no	no	no	no	0	0.1428571	?	2:no	7.0e-03
ENSG00000008196	TFAP2B	Transcription factor AP-2 beta (AP2-beta) (Activating enhancer-binding protein 2 beta). [Source:Uniprot/SWISSPROT;Acc:Q92481]	ENST00000263046	2002	1377	?	no	no	no	no	0.1666667	0.3333333	?	2:no	0.44
ENSG00000008196	TFAP2B	Transcription factor AP-2 beta (AP2-beta) (Activating enhancer-binding protein 2 beta). [Source:Uniprot/SWISSPROT;Acc:Q92481]	ENST00000344788	1975	1350	?	no	no	no	no	0.1666667	0.3333333	?	2:no	0.28
ENSG00000008197	TFAP2D	transcription factor AP-2 beta-like 1 [Source:RefSeq_peptide;Acc:NP_758438]	ENST00000008391	2040	1359	?	yes	no	no	no	0	0	?	2:no	0.09
ENSG00000008226	DLEC1	deleted in lung and esophageal cancer 1 isoform DLEC1-S1 [Source:RefSeq_peptide;Acc:NP_031361]	ENST00000308059	5612	5265	37	no	no	no	no	0	0	?	2:no	2.0e-03
ENSG00000008226	DLEC1	deleted in lung and esophageal cancer 1 isoform DLEC1-S1 [Source:RefSeq_peptide;Acc:NP_031361]	ENST00000337335	4485	3123	26	no	no	no	no	0	0	?	2:no	0.01
ENSG00000008226	DLEC1	deleted in lung and esophageal cancer 1 isoform DLEC1-S1 [Source:RefSeq_peptide;Acc:NP_031361]	ENST00000337506	6340	1680	35	no	no	no	no	0	0	?	2:no	4.0e-03
ENSG00000008226	DLEC1	deleted in lung and esophageal cancer 1 isoform DLEC1-S1 [Source:RefSeq_peptide;Acc:NP_031361]	ENST00000346219	5488	5334	36	no	no	no	no	0	0	?	2:no	2.0e-03
ENSG00000008226	DLEC1	deleted in lung and esophageal cancer 1 isoform DLEC1-S1 [Source:RefSeq_peptide;Acc:NP_031361]	ENST00000361358	5422	3129	36	no	no	no	no	0	0	?	2:no	2.0e-03
ENSG00000008256	PSCD3	Cytohesin 3 (ARF nucleotide-binding site opener 3) (ARNO3 protein) (General receptor of phosphoinositides 1) (Grp1). [Source:Uniprot/SWISSPROT;Acc:O43739]	ENST00000350796	4505	1200	13	no	no	no	yes	0	0.3333333	?	2:no	3.0e-03
ENSG00000008277	ADAM22	ADAM 22 precursor (A disintegrin and metalloproteinase domain 22) (Metalloproteinase-like, disintegrin-like, and cysteine-rich protein 2) (Metalloproteinase-disintegrin ADAM22-3). [Source:Uniprot/SWISSPROT;Acc:Q9P0K1]	ENST00000265727	3438	2718	?	yes	no	no	yes	0	0.6666667	?	2:no	1.0e-03
ENSG00000008277	ADAM22	ADAM 22 precursor (A disintegrin and metalloproteinase domain 22) (Metalloproteinase-like, disintegrin-like, and cysteine-rich protein 2) (Metalloproteinase-disintegrin ADAM22-3). [Source:Uniprot/SWISSPROT;Acc:Q9P0K1]	ENST00000315984	3376	2697	?	yes	no	no	yes	0	0.6666667	?	2:no	1.0e-03
ENSG00000008282	SYPL1	Pantophysin (Synaptophysin-like protein). [Source:Uniprot/SWISSPROT;Acc:Q16563]	ENST00000011473	2155	780	?	no	no	no	no	0	0.5	?	2:no	0.00
ENSG00000008283	CYB561	Cytochrome b561 (Cytochrome b-561). [Source:Uniprot/SWISSPROT;Acc:P49447]	ENST00000337011	2161	756	?	no	no	no	yes	0	0.2	?	2:no	8.0e-03
ENSG00000008283	CYB561	Cytochrome b561 (Cytochrome b-561). [Source:Uniprot/SWISSPROT;Acc:P49447]	ENST00000360793	3153	756	?	no	no	no	yes	0	0.2	?	2:no	0.03
ENSG00000008294	SPAG9	sperm associated antigen 9 isoform 1 [Source:RefSeq_peptide;Acc:NP_003962]	ENST00000262013	2358	741	?	no	yes	no	yes	0	0.5	?	2:no	1.0e-03
ENSG00000008294	SPAG9	sperm associated antigen 9 isoform 1 [Source:RefSeq_peptide;Acc:NP_003962]	ENST00000356471	2461	2211	?	no	yes	no	yes	0	0.5	?	2:no	1.0e-03
ENSG00000008294	SPAG9	sperm associated antigen 9 isoform 1 [Source:RefSeq_peptide;Acc:NP_003962]	ENST00000357122	4646	3924	?	no	yes	no	yes	0	0.5	?	2:no	0.00
ENSG00000008294	SPAG9	sperm associated antigen 9 isoform 1 [Source:RefSeq_peptide;Acc:NP_003962]	ENST00000357791	2251	1527	?	no	yes	no	yes	0	0.5	?	2:no	0.00
ENSG00000008294	SPAG9	sperm associated antigen 9 isoform 1 [Source:RefSeq_peptide;Acc:NP_003962]	ENST00000357804	4658	3936	?	no	yes	no	yes	0	0.5	?	2:no	0.00
ENSG00000008300	CELSR3	Cadherin EGF LAG seven-pass G-type receptor 3 precursor (Flamingo homolog 1) (hFmi1) (Multiple epidermal growth factor-like domains 2) (Epidermal growth factor-like 1). [Source:Uniprot/SWISSPROT;Acc:Q9NYQ7]	ENST00000164024	11956	9939	35	no	no	no	yes	0	0.2857143	?	2:no	0.00
ENSG00000008300	CELSR3	Cadherin EGF LAG seven-pass G-type receptor 3 precursor (Flamingo homolog 1) (hFmi1) (Multiple epidermal growth factor-like domains 2) (Epidermal growth factor-like 1). [Source:Uniprot/SWISSPROT;Acc:Q9NYQ7]	ENST00000307364	2584	2223	20	no	no	no	yes	0	0.2857143	?	2:no	1.0e-03
ENSG00000008300	CELSR3	Cadherin EGF LAG seven-pass G-type receptor 3 precursor (Flamingo homolog 1) (hFmi1) (Multiple epidermal growth factor-like domains 2) (Epidermal growth factor-like 1). [Source:Uniprot/SWISSPROT;Acc:Q9NYQ7]	ENST00000337000	2314	1953	20	no	no	no	yes	0	0.2857143	?	2:no	0.00
ENSG00000008300	CELSR3	Cadherin EGF LAG seven-pass G-type receptor 3 precursor (Flamingo homolog 1) (hFmi1) (Multiple epidermal growth factor-like domains 2) (Epidermal growth factor-like 1). [Source:Uniprot/SWISSPROT;Acc:Q9NYQ7]	ENST00000357346	428	402	3	no	no	no	yes	0	0.2857143	?	2:no	0.12
ENSG00000008300	CELSR3	Cadherin EGF LAG seven-pass G-type receptor 3 precursor (Flamingo homolog 1) (hFmi1) (Multiple epidermal growth factor-like domains 2) (Epidermal growth factor-like 1). [Source:Uniprot/SWISSPROT;Acc:Q9NYQ7]	ENST00000358747	2587	2277	22	no	no	no	yes	0	0.2857143	?	2:no	1.0e-03
ENSG00000008300	NCKIPSD	Cadherin EGF LAG seven-pass G-type receptor 3 precursor (Flamingo homolog 1) (hFmi1) (Multiple epidermal growth factor-like domains 2) (Epidermal growth factor-like 1). [Source:Uniprot/SWISSPROT;Acc:Q9NYQ7]	ENST00000164024	11956	9939	35	no	no	no	yes	0	0.2857143	?	2:no	0.00
ENSG00000008300	NCKIPSD	Cadherin EGF LAG seven-pass G-type receptor 3 precursor (Flamingo homolog 1) (hFmi1) (Multiple epidermal growth factor-like domains 2) (Epidermal growth factor-like 1). [Source:Uniprot/SWISSPROT;Acc:Q9NYQ7]	ENST00000307364	2584	2223	20	no	no	no	yes	0	0.2857143	?	2:no	1.0e-03
ENSG00000008300	NCKIPSD	Cadherin EGF LAG seven-pass G-type receptor 3 precursor (Flamingo homolog 1) (hFmi1) (Multiple epidermal growth factor-like domains 2) (Epidermal growth factor-like 1). [Source:Uniprot/SWISSPROT;Acc:Q9NYQ7]	ENST00000337000	2314	1953	20	no	no	no	yes	0	0.2857143	?	2:no	0.00
ENSG00000008300	NCKIPSD	Cadherin EGF LAG seven-pass G-type receptor 3 precursor (Flamingo homolog 1) (hFmi1) (Multiple epidermal growth factor-like domains 2) (Epidermal growth factor-like 1). [Source:Uniprot/SWISSPROT;Acc:Q9NYQ7]	ENST00000357346	428	402	3	no	no	no	yes	0	0.2857143	?	2:no	0.12
ENSG00000008300	NCKIPSD	Cadherin EGF LAG seven-pass G-type receptor 3 precursor (Flamingo homolog 1) (hFmi1) (Multiple epidermal growth factor-like domains 2) (Epidermal growth factor-like 1). [Source:Uniprot/SWISSPROT;Acc:Q9NYQ7]	ENST00000358747	2587	2277	22	no	no	no	yes	0	0.2857143	?	2:no	1.0e-03
ENSG00000008300	SLC26A6	Cadherin EGF LAG seven-pass G-type receptor 3 precursor (Flamingo homolog 1) (hFmi1) (Multiple epidermal growth factor-like domains 2) (Epidermal growth factor-like 1). [Source:Uniprot/SWISSPROT;Acc:Q9NYQ7]	ENST00000164024	11956	9939	35	no	no	no	yes	0	0.2857143	?	2:no	0.00
ENSG00000008300	SLC26A6	Cadherin EGF LAG seven-pass G-type receptor 3 precursor (Flamingo homolog 1) (hFmi1) (Multiple epidermal growth factor-like domains 2) (Epidermal growth factor-like 1). [Source:Uniprot/SWISSPROT;Acc:Q9NYQ7]	ENST00000307364	2584	2223	20	no	no	no	yes	0	0.2857143	?	2:no	1.0e-03
ENSG00000008300	SLC26A6	Cadherin EGF LAG seven-pass G-type receptor 3 precursor (Flamingo homolog 1) (hFmi1) (Multiple epidermal growth factor-like domains 2) (Epidermal growth factor-like 1). [Source:Uniprot/SWISSPROT;Acc:Q9NYQ7]	ENST00000337000	2314	1953	20	no	no	no	yes	0	0.2857143	?	2:no	0.00
ENSG00000008300	SLC26A6	Cadherin EGF LAG seven-pass G-type receptor 3 precursor (Flamingo homolog 1) (hFmi1) (Multiple epidermal growth factor-like domains 2) (Epidermal growth factor-like 1). [Source:Uniprot/SWISSPROT;Acc:Q9NYQ7]	ENST00000357346	428	402	3	no	no	no	yes	0	0.2857143	?	2:no	0.12
ENSG00000008300	SLC26A6	Cadherin EGF LAG seven-pass G-type receptor 3 precursor (Flamingo homolog 1) (hFmi1) (Multiple epidermal growth factor-like domains 2) (Epidermal growth factor-like 1). [Source:Uniprot/SWISSPROT;Acc:Q9NYQ7]	ENST00000358747	2587	2277	22	no	no	no	yes	0	0.2857143	?	2:no	1.0e-03
ENSG00000008311	AASS	Alpha-aminoadipic semialdehyde synthase, mitochondrial precursor (LKR/SDH) [Includes: Lysine ketoglutarate reductase (EC 1.5.1.8) (LOR) (LKR); Saccharopine dehydrogenase (EC 1.5.1.9) (SDH)]. [Source:Uniprot/SWISSPROT;Acc:Q9UDR5]	ENST00000222418	3233	2781	?	yes	no	no	no	0	0	?	2:no	0.14
ENSG00000008311	AASS	Alpha-aminoadipic semialdehyde synthase, mitochondrial precursor (LKR/SDH) [Includes: Lysine ketoglutarate reductase (EC 1.5.1.8) (LOR) (LKR); Saccharopine dehydrogenase (EC 1.5.1.9) (SDH)]. [Source:Uniprot/SWISSPROT;Acc:Q9UDR5]	ENST00000358954	3097	2781	?	yes	no	no	no	0	0	?	2:no	0.14
ENSG00000008323	PLEKHG6		ENST00000011684	2881	2373	16	no	no	yes	no	?	?	?	2:no	0.04
ENSG00000008323	PLEKHG6		ENST00000304581	1416	963	4	no	no	yes	no	?	?	?	2:no	0.26
ENSG00000008324	SS18L2	SS18-like protein 2 (SYT homolog-2). [Source:Uniprot/SWISSPROT;Acc:Q9UHA2]	ENST00000011691	811	234	3	no	no	no	no	?	?	?	1:yes	0.53
ENSG00000008382			ENST00000262966	1488	1413	11	no	no	no	no	0	0	?	2:no	0.14
ENSG00000008382			ENST00000262967	1497	1497	12	no	no	no	no	0	0	?	2:no	0.14
ENSG00000008382			ENST00000359935	1475	1356	11	no	no	no	no	0	0	?	2:no	0.07
ENSG00000008394	MGST1	Microsomal glutathione S-transferase 1 (EC 2.5.1.18) (Microsomal GST- 1) (Microsomal GST-I). [Source:Uniprot/SWISSPROT;Acc:P10620]	ENST00000010404	893	468	4	no	no	yes	no	0	0.1666667	?	2:no	0.25
ENSG00000008394	MGST1	Microsomal glutathione S-transferase 1 (EC 2.5.1.18) (Microsomal GST- 1) (Microsomal GST-I). [Source:Uniprot/SWISSPROT;Acc:P10620]	ENST00000320687	901	468	4	no	no	yes	no	0	0.1666667	?	2:no	0.25
ENSG00000008394	MGST1	Microsomal glutathione S-transferase 1 (EC 2.5.1.18) (Microsomal GST- 1) (Microsomal GST-I). [Source:Uniprot/SWISSPROT;Acc:P10620]	ENST00000320693	971	468	4	no	no	yes	no	0	0.1666667	?	2:no	0.25
ENSG00000008394	MGST1	Microsomal glutathione S-transferase 1 (EC 2.5.1.18) (Microsomal GST- 1) (Microsomal GST-I). [Source:Uniprot/SWISSPROT;Acc:P10620]	ENST00000320716	916	468	4	no	no	yes	no	0	0.1666667	?	2:no	0.25
ENSG00000008405	CRY1	cryptochrome 1 (photolyase-like) [Source:RefSeq_peptide;Acc:NP_004066]	ENST00000008527	2982	1761	?	yes	no	no	no	0	0.25	?	2:no	2.0e-03
ENSG00000008405	CRY1	cryptochrome 1 (photolyase-like) [Source:RefSeq_peptide;Acc:NP_004066]	ENST00000319645	1210	582	?	yes	no	no	no	0	0.25	?	2:no	3.0e-03
ENSG00000008438	PGLYRP1	Peptidoglycan recognition protein precursor (SBBI68) (PGRP-S). [Source:Uniprot/SWISSPROT;Acc:O75594]	ENST00000008938	697	591	?	no	no	yes	no	0	0.375	?	2:no	0.01
ENSG00000008441	NFIX	Nuclear factor 1 X-type (Nuclear factor 1/X) (NF1-X) (NFI-X) (NF-I/X) (CCAAT-box binding transcription factor) (CTF) (TGGCA-binding protein). [Source:Uniprot/SWISSPROT;Acc:Q14938]	ENST00000264825	1212	1212	?	no	no	no	no	0.1428571	0.1428571	?	2:no	0.08
ENSG00000008441	NFIX	Nuclear factor 1 X-type (Nuclear factor 1/X) (NF1-X) (NFI-X) (NF-I/X) (CCAAT-box binding transcription factor) (CTF) (TGGCA-binding protein). [Source:Uniprot/SWISSPROT;Acc:Q14938]	ENST00000264826	1627	1506	?	no	no	no	no	0.1428571	0.1428571	?	2:no	0.12
ENSG00000008441	NFIX	Nuclear factor 1 X-type (Nuclear factor 1/X) (NF1-X) (NFI-X) (NF-I/X) (CCAAT-box binding transcription factor) (CTF) (TGGCA-binding protein). [Source:Uniprot/SWISSPROT;Acc:Q14938]	ENST00000313556	429	429	?	no	no	no	no	0.1428571	0.1428571	?	1:yes	0.82
ENSG00000008441	NFIX	Nuclear factor 1 X-type (Nuclear factor 1/X) (NF1-X) (NFI-X) (NF-I/X) (CCAAT-box binding transcription factor) (CTF) (TGGCA-binding protein). [Source:Uniprot/SWISSPROT;Acc:Q14938]	ENST00000358552	1827	1383	?	no	no	no	no	0.1428571	0.1428571	?	2:no	0.17
ENSG00000008441	NFIX	Nuclear factor 1 X-type (Nuclear factor 1/X) (NF1-X) (NFI-X) (NF-I/X) (CCAAT-box binding transcription factor) (CTF) (TGGCA-binding protein). [Source:Uniprot/SWISSPROT;Acc:Q14938]	ENST00000360105	1323	1323	?	no	no	no	no	0.1428571	0.1428571	?	2:no	0.08
ENSG00000008513	ST3GAL1	CMP-N-acetylneuraminate-beta-galactosamide-alpha-2,3-sialyltransferase (EC 2.4.99.4) (Beta-galactoside alpha-2,3-sialyltransferase) (Alpha 2,3-ST) (Gal-NAc6S) (Gal-beta-1,3-GalNAc-alpha-2,3-sialyltransferase) (ST3GalIA) (ST3O) (ST3GalA.1) (SIAT4-A) (ST3G	ENST00000220577	2689	1023	?	no	no	no	yes	0	0	?	2:no	0.43
ENSG00000008513	ST3GAL1	CMP-N-acetylneuraminate-beta-galactosamide-alpha-2,3-sialyltransferase (EC 2.4.99.4) (Beta-galactoside alpha-2,3-sialyltransferase) (Alpha 2,3-ST) (Gal-NAc6S) (Gal-beta-1,3-GalNAc-alpha-2,3-sialyltransferase) (ST3GalIA) (ST3O) (ST3GalA.1) (SIAT4-A) (ST3G	ENST00000319914	2897	1023	?	no	no	no	yes	0	0	?	2:no	0.43
ENSG00000008516	MMP25	Matrix metalloproteinase-25 precursor (EC 3.4.24.-) (MMP-25) (Membrane-type matrix metalloproteinase 6) (MT-MMP 6) (Membrane-type-6 matrix metalloproteinase) (MT6-MMP) (Leukolysin). [Source:Uniprot/SWISSPROT;Acc:Q9NPA2]	ENST00000241903	2973	1689	11	no	no	no	yes	0	0.5	?	2:no	2.0e-03
ENSG00000008516	MMP25	Matrix metalloproteinase-25 precursor (EC 3.4.24.-) (MMP-25) (Membrane-type matrix metalloproteinase 6) (MT-MMP 6) (Membrane-type-6 matrix metalloproteinase) (MT6-MMP) (Leukolysin). [Source:Uniprot/SWISSPROT;Acc:Q9NPA2]	ENST00000325800	568	555	5	no	no	no	yes	0	0.5	?	2:no	0.10
ENSG00000008516	MMP25	Matrix metalloproteinase-25 precursor (EC 3.4.24.-) (MMP-25) (Membrane-type matrix metalloproteinase 6) (MT-MMP 6) (Membrane-type-6 matrix metalloproteinase) (MT6-MMP) (Leukolysin). [Source:Uniprot/SWISSPROT;Acc:Q9NPA2]	ENST00000336577	3554	1689	10	no	no	no	yes	0	0.5	?	2:no	2.0e-03
ENSG00000008516	MMPL1	Matrix metalloproteinase-25 precursor (EC 3.4.24.-) (MMP-25) (Membrane-type matrix metalloproteinase 6) (MT-MMP 6) (Membrane-type-6 matrix metalloproteinase) (MT6-MMP) (Leukolysin). [Source:Uniprot/SWISSPROT;Acc:Q9NPA2]	ENST00000241903	2973	1689	11	no	no	no	yes	0	0.5	?	2:no	2.0e-03
ENSG00000008516	MMPL1	Matrix metalloproteinase-25 precursor (EC 3.4.24.-) (MMP-25) (Membrane-type matrix metalloproteinase 6) (MT-MMP 6) (Membrane-type-6 matrix metalloproteinase) (MT6-MMP) (Leukolysin). [Source:Uniprot/SWISSPROT;Acc:Q9NPA2]	ENST00000325800	568	555	5	no	no	no	yes	0	0.5	?	2:no	0.10
ENSG00000008516	MMPL1	Matrix metalloproteinase-25 precursor (EC 3.4.24.-) (MMP-25) (Membrane-type matrix metalloproteinase 6) (MT-MMP 6) (Membrane-type-6 matrix metalloproteinase) (MT6-MMP) (Leukolysin). [Source:Uniprot/SWISSPROT;Acc:Q9NPA2]	ENST00000336577	3554	1689	10	no	no	no	yes	0	0.5	?	2:no	2.0e-03
ENSG00000008517	IL32	Interleukin-32 precursor (IL-32) (Natural killer cells protein 4). [Source:Uniprot/SWISSPROT;Acc:P24001]	ENST00000008180	1111	705	6	no	no	no	no	0	0.5	?	2:no	2.0e-03
ENSG00000008517	IL32	Interleukin-32 precursor (IL-32) (Natural killer cells protein 4). [Source:Uniprot/SWISSPROT;Acc:P24001]	ENST00000325568	973	567	7	no	no	no	no	0	0.5	?	2:no	2.0e-03
ENSG00000008710	PKD1	Polycystin-1 precursor (Autosomal dominant polycystic kidney disease protein 1). [Source:Uniprot/SWISSPROT;Acc:P98161]	ENST00000262304	14138	12912	46	no	no	no	yes	0	0.1818182	?	2:no	0.00
ENSG00000008710	PKD1	Polycystin-1 precursor (Autosomal dominant polycystic kidney disease protein 1). [Source:Uniprot/SWISSPROT;Acc:P98161]	ENST00000306101	10914	10914	51	no	no	no	yes	0	0.1818182	?	2:no	0.00
ENSG00000008735	MAPK8IP2	C-jun-amino-terminal kinase interacting protein 2 (JNK-interacting protein 2) (JIP-2) (JNK MAP kinase scaffold protein 2) (Islet-brain-2) (IB-2) (Mitogen-activated protein kinase 8-interacting protein 2). [Source:Uniprot/SWISSPROT;Acc:Q13387]	ENST00000008876	2418	1797	?	no	no	yes	yes	0	0.7	no	2:no	0.00
ENSG00000008735	MAPK8IP2	C-jun-amino-terminal kinase interacting protein 2 (JNK-interacting protein 2) (JIP-2) (JNK MAP kinase scaffold protein 2) (Islet-brain-2) (IB-2) (Mitogen-activated protein kinase 8-interacting protein 2). [Source:Uniprot/SWISSPROT;Acc:Q13387]	ENST00000329492	3358	2472	?	no	no	yes	yes	0	0.7	no	2:no	2.0e-03
ENSG00000008735	MAPK8IP2	C-jun-amino-terminal kinase interacting protein 2 (JNK-interacting protein 2) (JIP-2) (JNK MAP kinase scaffold protein 2) (Islet-brain-2) (IB-2) (Mitogen-activated protein kinase 8-interacting protein 2). [Source:Uniprot/SWISSPROT;Acc:Q13387]	ENST00000341339	2145	1329	?	no	no	yes	yes	0	0.7	no	2:no	0.00
ENSG00000008838	THRAP4	Thyroid hormone receptor-associated protein complex 100 kDa component (Trap100) (Thyroid hormone receptor associated protein 4) (Vitamin D3 receptor-interacting protein complex component DRIP100) (Activator- recruited cofactor 100 kDa component) (ARC100)	ENST00000336108	3676	2970	?	yes	no	no	no	0.0625	0	?	1:yes	0.61
ENSG00000008838	THRAP4	Thyroid hormone receptor-associated protein complex 100 kDa component (Trap100) (Thyroid hormone receptor associated protein 4) (Vitamin D3 receptor-interacting protein complex component DRIP100) (Activator- recruited cofactor 100 kDa component) (ARC100)	ENST00000356271	3470	2970	?	yes	no	no	no	0.0625	0	?	1:yes	0.69
ENSG00000008853	RHOBTB2	Rho-related BTB domain-containing protein 2 (Deleted in breast cancer 2 gene protein) (p83). [Source:Uniprot/SWISSPROT;Acc:Q9BYZ6]	ENST00000251822	5077	2184	10	no	no	yes	no	0	0	?	2:no	0.02
ENSG00000008853	RHOBTB2	Rho-related BTB domain-containing protein 2 (Deleted in breast cancer 2 gene protein) (p83). [Source:Uniprot/SWISSPROT;Acc:Q9BYZ6]	ENST00000322341	1555	1026	6	no	no	yes	no	0	0	?	2:no	0.32
ENSG00000008853	RHOBTB2	Rho-related BTB domain-containing protein 2 (Deleted in breast cancer 2 gene protein) (p83). [Source:Uniprot/SWISSPROT;Acc:Q9BYZ6]	ENST00000355165	3499	2184	12	no	no	yes	no	0	0	?	2:no	0.25
ENSG00000008869			ENST00000233099	5242	4761	27	no	no	no	no	0	0	?	2:no	2.0e-03
ENSG00000008869			ENST00000354531	5451	1701	29	no	no	no	no	0	0	?	2:no	4.0e-03
ENSG00000008869			ENST00000360263	4369	1515	28	no	no	no	no	0	0	?	2:no	0.06
ENSG00000008952	TLOC1	translocation protein 1 [Source:RefSeq_peptide;Acc:NP_003253]	ENST00000337002	4614	1200	?	no	no	no	no	0.1666667	0.1666667	?	2:no	0.48
ENSG00000008988	RPS20	40S ribosomal protein S20. [Source:Uniprot/SWISSPROT;Acc:P60866]	ENST00000009589	521	360	4	no	no	yes	no	0.6666667	0	?	1:yes	1.00
ENSG00000009307	CSDE1	UNR protein (N-ras upstream gene protein). [Source:Uniprot/SWISSPROT;Acc:O75534]	ENST00000261443	3203	2301	?	no	no	no	no	0	0.2857143	?	2:no	2.0e-03
ENSG00000009307	CSDE1	UNR protein (N-ras upstream gene protein). [Source:Uniprot/SWISSPROT;Acc:O75534]	ENST00000339438	4002	2304	?	no	no	no	no	0	0.2857143	?	2:no	1.0e-03
ENSG00000009307	CSDE1	UNR protein (N-ras upstream gene protein). [Source:Uniprot/SWISSPROT;Acc:O75534]	ENST00000358528	4076	2397	?	no	no	no	no	0	0.2857143	?	2:no	1.0e-03
ENSG00000009307	NRAS	UNR protein (N-ras upstream gene protein). [Source:Uniprot/SWISSPROT;Acc:O75534]	ENST00000261443	3203	2301	?	no	no	no	no	0	0.2857143	?	2:no	2.0e-03
ENSG00000009307	NRAS	UNR protein (N-ras upstream gene protein). [Source:Uniprot/SWISSPROT;Acc:O75534]	ENST00000339438	4002	2304	?	no	no	no	no	0	0.2857143	?	2:no	1.0e-03
ENSG00000009307	NRAS	UNR protein (N-ras upstream gene protein). [Source:Uniprot/SWISSPROT;Acc:O75534]	ENST00000358528	4076	2397	?	no	no	no	no	0	0.2857143	?	2:no	1.0e-03
ENSG00000009335	UBE3C	Ubiquitin-protein ligase E3C (EC 6.3.2.-). [Source:Uniprot/SWISSPROT;Acc:Q15386]	ENST00000348165	5174	3267	?	no	no	yes	yes	0.1666667	0	?	1:yes	0.94
ENSG00000009413	REV3L	DNA polymerase zeta catalytic subunit (EC 2.7.7.7) (hREV3). [Source:Uniprot/SWISSPROT;Acc:O60673]	ENST00000229465	969	969	?	no	yes	no	yes	0.1666667	0	?	1:yes	0.99
ENSG00000009413	REV3L	DNA polymerase zeta catalytic subunit (EC 2.7.7.7) (hREV3). [Source:Uniprot/SWISSPROT;Acc:O60673]	ENST00000358835	10789	9393	?	no	yes	no	yes	0.1666667	0	?	1:yes	0.83
ENSG00000009413	REV3L	DNA polymerase zeta catalytic subunit (EC 2.7.7.7) (hREV3). [Source:Uniprot/SWISSPROT;Acc:O60673]	ENST00000359745	10917	9159	?	no	yes	no	yes	0.1666667	0	?	1:yes	0.83
ENSG00000009694	ODZ1	odz, odd Oz/ten-m homolog 1 [Source:RefSeq_peptide;Acc:NP_055068]	ENST00000262800	8292	8184	?	yes	no	no	no	0	0.4	?	2:no	0.00
ENSG00000009694	ODZ1	odz, odd Oz/ten-m homolog 1 [Source:RefSeq_peptide;Acc:NP_055068]	ENST00000361305	8286	8178	?	yes	no	no	no	0	0.4	?	2:no	0.00
ENSG00000009709	PAX7	Paired box protein Pax-7 (HUP1). [Source:Uniprot/SWISSPROT;Acc:P23759]	ENST00000234492	2260	1563	?	no	no	no	no	0	0	?	2:no	0.08
ENSG00000009724	MASP2	Mannan-binding lectin serine protease 2 precursor (EC 3.4.21.-) (Mannose-binding protein associated serine protease 2) (MASP-2) (MBL- associated serine protease 2). [Source:Uniprot/SWISSPROT;Acc:O00187]	ENST00000234505	2443	2061	11	no	no	yes	no	0	0.5454546	?	2:no	0.00
ENSG00000009724	MASP2	Mannan-binding lectin serine protease 2 precursor (EC 3.4.21.-) (Mannose-binding protein associated serine protease 2) (MASP-2) (MBL- associated serine protease 2). [Source:Uniprot/SWISSPROT;Acc:O00187]	ENST00000361827	725	558	5	no	no	yes	no	0	0.5454546	?	2:no	0.01
ENSG00000009765	C6orf71		ENST00000229447	7513	882	?	yes	no	no	no	0	0	?	2:no	0.02
ENSG00000009765	C6orf71		ENST00000344419	7401	870	?	yes	no	no	no	0	0	?	2:no	0.02
ENSG00000009780	FAM76A		ENST00000010299	2150	1026	?	no	no	no	yes	?	?	?	2:no	0.08
ENSG00000009780	FAM76A		ENST00000234549	2375	939	?	no	no	no	yes	?	?	?	2:no	0.08
ENSG00000009780	FAM76A		ENST00000325832	2048	924	?	no	no	no	yes	?	?	?	2:no	0.29
ENSG00000009790	TRAF3IP3	TRAF3-interacting JNK-activating modulator. [Source:Uniprot/SWISSPROT;Acc:Q9Y228]	ENST00000010338	1767	1596	?	no	no	no	no	0	0	?	2:no	0.24
ENSG00000009790	TRAF3IP3	TRAF3-interacting JNK-activating modulator. [Source:Uniprot/SWISSPROT;Acc:Q9Y228]	ENST00000341173	3302	363	?	no	no	no	no	0	0	?	1:yes	0.68
ENSG00000009830	POMT2	Protein O-mannosyl-transferase 2 (EC 2.4.1.109) (Dolichyl-phosphate- mannose--protein mannosyltransferase 2). [Source:Uniprot/SWISSPROT;Acc:Q9UKY4]	ENST00000261534	4872	2253	21	no	no	no	yes	0	0.125	?	2:no	2.0e-03
ENSG00000009844		Protein C6orf55 (Dopamine responsive protein DRG-1). [Source:Uniprot/SWISSPROT;Acc:Q9NP79]	ENST00000011652	3242	924	?	no	no	no	no	?	?	?	2:no	0.12
ENSG00000009844		Protein C6orf55 (Dopamine responsive protein DRG-1). [Source:Uniprot/SWISSPROT;Acc:Q9NP79]	ENST00000319227	3069	663	?	no	no	no	no	?	?	?	2:no	0.14
ENSG00000009950	MLXIPL	Williams-Beuren syndrome chromosome region 14 protein (WS basic-helix- loop-helix leucine zipper protein) (WS-bHLH) (Mlx interactor). [Source:Uniprot/SWISSPROT;Acc:Q9NP71]	ENST00000243720	3127	1728	16	no	yes	no	yes	0	0.1428571	?	2:no	4.0e-03
ENSG00000009950	MLXIPL	Williams-Beuren syndrome chromosome region 14 protein (WS basic-helix- loop-helix leucine zipper protein) (WS-bHLH) (Mlx interactor). [Source:Uniprot/SWISSPROT;Acc:Q9NP71]	ENST00000313375	3278	2559	17	no	yes	no	yes	0	0.1428571	?	2:no	5.0e-03
ENSG00000009950	MLXIPL	Williams-Beuren syndrome chromosome region 14 protein (WS basic-helix- loop-helix leucine zipper protein) (WS-bHLH) (Mlx interactor). [Source:Uniprot/SWISSPROT;Acc:Q9NP71]	ENST00000345114	3255	2169	15	no	yes	no	yes	0	0.1428571	?	2:no	5.0e-03
ENSG00000009950	MLXIPL	Williams-Beuren syndrome chromosome region 14 protein (WS basic-helix- loop-helix leucine zipper protein) (WS-bHLH) (Mlx interactor). [Source:Uniprot/SWISSPROT;Acc:Q9NP71]	ENST00000354613	3215	2496	17	no	yes	no	yes	0	0.1428571	?	2:no	5.0e-03
ENSG00000009950	MLXIPL	Williams-Beuren syndrome chromosome region 14 protein (WS basic-helix- loop-helix leucine zipper protein) (WS-bHLH) (Mlx interactor). [Source:Uniprot/SWISSPROT;Acc:Q9NP71]	ENST00000356011	3070	1728	16	no	yes	no	yes	0	0.1428571	?	2:no	4.0e-03
ENSG00000009954	BAZ1B	Bromodomain adjacent to zinc finger domain protein 1B (Williams-Beuren syndrome chromosome region 9 protein) (WBRS9) (Williams syndrome transcription factor) (hWALP2). [Source:Uniprot/SWISSPROT;Acc:Q9UIG0]	ENST00000339594	6075	4452	21	no	no	no	no	0	0	?	2:no	2.0e-03
ENSG00000010017	RANBP9	Ran-binding protein 9 (RanBP9) (RanBP7) (Ran-binding protein M) (RanBPM) (BPM90) (BPM-L). [Source:Uniprot/SWISSPROT;Acc:Q96S59]	ENST00000011619	3265	2190	14	yes	no	no	yes	0	0	?	2:no	0.24
ENSG00000010017	RANBP9	Ran-binding protein 9 (RanBP9) (RanBP7) (Ran-binding protein M) (RanBPM) (BPM90) (BPM-L). [Source:Uniprot/SWISSPROT;Acc:Q96S59]	ENST00000283152	1238	1179	8	yes	no	no	yes	0	0	?	2:no	0.16
ENSG00000010030	ETV7	Transcription factor ETV7 (Transcription factor Tel-2) (ETS-related protein Tel2) (Tel related Ets factor). [Source:Uniprot/SWISSPROT;Acc:Q9Y603]	ENST00000229480	1460	861	?	yes	no	no	no	0	0.2857143	?	2:no	1.0e-03
ENSG00000010030	ETV7	Transcription factor ETV7 (Transcription factor Tel-2) (ETS-related protein Tel2) (Tel related Ets factor). [Source:Uniprot/SWISSPROT;Acc:Q9Y603]	ENST00000339796	1802	954	?	yes	no	no	no	0	0.2857143	?	2:no	1.0e-03
ENSG00000010030	ETV7	Transcription factor ETV7 (Transcription factor Tel-2) (ETS-related protein Tel2) (Tel related Ets factor). [Source:Uniprot/SWISSPROT;Acc:Q9Y603]	ENST00000340181	2324	1026	?	yes	no	no	no	0	0.2857143	?	2:no	0.00
ENSG00000010030	ETV7	Transcription factor ETV7 (Transcription factor Tel-2) (ETS-related protein Tel2) (Tel related Ets factor). [Source:Uniprot/SWISSPROT;Acc:Q9Y603]	ENST00000343670	1421	795	?	yes	no	no	no	0	0.2857143	?	2:no	1.0e-03
ENSG00000010072	C1orf124		ENST00000008440	3426	585	?	no	no	no	no	0	0	?	2:no	0.33
ENSG00000010072	C1orf124		ENST00000295050	2748	1470	?	no	no	no	no	0	0	?	2:no	0.19
ENSG00000010165	KIAA0859		ENST00000341850	2147	1191	?	no	no	no	yes	0	0	?	2:no	0.14
ENSG00000010165	KIAA0859		ENST00000361607	3333	2124	?	no	no	no	yes	0	0	?	2:no	0.48
ENSG00000010165	KIAA0859		ENST00000361735	3333	2100	?	no	no	no	yes	0	0	?	2:no	0.48
ENSG00000010165	KIAA0859		ENST00000362019	3022	1842	?	no	no	no	yes	0	0	?	2:no	0.43
ENSG00000010219	DYRK4	Dual-specificity tyrosine-phosphorylation regulated kinase 4 (EC 2.7.1.-). [Source:Uniprot/SWISSPROT;Acc:Q9NR20]	ENST00000010132	1826	1563	12	yes	no	no	no	0	0	?	2:no	0.13
ENSG00000010244	ZNF207	Zinc finger protein 207. [Source:Uniprot/SWISSPROT;Acc:O43670]	ENST00000321233	2113	1392	?	no	no	no	no	0	0	?	2:no	0.08
ENSG00000010244	ZNF207	Zinc finger protein 207. [Source:Uniprot/SWISSPROT;Acc:O43670]	ENST00000341711	1876	1188	?	no	no	no	no	0	0	?	2:no	0.14
ENSG00000010244	ZNF207	Zinc finger protein 207. [Source:Uniprot/SWISSPROT;Acc:O43670]	ENST00000342555	2280	1437	?	no	no	no	no	0	0	?	2:no	0.08
ENSG00000010256	UQCRC1	Ubiquinol-cytochrome-c reductase complex core protein I, mitochondrial precursor (EC 1.10.2.2). [Source:Uniprot/SWISSPROT;Acc:P31930]	ENST00000203407	1617	1443	13	no	no	yes	no	0.1111111	0.1111111	?	1:yes	0.78
ENSG00000010270	STARD3NL	MLN64 N-terminal domain homolog (STARD3 N-terminal like protein). [Source:Uniprot/SWISSPROT;Acc:O95772]	ENST00000009041	1625	705	9	no	yes	no	no	0	0	?	2:no	0.11
ENSG00000010278	CD9	CD9 antigen (p24) (Leukocyte antigen MIC3) (Motility-related protein) (MRP-1) (Tetraspanin-29) (Tspan-29). [Source:Uniprot/SWISSPROT;Acc:P21926]	ENST00000009180	1231	687	8	no	no	no	yes	0	0.375	?	2:no	6.0e-03
ENSG00000010282	GUP1		ENST00000310417	1668	1515	12	no	no	no	no	0	0	?	2:no	0.14
ENSG00000010282	GUP1		ENST00000341477	1744	1515	13	no	no	no	no	0	0	?	2:no	0.20
ENSG00000010292		Condensin subunit 1 (Chromosome condensation-related SMC-associated protein 1) (Chromosome-associated protein D2) (hCAP-D2) (XCAP-D2 homolog). [Source:Uniprot/SWISSPROT;Acc:Q15021]	ENST00000315579	5547	4206	32	no	no	no	yes	0	0.2	?	2:no	0.00
ENSG00000010295			ENST00000252868	2766	795	10	no	no	no	yes	?	?	?	2:no	0.21
ENSG00000010295			ENST00000336604	2657	1680	9	no	no	no	yes	?	?	?	2:no	0.12
ENSG00000010295			ENST00000356896	3568	795	12	no	no	no	yes	?	?	?	2:no	0.28
ENSG00000010295			ENST00000358846	1811	591	11	no	no	no	yes	?	?	?	2:no	0.27
ENSG00000010310	GIPR	Gastric inhibitory polypeptide receptor precursor (GIP-R) (Glucose- dependent insulinotropic polypeptide receptor). [Source:Uniprot/SWISSPROT;Acc:P48546]	ENST00000263281	2024	1401	?	no	no	no	no	0	0.25	?	2:no	4.0e-03
ENSG00000010318	PHF7	PHD finger protein 7 (NYD-SP6 protein). [Source:Uniprot/SWISSPROT;Acc:Q9BWX1]	ENST00000294213	1712	741	?	no	yes	no	yes	0	0	?	2:no	0.33
ENSG00000010318	PHF7	PHD finger protein 7 (NYD-SP6 protein). [Source:Uniprot/SWISSPROT;Acc:Q9BWX1]	ENST00000327906	2275	1146	?	no	yes	no	yes	0	0	?	2:no	0.08
ENSG00000010318	PHF7	PHD finger protein 7 (NYD-SP6 protein). [Source:Uniprot/SWISSPROT;Acc:Q9BWX1]	ENST00000347025	2158	1029	?	no	yes	no	yes	0	0	?	2:no	0.13
ENSG00000010319	SEMA3G	semaphorin sem2 [Source:RefSeq_peptide;Acc:NP_064548]	ENST00000231721	4700	2349	?	no	no	no	no	0	0.3333333	?	2:no	0.00
ENSG00000010322	NISCH	nischarin [Source:RefSeq_peptide;Acc:NP_009115]	ENST00000345716	5173	4587	?	no	no	no	no	0	1	?	2:no	0.00
ENSG00000010327	STAB1	Stabilin-1 precursor (FEEL-1 protein) (MS-1 antigen). [Source:Uniprot/SWISSPROT;Acc:Q9NY15]	ENST00000321725	7909	7770	?	no	no	no	yes	0	0.4375	?	2:no	0.00
ENSG00000010361	FUZ		ENST00000313777	1621	1257	?	yes	no	no	no	?	?	?	2:no	0.02
ENSG00000010379	SLC6A13	Sodium- and chloride-dependent GABA transporter 2. [Source:Uniprot/SWISSPROT;Acc:Q9NSD5]	ENST00000228291	2185	1809	15	no	yes	no	no	0	0.3333333	?	2:no	0.00
ENSG00000010379	SLC6A13	Sodium- and chloride-dependent GABA transporter 2. [Source:Uniprot/SWISSPROT;Acc:Q9NSD5]	ENST00000313154	2041	1704	16	no	yes	no	no	0	0.3333333	?	2:no	0.00
ENSG00000010379	SLC6A13	Sodium- and chloride-dependent GABA transporter 2. [Source:Uniprot/SWISSPROT;Acc:Q9NSD5]	ENST00000343164	2042	1809	14	no	yes	no	no	0	0.3333333	?	2:no	0.00
ENSG00000010404	IDS	Iduronate 2-sulfatase precursor (EC 3.1.6.13). [Source:Uniprot/SWISSPROT;Acc:P22304]	ENST00000304701	1393	939	?	yes	no	no	yes	0	0.1666667	?	2:no	7.0e-03
ENSG00000010404	IDS	Iduronate 2-sulfatase precursor (EC 3.1.6.13). [Source:Uniprot/SWISSPROT;Acc:P22304]	ENST00000340855	5742	1653	?	yes	no	no	yes	0	0.1666667	?	2:no	1.0e-03
ENSG00000010404	IDS	Iduronate 2-sulfatase precursor (EC 3.1.6.13). [Source:Uniprot/SWISSPROT;Acc:P22304]	ENST00000361190	1314	1032	?	yes	no	no	yes	0	0.1666667	?	2:no	0.01
ENSG00000010438	PRSS3	Trypsin III precursor (EC 3.4.21.4) (Brain trypsinogen) (Mesotrypsinogen) (Trypsin IV). [Source:Uniprot/SWISSPROT;Acc:P35030]	ENST00000011477	965	915	5	no	no	no	no	0	0.7142857	?	2:no	2.0e-03
ENSG00000010438	PRSS3	Trypsin III precursor (EC 3.4.21.4) (Brain trypsinogen) (Mesotrypsinogen) (Trypsin IV). [Source:Uniprot/SWISSPROT;Acc:P35030]	ENST00000342836	922	786	6	no	no	no	no	0	0.7142857	?	2:no	2.0e-03
ENSG00000010438	PRSS3	Trypsin III precursor (EC 3.4.21.4) (Brain trypsinogen) (Mesotrypsinogen) (Trypsin IV). [Source:Uniprot/SWISSPROT;Acc:P35030]	ENST00000343466	807	744	5	no	no	no	no	0	0.7142857	?	2:no	2.0e-03
ENSG00000010539	ZNF200	Zinc finger protein 200. [Source:Uniprot/SWISSPROT;Acc:P98182]	ENST00000008311	3585	1188	5	no	no	no	no	0	0	?	2:no	0.18
ENSG00000010610	CD4	T-cell surface glycoprotein CD4 precursor (T-cell surface antigen T4/Leu-3). [Source:Uniprot/SWISSPROT;Acc:P01730]	ENST00000011653	3000	1377	10	no	no	yes	no	0	0.25	?	2:no	6.0e-03
ENSG00000010626	LRRC23	leucine-rich B7 protein isoform 2 [Source:RefSeq_peptide;Acc:NP_008923]	ENST00000007969	1558	1032	8	yes	no	no	no	0	0	?	2:no	0.06
ENSG00000010626	LRRC23	leucine-rich B7 protein isoform 2 [Source:RefSeq_peptide;Acc:NP_008923]	ENST00000323702	1274	939	7	yes	no	no	no	0	0	?	2:no	0.09
ENSG00000010671	BTK	Tyrosine-protein kinase BTK (EC 2.7.1.112) (Bruton's tyrosine kinase) (Agammaglobulinaemia tyrosine kinase) (ATK) (B cell progenitor kinase) (BPK). [Source:Uniprot/SWISSPROT;Acc:Q06187]	ENST00000308731	2731	1980	?	no	no	yes	no	0	0.25	?	2:no	3.0e-03
ENSG00000010671	BTK	Tyrosine-protein kinase BTK (EC 2.7.1.112) (Bruton's tyrosine kinase) (Agammaglobulinaemia tyrosine kinase) (ATK) (B cell progenitor kinase) (BPK). [Source:Uniprot/SWISSPROT;Acc:Q06187]	ENST00000337999	2573	1980	?	no	no	yes	no	0	0.25	?	2:no	3.0e-03
ENSG00000010704	HFE	Hereditary hemochromatosis protein precursor (HLA-H). [Source:Uniprot/SWISSPROT;Acc:Q30201]	ENST00000309234	2716	1047	7	no	no	no	no	0.3076923	0.2307692	?	2:no	0.45
ENSG00000010704	HFE	Hereditary hemochromatosis protein precursor (HLA-H). [Source:Uniprot/SWISSPROT;Acc:Q30201]	ENST00000317880	366	243	3	no	no	no	no	0.3076923	0.2307692	?	1:yes	0.97
ENSG00000010704	HFE	Hereditary hemochromatosis protein precursor (HLA-H). [Source:Uniprot/SWISSPROT;Acc:Q30201]	ENST00000317896	1922	771	5	no	no	no	no	0.3076923	0.2307692	?	1:yes	0.77
ENSG00000010704	HFE	Hereditary hemochromatosis protein precursor (HLA-H). [Source:Uniprot/SWISSPROT;Acc:Q30201]	ENST00000336625	726	489	5	no	no	no	no	0.3076923	0.2307692	?	1:yes	0.96
ENSG00000010704	HFE	Hereditary hemochromatosis protein precursor (HLA-H). [Source:Uniprot/SWISSPROT;Acc:Q30201]	ENST00000345823	561	438	3	no	no	no	no	0.3076923	0.2307692	?	1:yes	0.97
ENSG00000010704	HFE	Hereditary hemochromatosis protein precursor (HLA-H). [Source:Uniprot/SWISSPROT;Acc:Q30201]	ENST00000349999	2452	783	6	no	no	no	no	0.3076923	0.2307692	?	1:yes	0.72
ENSG00000010704	HFE	Hereditary hemochromatosis protein precursor (HLA-H). [Source:Uniprot/SWISSPROT;Acc:Q30201]	ENST00000352392	533	231	3	no	no	no	no	0.3076923	0.2307692	?	1:yes	0.97
ENSG00000010704	HFE	Hereditary hemochromatosis protein precursor (HLA-H). [Source:Uniprot/SWISSPROT;Acc:Q30201]	ENST00000353147	1621	507	4	no	no	no	no	0.3076923	0.2307692	?	1:yes	0.95
ENSG00000010704	HFE	Hereditary hemochromatosis protein precursor (HLA-H). [Source:Uniprot/SWISSPROT;Acc:Q30201]	ENST00000357618	437	216	3	no	no	no	no	0.3076923	0.2307692	?	1:yes	0.97
ENSG00000010704	HFE	Hereditary hemochromatosis protein precursor (HLA-H). [Source:Uniprot/SWISSPROT;Acc:Q30201]	ENST00000359198	357	357	3	no	no	no	no	0.3076923	0.2307692	?	1:yes	0.97
ENSG00000010803	SCMH1	Polycomb protein SCMH1 (Sex comb on midleg homolog 1). [Source:Uniprot/SWISSPROT;Acc:Q96GD3]	ENST00000326197	3278	1983	?	yes	no	no	no	0	0.5	?	2:no	0.00
ENSG00000010803	SCMH1	Polycomb protein SCMH1 (Sex comb on midleg homolog 1). [Source:Uniprot/SWISSPROT;Acc:Q96GD3]	ENST00000337495	2855	1734	?	yes	no	no	no	0	0.5	?	2:no	0.00
ENSG00000010803	SCMH1	Polycomb protein SCMH1 (Sex comb on midleg homolog 1). [Source:Uniprot/SWISSPROT;Acc:Q96GD3]	ENST00000361191	2935	1734	?	yes	no	no	no	0	0.5	?	2:no	0.00
ENSG00000010803	SCMH1	Polycomb protein SCMH1 (Sex comb on midleg homolog 1). [Source:Uniprot/SWISSPROT;Acc:Q96GD3]	ENST00000361705	3062	1776	?	yes	no	no	no	0	0.5	?	2:no	0.00
ENSG00000010810	FYN	Proto-oncogene tyrosine-protein kinase FYN (EC 2.7.1.112) (P59-FYN) (SYN) (SLK). [Source:Uniprot/SWISSPROT;Acc:P06241]	ENST00000229470	1958	1449	?	yes	no	no	yes	0	0.25	?	2:no	8.0e-03
ENSG00000010810	FYN	Proto-oncogene tyrosine-protein kinase FYN (EC 2.7.1.112) (P59-FYN) (SYN) (SLK). [Source:Uniprot/SWISSPROT;Acc:P06241]	ENST00000229471	2073	1605	?	yes	no	no	yes	0	0.25	?	2:no	2.0e-03
ENSG00000010810	FYN	Proto-oncogene tyrosine-protein kinase FYN (EC 2.7.1.112) (P59-FYN) (SYN) (SLK). [Source:Uniprot/SWISSPROT;Acc:P06241]	ENST00000323587	2650	1614	?	yes	no	no	yes	0	0.25	?	2:no	6.0e-03
ENSG00000010810	FYN	Proto-oncogene tyrosine-protein kinase FYN (EC 2.7.1.112) (P59-FYN) (SYN) (SLK). [Source:Uniprot/SWISSPROT;Acc:P06241]	ENST00000354650	2319	1605	?	yes	no	no	yes	0	0.25	?	2:no	2.0e-03
ENSG00000010810	FYN	Proto-oncogene tyrosine-protein kinase FYN (EC 2.7.1.112) (P59-FYN) (SYN) (SLK). [Source:Uniprot/SWISSPROT;Acc:P06241]	ENST00000356013	2483	1449	?	yes	no	no	yes	0	0.25	?	2:no	6.0e-03
ENSG00000010818	HIVEP2	Human immunodeficiency virus type I enhancer-binding protein 2 (HIV- EP2). [Source:Uniprot/SWISSPROT;Acc:P31629]	ENST00000012134	9086	7446	?	no	yes	no	no	0	0	?	2:no	4.0e-03
ENSG00000010932	FMO1	Dimethylaniline monooxygenase [N-oxide-forming] 1 (EC 1.14.13.8) (Fetal hepatic flavin-containing monooxygenase 1) (FMO 1) (Dimethylaniline oxidase 1). [Source:Uniprot/SWISSPROT;Acc:Q01740]	ENST00000314690	2124	1599	?	yes	no	no	no	0	0.5714286	?	2:no	0.00
ENSG00000010932	FMO1	Dimethylaniline monooxygenase [N-oxide-forming] 1 (EC 1.14.13.8) (Fetal hepatic flavin-containing monooxygenase 1) (FMO 1) (Dimethylaniline oxidase 1). [Source:Uniprot/SWISSPROT;Acc:Q01740]	ENST00000354841	2151	1599	?	yes	no	no	no	0	0.5714286	?	2:no	0.00
ENSG00000011007	TCEB3	Transcription elongation factor B polypeptide 3 (RNA polymerase II transcription factor SIII subunit A1) (SIII p110) (Elongin A) (EloA) (Elongin 110 kDa subunit). [Source:Uniprot/SWISSPROT;Acc:Q14241]	ENST00000234697	2675	2319	?	no	no	no	no	0.1666667	0	?	1:yes	0.98
ENSG00000011009	LYPLA2	Acyl-protein thioesterase 2 (EC 3.1.2.-) (Lysophospholipase II) (LPL- I). [Source:Uniprot/SWISSPROT;Acc:O95372]	ENST00000234698	1622	696	?	no	no	yes	no	0	0.75	?	2:no	1.0e-03
ENSG00000011021	CLCN6	Chloride channel protein 6 (ClC-6). [Source:Uniprot/SWISSPROT;Acc:P51797]	ENST00000234487	5567	2610	23	no	no	no	yes	0	0.25	?	2:no	0.00
ENSG00000011021	CLCN6	Chloride channel protein 6 (ClC-6). [Source:Uniprot/SWISSPROT;Acc:P51797]	ENST00000312413	3993	1062	13	no	no	no	yes	0	0.25	?	2:no	8.0e-03
ENSG00000011021	CLCN6	Chloride channel protein 6 (ClC-6). [Source:Uniprot/SWISSPROT;Acc:P51797]	ENST00000346436	3894	963	12	no	no	no	yes	0	0.25	?	2:no	8.0e-03
ENSG00000011028	MRC2	mannose receptor, C type 2 [Source:RefSeq_peptide;Acc:NP_006030]	ENST00000303375	5641	4440	?	no	no	no	yes	0	0.3333333	?	2:no	0.00
ENSG00000011052	NME1	Nucleoside diphosphate kinase A (EC 2.7.4.6) (NDK A) (NDP kinase A) (Tumor metastatic process-associated protein) (Metastasis inhibition factor nm23) (nm23-H1) (Granzyme A-activated DNase) (GAAD). [Source:Uniprot/SWISSPROT;Acc:P15531]	ENST00000013034	811	459	?	no	no	no	no	0	0.1764706	?	2:no	0.06
ENSG00000011052	NME1	Nucleoside diphosphate kinase A (EC 2.7.4.6) (NDK A) (NDP kinase A) (Tumor metastatic process-associated protein) (Metastasis inhibition factor nm23) (nm23-H1) (Granzyme A-activated DNase) (GAAD). [Source:Uniprot/SWISSPROT;Acc:P15531]	ENST00000336097	1031	534	?	no	no	no	no	0	0.1764706	?	2:no	0.02
ENSG00000011052	NME2	Nucleoside diphosphate kinase A (EC 2.7.4.6) (NDK A) (NDP kinase A) (Tumor metastatic process-associated protein) (Metastasis inhibition factor nm23) (nm23-H1) (Granzyme A-activated DNase) (GAAD). [Source:Uniprot/SWISSPROT;Acc:P15531]	ENST00000013034	811	459	?	no	no	no	no	0	0.1764706	?	2:no	0.06
ENSG00000011052	NME2	Nucleoside diphosphate kinase A (EC 2.7.4.6) (NDK A) (NDP kinase A) (Tumor metastatic process-associated protein) (Metastasis inhibition factor nm23) (nm23-H1) (Granzyme A-activated DNase) (GAAD). [Source:Uniprot/SWISSPROT;Acc:P15531]	ENST00000336097	1031	534	?	no	no	no	no	0	0.1764706	?	2:no	0.02
ENSG00000011083	SLC6A7	Sodium-dependent proline transporter (Solute carrier family 6 member 7). [Source:Uniprot/SWISSPROT;Acc:Q99884]	ENST00000230671	3738	1911	?	no	no	no	no	0	0.4	?	2:no	1.0e-03
ENSG00000011105	TSPAN9	Tetraspanin-9 (Tspan-9) (Tetraspan NET-5). [Source:Uniprot/SWISSPROT;Acc:O75954]	ENST00000011898	1988	720	10	no	no	no	yes	0	0	?	1:yes	0.55
ENSG00000011114	BTBD7	BTB/POZ domain containing protein 7. [Source:Uniprot/SWISSPROT;Acc:Q9P203]	ENST00000298896	2619	1233	4	yes	no	no	no	0	0	?	2:no	0.21
ENSG00000011114	BTBD7	BTB/POZ domain containing protein 7. [Source:Uniprot/SWISSPROT;Acc:Q9P203]	ENST00000334746	4173	2922	9	yes	no	no	no	0	0	?	2:no	0.09
ENSG00000011114	BTBD7	BTB/POZ domain containing protein 7. [Source:Uniprot/SWISSPROT;Acc:Q9P203]	ENST00000355125	3917	1761	9	yes	no	no	no	0	0	?	2:no	0.07
ENSG00000011132	APBA3	Amyloid beta A4 precursor protein-binding family A member 3 (Neuron- specific X11L2 protein) (Neuronal Munc18-1-interacting protein 3) (Mint-3) (Adapter protein X11gamma). [Source:Uniprot/SWISSPROT;Acc:O96018]	ENST00000316757	2158	1728	11	no	no	no	yes	0	0.25	?	2:no	2.0e-03
ENSG00000011143	MKS1		ENST00000300878	1690	1251	?	yes	no	yes	no	?	?	?	2:no	0.03
ENSG00000011143	MKS1		ENST00000313863	2059	1251	?	yes	no	yes	no	?	?	?	2:no	0.05
ENSG00000011143	MKS1		ENST00000337050	1308	1137	?	yes	no	yes	no	?	?	?	2:no	0.04
ENSG00000011177	INMT	Indolethylamine N-methyltransferase (EC 2.1.1.49) (Aromatic alkylamine N-methyltransferase) (Indolamine N-methyltransferase) (Arylamine N- methyltransferase) (Amine N-methyltransferase). [Source:Uniprot/SWISSPROT;Acc:O95050]	ENST00000013222	792	792	3	no	no	no	no	0	0	?	2:no	0.40
ENSG00000011198	ABHD5	CGI58 protein [Source:RefSeq_peptide;Acc:NP_057090]	ENST00000013894	1427	1050	7	no	yes	no	yes	0	0.5	?	2:no	1.0e-03
ENSG00000011201	KAL1	Anosmin 1 precursor (Kallmann syndrome protein) (Adhesion molecule- like X-linked). [Source:Uniprot/SWISSPROT;Acc:P23352]	ENST00000262648	6314	2043	14	no	no	no	no	0	0.5555556	?	2:no	0.00
ENSG00000011243	AKAP8L	A-kinase anchor protein-like protein 8 (Neighbor of A-kinase anchoring protein 95) (Homologous to AKAP95 protein) (HA95) (Helicase A-binding protein 95) (HAP95). [Source:Uniprot/SWISSPROT;Acc:Q9ULX6]	ENST00000263378	2120	1947	?	no	no	no	no	0	0	?	2:no	0.05
ENSG00000011258	MBTD1	mbt domain containing 1 [Source:RefSeq_peptide;Acc:NP_060113]	ENST00000262063	2547	1233	?	yes	no	yes	no	0	0.5	?	2:no	0.00
ENSG00000011260	UTP18	WD-repeat protein 50. [Source:Uniprot/SWISSPROT;Acc:Q9Y5J1]	ENST00000225298	1869	1599	?	no	no	no	no	0	0	?	2:no	0.24
ENSG00000011275		E3 ubiquitin ligase TRIAD3 (EC 6.3.2.-) (Ubiquitin conjugating enzyme 7 interacting protein 1) (Zinc finger protein inhibiting NF-kappa-B). [Source:Uniprot/SWISSPROT;Acc:Q9NWF9]	ENST00000313606	1905	1464	14	no	no	no	no	0.5555556	0.1111111	?	1:yes	0.96
ENSG00000011275		E3 ubiquitin ligase TRIAD3 (EC 6.3.2.-) (Ubiquitin conjugating enzyme 7 interacting protein 1) (Zinc finger protein inhibiting NF-kappa-B). [Source:Uniprot/SWISSPROT;Acc:Q9NWF9]	ENST00000337869	2965	2775	17	no	no	no	no	0.5555556	0.1111111	?	1:yes	0.96
ENSG00000011295	TTC19	Tetratricopeptide repeat protein 19 (TPR repeat protein 19). [Source:Uniprot/SWISSPROT;Acc:Q6DKK2]	ENST00000261647	2784	1506	10	no	no	no	yes	0	0	?	2:no	0.42
ENSG00000011304	PTBP1	Polypyrimidine tract-binding protein 1 (PTB) (Heterogeneous nuclear ribonucleoprotein I) (hnRNP I) (57 kDa RNA-binding protein PPTB-1). [Source:Uniprot/SWISSPROT;Acc:P26599]	ENST00000349038	3184	1596	14	no	no	no	no	0.1	0	?	1:yes	0.95
ENSG00000011304	PTBP1	Polypyrimidine tract-binding protein 1 (PTB) (Heterogeneous nuclear ribonucleoprotein I) (hnRNP I) (57 kDa RNA-binding protein PPTB-1). [Source:Uniprot/SWISSPROT;Acc:P26599]	ENST00000350092	2182	594	7	no	no	no	no	0.1	0	?	1:yes	0.89
ENSG00000011304	PTBP1	Polypyrimidine tract-binding protein 1 (PTB) (Heterogeneous nuclear ribonucleoprotein I) (hnRNP I) (57 kDa RNA-binding protein PPTB-1). [Source:Uniprot/SWISSPROT;Acc:P26599]	ENST00000356948	3241	1653	15	no	no	no	no	0.1	0	?	1:yes	0.92
ENSG00000011332	DPF1	Zinc-finger protein neuro-d4 (D4, zinc and double PHD fingers family 1). [Source:Uniprot/SWISSPROT;Acc:Q92782]	ENST00000344165	1375	1029	?	no	no	yes	no	0	0.1	?	2:no	0.05
ENSG00000011332	DPF1	Zinc-finger protein neuro-d4 (D4, zinc and double PHD fingers family 1). [Source:Uniprot/SWISSPROT;Acc:Q92782]	ENST00000355526	1423	1062	?	no	no	yes	no	0	0.1	?	2:no	0.03
ENSG00000011347	SYT7	Synaptotagmin-7 (Synaptotagmin VII) (SytVII). [Source:Uniprot/SWISSPROT;Acc:O43581]	ENST00000263846	4531	1212	?	no	no	no	yes	0	0.4285714	?	2:no	4.0e-03
ENSG00000011376	LARS2	Probable leucyl-tRNA synthetase, mitochondrial precursor (EC 6.1.1.4) (Leucine--tRNA ligase) (LeuRS). [Source:Uniprot/SWISSPROT;Acc:Q15031]	ENST00000265537	4210	2712	22	yes	no	no	yes	0.1666667	0	?	1:yes	0.97
ENSG00000011405	PIK3C2A	phosphoinositide-3-kinase, class 2, alpha polypeptide [Source:RefSeq_peptide;Acc:NP_002636]	ENST00000265970	8217	5061	32	no	no	no	no	0.2	0.2	?	2:no	9.0e-03
ENSG00000011422	PLAUR	Urokinase plasminogen activator surface receptor precursor (uPAR) (U- PAR) (Monocyte activation antigen Mo3) (CD87 antigen). [Source:Uniprot/SWISSPROT;Acc:Q03405]	ENST00000221264	1745	1008	?	no	no	yes	no	0	0.6363636	?	2:no	1.0e-03
ENSG00000011422	PLAUR	Urokinase plasminogen activator surface receptor precursor (uPAR) (U- PAR) (Monocyte activation antigen Mo3) (CD87 antigen). [Source:Uniprot/SWISSPROT;Acc:Q03405]	ENST00000339082	1273	846	?	no	no	yes	no	0	0.6363636	?	2:no	1.0e-03
ENSG00000011422	PLAUR	Urokinase plasminogen activator surface receptor precursor (uPAR) (U- PAR) (Monocyte activation antigen Mo3) (CD87 antigen). [Source:Uniprot/SWISSPROT;Acc:Q03405]	ENST00000340093	919	873	?	no	no	yes	no	0	0.6363636	?	2:no	2.0e-03
ENSG00000011426	ANLN	anillin, actin binding protein (scraps homolog, Drosophila) [Source:RefSeq_peptide;Acc:NP_061155]	ENST00000265748	4768	3375	24	no	no	no	yes	0	0	?	2:no	7.0e-03
ENSG00000011451		Homolog of Mus musculus wizS protein (Fragment). [Source:Uniprot/SPTREMBL;Acc:Q7LDZ1]	ENST00000263381	5684	4707	?	no	no	no	no	?	?	?	2:no	3.0e-03
ENSG00000011454	RABGAP1	RAB GTPase activating protein 1 [Source:RefSeq_peptide;Acc:NP_036329]	ENST00000317419	1533	918	?	no	no	no	no	0	0.5	?	2:no	1.0e-03
ENSG00000011454	RABGAP1	RAB GTPase activating protein 1 [Source:RefSeq_peptide;Acc:NP_036329]	ENST00000343851	4519	2994	?	no	no	no	no	0	0.5	?	2:no	0.00
ENSG00000011465	DCN	Decorin precursor (Bone proteoglycan II) (PG-S2) (PG40). [Source:Uniprot/SWISSPROT;Acc:P07585]	ENST00000052754	2287	1080	?	no	no	no	no	0	1	?	2:no	0.00
ENSG00000011465	DCN	Decorin precursor (Bone proteoglycan II) (PG-S2) (PG40). [Source:Uniprot/SWISSPROT;Acc:P07585]	ENST00000228329	1806	753	?	no	no	no	no	0	1	?	2:no	1.0e-03
ENSG00000011465	DCN	Decorin precursor (Bone proteoglycan II) (PG-S2) (PG40). [Source:Uniprot/SWISSPROT;Acc:P07585]	ENST00000228330	2133	1080	?	no	no	no	no	0	1	?	2:no	0.00
ENSG00000011465	DCN	Decorin precursor (Bone proteoglycan II) (PG-S2) (PG40). [Source:Uniprot/SWISSPROT;Acc:P07585]	ENST00000303320	1318	519	?	no	no	no	no	0	1	?	2:no	2.0e-03
ENSG00000011465	DCN	Decorin precursor (Bone proteoglycan II) (PG-S2) (PG40). [Source:Uniprot/SWISSPROT;Acc:P07585]	ENST00000350856	1438	639	?	no	no	no	no	0	1	?	2:no	0.00
ENSG00000011465	DCN	Decorin precursor (Bone proteoglycan II) (PG-S2) (PG40). [Source:Uniprot/SWISSPROT;Acc:P07585]	ENST00000355569	1387	639	?	no	no	no	no	0	1	?	2:no	0.00
ENSG00000011465	DCN	Decorin precursor (Bone proteoglycan II) (PG-S2) (PG40). [Source:Uniprot/SWISSPROT;Acc:P07585]	ENST00000361087	225	225	?	no	no	no	no	0	1	?	2:no	0.01
ENSG00000011478	QPCTL	glutaminyl-peptide cyclotransferase-like [Source:RefSeq_peptide;Acc:NP_060129]	ENST00000012049	1457	1149	?	no	no	no	no	0	0.3333333	?	2:no	1.0e-03
ENSG00000011478	QPCTL	glutaminyl-peptide cyclotransferase-like [Source:RefSeq_peptide;Acc:NP_060129]	ENST00000300869	1174	867	?	no	no	no	no	0	0.3333333	?	2:no	2.0e-03
ENSG00000011485	PPP5C	Serine/threonine protein phosphatase 5 (EC 3.1.3.16) (PP5) (Protein phosphatase T) (PP-T) (PPT). [Source:Uniprot/SWISSPROT;Acc:P53041]	ENST00000012443	2060	1500	?	no	no	yes	no	8.333334E-02	0.1666667	?	2:no	0.25
ENSG00000011523	CEP68		ENST00000260569	5446	1863	7	no	no	no	yes	?	?	?	2:no	0.01
ENSG00000011566	MAP4K3	Mitogen-activated protein kinase kinase kinase kinase 3 (EC 2.7.1.37) (MAPK/ERK kinase kinase kinase 3) (MEK kinase kinase 3) (MEKKK 3) (Germinal center kinase related protein kinase) (GLK). [Source:Uniprot/SWISSPROT;Acc:Q8IVH8]	ENST00000263881	4183	2685	34	yes	no	no	no	0	0.25	?	2:no	0.00
ENSG00000011566	MAP4K3	Mitogen-activated protein kinase kinase kinase kinase 3 (EC 2.7.1.37) (MAPK/ERK kinase kinase kinase 3) (MEK kinase kinase 3) (MEKKK 3) (Germinal center kinase related protein kinase) (GLK). [Source:Uniprot/SWISSPROT;Acc:Q8IVH8]	ENST00000341681	3955	2622	33	yes	no	no	no	0	0.25	?	2:no	0.00
ENSG00000011590	ZBTB32	testis zinc finger protein [Source:RefSeq_peptide;Acc:NP_055198]	ENST00000262630	1856	1464	?	yes	no	yes	no	0	0.125	?	2:no	0.03
ENSG00000011590	ZBTB32	testis zinc finger protein [Source:RefSeq_peptide;Acc:NP_055198]	ENST00000354109	1732	909	?	yes	no	yes	no	0	0.125	?	2:no	0.04
ENSG00000011600	TYROBP	TYRO protein tyrosine kinase-binding protein precursor (DNAX- activation protein 12) (Killer activating receptor associated protein). [Source:Uniprot/SWISSPROT;Acc:O43914]	ENST00000262629	559	342	?	no	no	no	no	0	0.75	?	2:no	0.01
ENSG00000011638	TMEM159	promethin [Source:RefSeq_peptide;Acc:NP_065155]	ENST00000261388	1812	486	5	no	no	yes	no	?	?	?	1:yes	0.53
ENSG00000011677	GABRA3	Gamma-aminobutyric-acid receptor alpha-3 subunit precursor (GABA(A) receptor). [Source:Uniprot/SWISSPROT;Acc:P34903]	ENST00000262857	1886	1479	?	no	no	no	no	0	0.7777778	?	2:no	1.0e-03
ENSG00000012048	BRCA1	Breast cancer type 1 susceptibility protein (RING finger protein 53). [Source:Uniprot/SWISSPROT;Acc:P38398]	ENST00000309486	6420	4704	?	no	no	no	no	3.846154E-02	0.1153846	?	2:no	0.03
ENSG00000012048	BRCA1	Breast cancer type 1 susceptibility protein (RING finger protein 53). [Source:Uniprot/SWISSPROT;Acc:P38398]	ENST00000337272	7366	5592	?	no	no	no	no	3.846154E-02	0.1153846	?	2:no	0.03
ENSG00000012048	BRCA1	Breast cancer type 1 susceptibility protein (RING finger protein 53). [Source:Uniprot/SWISSPROT;Acc:P38398]	ENST00000346315	6392	4875	?	no	no	no	no	3.846154E-02	0.1153846	?	2:no	0.03
ENSG00000012048	BRCA1	Breast cancer type 1 susceptibility protein (RING finger protein 53). [Source:Uniprot/SWISSPROT;Acc:P38398]	ENST00000351666	3560	2043	?	no	no	no	no	3.846154E-02	0.1153846	?	1:yes	0.50
ENSG00000012048	BRCA1	Breast cancer type 1 susceptibility protein (RING finger protein 53). [Source:Uniprot/SWISSPROT;Acc:P38398]	ENST00000352993	3683	2166	?	no	no	no	no	3.846154E-02	0.1153846	?	2:no	0.47
ENSG00000012048	BRCA1	Breast cancer type 1 susceptibility protein (RING finger protein 53). [Source:Uniprot/SWISSPROT;Acc:P38398]	ENST00000353540	6986	5469	?	no	no	no	no	3.846154E-02	0.1153846	?	2:no	0.03
ENSG00000012048	BRCA1	Breast cancer type 1 susceptibility protein (RING finger protein 53). [Source:Uniprot/SWISSPROT;Acc:P38398]	ENST00000354071	6314	4797	?	no	no	no	no	3.846154E-02	0.1153846	?	2:no	0.03
ENSG00000012048	BRCA1	Breast cancer type 1 susceptibility protein (RING finger protein 53). [Source:Uniprot/SWISSPROT;Acc:P38398]	ENST00000357654	7109	5592	?	no	no	no	no	3.846154E-02	0.1153846	?	2:no	0.03
ENSG00000012048	BRCA1	Breast cancer type 1 susceptibility protein (RING finger protein 53). [Source:Uniprot/SWISSPROT;Acc:P38398]	ENST00000359270	320	180	?	no	no	no	no	3.846154E-02	0.1153846	?	1:yes	0.97
ENSG00000012048	BRCA1	Breast cancer type 1 susceptibility protein (RING finger protein 53). [Source:Uniprot/SWISSPROT;Acc:P38398]	ENST00000360294	6980	5469	?	no	no	no	no	3.846154E-02	0.1153846	?	2:no	0.03
ENSG00000012061	ERCC1	DNA excision repair protein ERCC-1. [Source:Uniprot/SWISSPROT;Acc:P07992]	ENST00000013807	1255	972	?	no	no	yes	no	0	0.125	?	2:no	0.05
ENSG00000012061	ERCC1	DNA excision repair protein ERCC-1. [Source:Uniprot/SWISSPROT;Acc:P07992]	ENST00000300853	1101	894	?	no	no	yes	no	0	0.125	?	2:no	0.06
ENSG00000012061	ERCC1	DNA excision repair protein ERCC-1. [Source:Uniprot/SWISSPROT;Acc:P07992]	ENST00000340192	1025	822	?	no	no	yes	no	0	0.125	?	2:no	0.06
ENSG00000012124	CD22	B-cell receptor CD22 precursor (Leu-14) (B-lymphocyte cell adhesion molecule) (BL-CAM) (Siglec-2). [Source:Uniprot/SWISSPROT;Acc:P20273]	ENST00000085219	3254	2544	?	no	no	yes	no	0	0.25	?	2:no	5.0e-03
ENSG00000012124	CD22	B-cell receptor CD22 precursor (Leu-14) (B-lymphocyte cell adhesion molecule) (BL-CAM) (Siglec-2). [Source:Uniprot/SWISSPROT;Acc:P20273]	ENST00000270311	1989	1989	?	no	no	yes	no	0	0.25	?	2:no	3.0e-03
ENSG00000012124	CD22	B-cell receptor CD22 precursor (Leu-14) (B-lymphocyte cell adhesion molecule) (BL-CAM) (Siglec-2). [Source:Uniprot/SWISSPROT;Acc:P20273]	ENST00000341773	2013	2013	?	no	no	yes	no	0	0.25	?	2:no	3.0e-03
ENSG00000012124	CD22	B-cell receptor CD22 precursor (Leu-14) (B-lymphocyte cell adhesion molecule) (BL-CAM) (Siglec-2). [Source:Uniprot/SWISSPROT;Acc:P20273]	ENST00000359257	2523	723	?	no	no	yes	no	0	0.25	?	2:no	6.0e-03
ENSG00000012171	SEMA3B	Semaphorin 3B precursor (Semaphorin V) (Sema V) (Sema A(V)). [Source:Uniprot/SWISSPROT;Acc:Q13214]	ENST00000013808	2593	399	?	no	no	no	yes	0	0.3333333	?	2:no	0.02
ENSG00000012171	SEMA3B	Semaphorin 3B precursor (Semaphorin V) (Sema V) (Sema A(V)). [Source:Uniprot/SWISSPROT;Acc:Q13214]	ENST00000316347	2916	2247	?	no	no	no	yes	0	0.3333333	?	2:no	6.0e-03
ENSG00000012171	SEMA3B	Semaphorin 3B precursor (Semaphorin V) (Sema V) (Sema A(V)). [Source:Uniprot/SWISSPROT;Acc:Q13214]	ENST00000354647	2732	1368	?	no	no	no	yes	0	0.3333333	?	2:no	6.0e-03
ENSG00000012174	MBTPS2	Membrane-bound transcription factor site 2 protease (EC 3.4.24.85) (S2P endopeptidase) (Site-2 protease) (Sterol-regulatory element- binding proteins intramembrane protease). [Source:Uniprot/SWISSPROT;Acc:O43462]	ENST00000265781	1759	1560	11	no	no	no	no	0	0.4	?	2:no	2.0e-03
ENSG00000012211	LMO6	LIM-only protein 6 (Triple LIM domain protein 6). [Source:Uniprot/SWISSPROT;Acc:O43900]	ENST00000012407	2039	1848	?	no	no	no	yes	0	0	?	2:no	0.38
ENSG00000012223	LTF	Lactotransferrin precursor (Lactoferrin) [Contains: Kaliocin-1; Lactoferroxin A; Lactoferroxin B; Lactoferroxin C]. [Source:Uniprot/SWISSPROT;Acc:P02788]	ENST00000231751	2611	2133	17	no	no	no	no	0.2222222	0.4444444	?	2:no	0.05
ENSG00000012232	EXTL3	Exostosin-like 3 (EC 2.4.1.223) (Glucuronyl-galactosyl-proteoglycan 4- alpha-N-acetylglucosaminyltransferase) (Putative tumor suppressor protein EXTL3) (Multiple exostosis-like protein 3) (Hereditary multiple exostoses gene isolog) (EXT-related protein 1	ENST00000220562	6189	2760	7	no	no	no	no	0	0.2	?	2:no	0.00
ENSG00000012504	NR1H4	Bile acid receptor (Farnesoid X-activated receptor) (Farnesol receptor HRR-1) (Retinoid X receptor-interacting protein 14) (RXR-interacting protein 14). [Source:Uniprot/SWISSPROT;Acc:Q96RI1]	ENST00000188403	1489	1461	?	no	no	no	no	0	0.5	no	2:no	1.0e-03
ENSG00000012504	NR1H4	Bile acid receptor (Farnesoid X-activated receptor) (Farnesol receptor HRR-1) (Retinoid X receptor-interacting protein 14) (RXR-interacting protein 14). [Source:Uniprot/SWISSPROT;Acc:Q96RI1]	ENST00000321046	2138	1419	?	no	no	no	no	0	0.5	no	2:no	0.00
ENSG00000012660	ELOVL5	homolog of yeast long chain polyunsaturated fatty acid elongatio [Source:RefSeq_peptide;Acc:NP_068586]	ENST00000304434	2970	900	?	no	no	no	no	0	0	?	2:no	0.30
ENSG00000012779	ALOX5	Arachidonate 5-lipoxygenase (EC 1.13.11.34) (5-lipoxygenase) (5-LO). [Source:Uniprot/SWISSPROT;Acc:P09917]	ENST00000265455	2493	2025	?	no	no	no	yes	0	0.2222222	?	2:no	0.01
ENSG00000012817	SMCY	Jumonji/ARID domain-containing protein 1D (SmcY protein) (Histocompatibility Y antigen) (H-Y). [Source:Uniprot/SWISSPROT;Acc:Q9BY66]	ENST00000317961	5482	4620	27	no	no	no	no	0	0.125	?	2:no	0.00
ENSG00000012817	SMCY	Jumonji/ARID domain-containing protein 1D (SmcY protein) (Histocompatibility Y antigen) (H-Y). [Source:Uniprot/SWISSPROT;Acc:Q9BY66]	ENST00000349663	5019	4449	25	no	no	no	no	0	0.125	?	2:no	0.00
ENSG00000012822	CALCOCO1	coiled-coil transcriptional coactivator [Source:RefSeq_peptide;Acc:NP_065949]	ENST00000262059	2957	2076	?	no	no	no	no	0	0.1666667	?	2:no	4.0e-03
ENSG00000012822	CALCOCO1	coiled-coil transcriptional coactivator [Source:RefSeq_peptide;Acc:NP_065949]	ENST00000342760	2189	1179	?	no	no	no	no	0	0.1666667	?	2:no	1.0e-03
ENSG00000012963			ENST00000013070	3482	1278	11	no	no	no	yes	0.3333333	0	?	1:yes	0.99
ENSG00000012983	MAP4K5	Mitogen-activated protein kinase kinase kinase kinase 5 (EC 2.7.1.37) (MAPK/ERK kinase kinase kinase 5) (MEK kinase kinase 5) (MEKKK 5) (Kinase homologous to SPS1/STE20) (KHS). [Source:Uniprot/SWISSPROT;Acc:Q9Y4K4]	ENST00000013125	4394	2538	32	no	no	no	no	0	0.1111111	?	2:no	7.0e-03
ENSG00000013016	EHD3	EH-domain containing protein 3. [Source:Uniprot/SWISSPROT;Acc:Q9NZN3]	ENST00000322054	3583	1608	6	yes	no	no	no	0	0.1428571	?	2:no	5.0e-03
ENSG00000013016	EHD3	EH-domain containing protein 3. [Source:Uniprot/SWISSPROT;Acc:Q9NZN3]	ENST00000336339	3579	1638	7	yes	no	no	no	0	0.1428571	?	2:no	2.0e-03
ENSG00000013275	PSMC4	26S protease regulatory subunit 6B (MIP224) (MB67 interacting protein) (TAT-binding protein-7) (TBP-7). [Source:Uniprot/SWISSPROT;Acc:P43686]	ENST00000157812	1433	1257	?	no	no	no	yes	0	0.2857143	?	2:no	3.0e-03
ENSG00000013288	MAN2B2	Epididymis-specific alpha-mannosidase precursor (EC 3.2.1.24) (Mannosidase alpha class 2B member 2). [Source:Uniprot/SWISSPROT;Acc:Q9Y2E5]	ENST00000285599	4242	3030	19	no	yes	no	yes	0	0.25	?	2:no	1.0e-03
ENSG00000013293	SLC7A14		ENST00000231706	2909	2214	?	no	no	no	no	0	0.6	?	2:no	0.00
ENSG00000013297	CLDN11	Claudin-11 (Oligodendrocyte specific protein). [Source:Uniprot/SWISSPROT;Acc:O75508]	ENST00000064724	2153	624	?	no	no	no	yes	0	0	?	2:no	0.29
ENSG00000013306		Mitochondrial carrier protein CGI-69. [Source:Uniprot/SWISSPROT;Acc:Q9BZJ4]	ENST00000225308	1550	1056	?	no	no	no	yes	0.1428571	0.2857143	?	2:no	0.13
ENSG00000013364	MVP	Major vault protein (MVP) (Lung resistance-related protein). [Source:Uniprot/SWISSPROT;Acc:Q14764]	ENST00000263021	2834	2682	?	no	no	no	no	0.25	0.25	?	2:no	0.36
ENSG00000013364	MVP	Major vault protein (MVP) (Lung resistance-related protein). [Source:Uniprot/SWISSPROT;Acc:Q14764]	ENST00000357402	2801	2682	?	no	no	no	no	0.25	0.25	?	2:no	0.36
ENSG00000013374		NEDD8 ultimate buster-1 (NY-REN-18 antigen). [Source:Uniprot/SWISSPROT;Acc:Q9Y5A7]	ENST00000355851	3103	1848	?	no	no	no	yes	0	0	?	2:no	0.43
ENSG00000013375	PGM3	Phosphoacetylglucosamine mutase (EC 5.4.2.3) (PAGM) (Acetylglucosamine phosphomutase) (N-acetylglucosamine-phosphate mutase) (Phosphoglucomutase 3). [Source:Uniprot/SWISSPROT;Acc:O95394]	ENST00000283977	2028	1629	?	no	no	no	no	0	0.1666667	?	2:no	6.0e-03
ENSG00000013392	RWDD2	RWD domain containing protein 2. [Source:Uniprot/SWISSPROT;Acc:Q9UIY3]	ENST00000014761	1278	879	?	no	no	no	yes	?	?	?	2:no	0.27
ENSG00000013441	CLK1	Dual specificity protein kinase CLK1 (EC 2.7.1.37) (EC 2.7.1.112) (CDC-like kinase 1). [Source:Uniprot/SWISSPROT;Acc:P49759]	ENST00000321356	1806	1455	?	no	yes	no	yes	0	0	?	2:no	0.36
ENSG00000013441	CLK1	Dual specificity protein kinase CLK1 (EC 2.7.1.37) (EC 2.7.1.112) (CDC-like kinase 1). [Source:Uniprot/SWISSPROT;Acc:P49759]	ENST00000357369	539	411	?	no	yes	no	yes	0	0	?	1:yes	0.93
ENSG00000013455	ARPC1A	Actin-related protein 2/3 complex subunit 1A (SOP2-like protein). [Source:Uniprot/SWISSPROT;Acc:Q92747]	ENST00000262942	1593	1113	?	no	no	no	no	0	0.3333333	?	2:no	1.0e-03
ENSG00000013503	POLR3B	DNA-directed RNA polymerase III subunit 127.6 kDa polypeptide (EC 2.7.7.6) (RNA polymerase III subunit 2) (RPC2). [Source:Uniprot/SWISSPROT;Acc:Q9NW08]	ENST00000228347	4219	3402	?	no	no	yes	no	0.1666667	0	?	1:yes	0.97
ENSG00000013523	ANGEL1		ENST00000251089	4056	2013	10	no	no	no	yes	?	?	?	2:no	0.13
ENSG00000013561	RNF14	RING finger protein 14 (Androgen receptor-associated protein 54) (Triad2 protein) (HFB30). [Source:Uniprot/SWISSPROT;Acc:Q9UBS8]	ENST00000261809	2959	1047	?	no	no	no	no	5.882353E-02	5.882353E-02	?	1:yes	0.61
ENSG00000013561	RNF14	RING finger protein 14 (Androgen receptor-associated protein 54) (Triad2 protein) (HFB30). [Source:Uniprot/SWISSPROT;Acc:Q9UBS8]	ENST00000340341	3111	1425	?	no	no	no	no	5.882353E-02	5.882353E-02	?	1:yes	0.63
ENSG00000013561	RNF14	RING finger protein 14 (Androgen receptor-associated protein 54) (Triad2 protein) (HFB30). [Source:Uniprot/SWISSPROT;Acc:Q9UBS8]	ENST00000347642	2937	1425	?	no	no	no	no	5.882353E-02	5.882353E-02	?	1:yes	0.63
ENSG00000013561	RNF14	RING finger protein 14 (Androgen receptor-associated protein 54) (Triad2 protein) (HFB30). [Source:Uniprot/SWISSPROT;Acc:Q9UBS8]	ENST00000356143	2859	1425	?	no	no	no	no	5.882353E-02	5.882353E-02	?	1:yes	0.52
ENSG00000013561	RNF14	RING finger protein 14 (Androgen receptor-associated protein 54) (Triad2 protein) (HFB30). [Source:Uniprot/SWISSPROT;Acc:Q9UBS8]	ENST00000361656	1701	1047	?	no	no	no	no	5.882353E-02	5.882353E-02	?	2:no	0.46
ENSG00000013563	DNASE1L1	Deoxyribonuclease I-like 1 precursor (EC 3.1.21.-) (DNase I-like 1) (Muscle-specific DNase I-like) (DNase X) (XIB). [Source:Uniprot/SWISSPROT;Acc:P49184]	ENST00000014935	2650	909	?	no	no	no	yes	0	0.1666667	?	2:no	0.01
ENSG00000013563	DNASE1L1	Deoxyribonuclease I-like 1 precursor (EC 3.1.21.-) (DNase I-like 1) (Muscle-specific DNase I-like) (DNase X) (XIB). [Source:Uniprot/SWISSPROT;Acc:P49184]	ENST00000309585	2188	909	?	no	no	no	yes	0	0.1666667	?	2:no	7.0e-03
ENSG00000013573	DDX11	DEAD/H (Asp-Glu-Ala-Asp/His) box polypeptide 11 [Source:RefSeq_peptide;Acc:NP_085913]	ENST00000228264	3887	2913	27	no	no	no	no	0.2352941	0	?	1:yes	0.91
ENSG00000013573	DDX11	DEAD/H (Asp-Glu-Ala-Asp/His) box polypeptide 11 [Source:RefSeq_peptide;Acc:NP_085913]	ENST00000251758	4235	867	28	no	no	no	no	0.2352941	0	?	1:yes	0.94
ENSG00000013573	DDX11	DEAD/H (Asp-Glu-Ala-Asp/His) box polypeptide 11 [Source:RefSeq_peptide;Acc:NP_085913]	ENST00000290818	4182	867	27	no	no	no	no	0.2352941	0	?	1:yes	0.94
ENSG00000013573	DDX11	DEAD/H (Asp-Glu-Ala-Asp/His) box polypeptide 11 [Source:RefSeq_peptide;Acc:NP_085913]	ENST00000350437	3731	2571	26	no	no	no	no	0.2352941	0	?	1:yes	0.91
ENSG00000013583	HEBP1	heme binding protein 1 [Source:RefSeq_peptide;Acc:NP_057071]	ENST00000014930	1180	570	4	no	no	no	yes	0	0	?	1:yes	0.81
ENSG00000013588	GPRC5A	Retinoic acid induced 3 protein (G-protein coupled receptor family C group 5 member A) (Retinoic acid induced gene 1 protein) (RAIG-1) (Orphan G-protein coupling receptor PEIG-1). [Source:Uniprot/SWISSPROT;Acc:Q8NFJ5]	ENST00000014914	2173	1074	3	no	no	no	no	0	0.1666667	?	2:no	1.0e-03
ENSG00000013619	CXorf6	CG1 protein (F18). [Source:Uniprot/SWISSPROT;Acc:Q13495]	ENST00000262858	4599	2106	?	no	no	no	no	0	0	?	2:no	0.16
ENSG00000013725	CD6	T-cell differentiation antigen CD6 precursor (T12) (TP120). [Source:Uniprot/SWISSPROT;Acc:P30203]	ENST00000313421	3249	2007	?	no	no	no	no	0	0.2857143	?	2:no	2.0e-03
ENSG00000013725	CD6	T-cell differentiation antigen CD6 precursor (T12) (TP120). [Source:Uniprot/SWISSPROT;Acc:P30203]	ENST00000344028	2052	1911	?	no	no	no	no	0	0.2857143	?	2:no	1.0e-03
ENSG00000013725	CD6	T-cell differentiation antigen CD6 precursor (T12) (TP120). [Source:Uniprot/SWISSPROT;Acc:P30203]	ENST00000344931	1737	1737	?	no	no	no	no	0	0.2857143	?	2:no	1.0e-03
ENSG00000013725	CD6	T-cell differentiation antigen CD6 precursor (T12) (TP120). [Source:Uniprot/SWISSPROT;Acc:P30203]	ENST00000346437	1746	1746	?	no	no	no	no	0	0.2857143	?	2:no	1.0e-03
ENSG00000013725	CD6	T-cell differentiation antigen CD6 precursor (T12) (TP120). [Source:Uniprot/SWISSPROT;Acc:P30203]	ENST00000352009	1764	1764	?	no	no	no	no	0	0.2857143	?	2:no	1.0e-03
ENSG00000013810	TACC3	Transforming acidic coiled-coil-containing protein 3 (ERIC-1). [Source:Uniprot/SWISSPROT;Acc:Q9Y6A5]	ENST00000313288	2780	2517	16	no	no	no	yes	?	?	?	2:no	0.09
ENSG00000013810	TACC3	Transforming acidic coiled-coil-containing protein 3 (ERIC-1). [Source:Uniprot/SWISSPROT;Acc:Q9Y6A5]	ENST00000343760	1696	441	16	no	no	no	yes	?	?	?	2:no	0.36
ENSG00000014123	KIAA0776		ENST00000342124	4188	2385	?	no	no	no	yes	?	?	?	2:no	0.18
ENSG00000014138	POLA2	DNA polymerase alpha 70 kDa subunit (DNA polymerase subunit B). [Source:Uniprot/SWISSPROT;Acc:Q14181]	ENST00000265465	2478	1797	?	no	no	no	no	0.3333333	0	?	1:yes	0.99
ENSG00000014164	ZC3H3	Zinc finger CCCH type domain containing protein 3. [Source:Uniprot/SWISSPROT;Acc:Q8IXZ2]	ENST00000262577	3253	2847	?	no	no	no	yes	0	0	?	2:no	0.48
ENSG00000014216	CAPN1	Calpain-1 catalytic subunit (EC 3.4.22.52) (Calpain-1 large subunit) (Calcium-activated neutral proteinase 1) (CANP 1) (Calpain mu-type) (muCANP) (Micromolar-calpain). [Source:Uniprot/SWISSPROT;Acc:P07384]	ENST00000279247	3004	2142	?	no	no	no	yes	0	0	?	2:no	0.48
ENSG00000014257	ACPP	Prostatic acid phosphatase precursor (EC 3.1.3.2). [Source:Uniprot/SWISSPROT;Acc:P15309]	ENST00000336375	3083	1161	?	no	no	no	no	0	0.6	no	2:no	0.00
ENSG00000014257	ACPP	Prostatic acid phosphatase precursor (EC 3.1.3.2). [Source:Uniprot/SWISSPROT;Acc:P15309]	ENST00000351273	1782	1257	?	no	no	no	no	0	0.6	no	2:no	0.00
ENSG00000014641	MDH1	Malate dehydrogenase, cytoplasmic (EC 1.1.1.37). [Source:Uniprot/SWISSPROT;Acc:P40925]	ENST00000233114	1268	1005	9	no	no	no	no	0	0.125	?	2:no	0.02
ENSG00000014824	SLC30A9	solute carrier family 30 (zinc transporter), member 9 [Source:RefSeq_peptide;Acc:NP_006336]	ENST00000264451	3226	1707	18	no	no	no	no	0	0.1428571	?	2:no	2.0e-03
ENSG00000014914	MTMR11	myotubularin related protein 11 [Source:RefSeq_peptide;Acc:NP_006688]	ENST00000344752	2324	1923	?	no	no	no	no	0	0	?	2:no	0.05
ENSG00000014914	MTMR11	myotubularin related protein 11 [Source:RefSeq_peptide;Acc:NP_006688]	ENST00000361276	2736	759	?	no	no	no	no	0	0	?	2:no	0.21
ENSG00000014914	MTMR11	myotubularin related protein 11 [Source:RefSeq_peptide;Acc:NP_006688]	ENST00000361405	2736	819	?	no	no	no	no	0	0	?	2:no	0.21
ENSG00000014919	COX15	Cytochrome c oxidase assembly protein COX15 homolog. [Source:Uniprot/SWISSPROT;Acc:Q7KZN9]	ENST00000016171	4065	1233	?	no	no	yes	no	0.1428571	0.2857143	?	2:no	0.05
ENSG00000014919	COX15	Cytochrome c oxidase assembly protein COX15 homolog. [Source:Uniprot/SWISSPROT;Acc:Q7KZN9]	ENST00000224291	1784	1167	?	no	no	yes	no	0.1428571	0.2857143	?	2:no	0.06
ENSG00000015133	KIAA1509	Full-length cDNA clone CS0DL007YB06 of B cells (Ramos cell line) of Homo sapiens (human) (Fragment). [Source:Uniprot/SPTREMBL;Acc:Q86SX7]	ENST00000016451	5283	3981	16	no	no	no	no	?	?	?	2:no	1.0e-03
ENSG00000015133	KIAA1509	Full-length cDNA clone CS0DL007YB06 of B cells (Ramos cell line) of Homo sapiens (human) (Fragment). [Source:Uniprot/SPTREMBL;Acc:Q86SX7]	ENST00000331194	1779	1518	7	no	no	no	no	?	?	?	2:no	0.06
ENSG00000015133	KIAA1509	Full-length cDNA clone CS0DL007YB06 of B cells (Ramos cell line) of Homo sapiens (human) (Fragment). [Source:Uniprot/SPTREMBL;Acc:Q86SX7]	ENST00000334448	1056	594	6	no	no	no	no	?	?	?	2:no	0.16
ENSG00000015153	YAF2	YY1-associated factor 2. [Source:Uniprot/SWISSPROT;Acc:Q8IY57]	ENST00000327791	2153	543	4	yes	no	no	yes	0	0.4444444	?	2:no	8.0e-03
ENSG00000015171	ZMYND11	Zinc finger MYND domain containing protein 11 (Adenovirus 5 E1A- binding protein) (BS69 protein). [Source:Uniprot/SWISSPROT;Acc:Q15326]	ENST00000309776	3184	1689	15	yes	no	no	no	0	0.1111111	?	2:no	0.01
ENSG00000015171	ZMYND11	Zinc finger MYND domain containing protein 11 (Adenovirus 5 E1A- binding protein) (BS69 protein). [Source:Uniprot/SWISSPROT;Acc:Q15326]	ENST00000361749	2066	1587	14	yes	no	no	no	0	0.1111111	?	2:no	4.0e-03
ENSG00000015285	WAS	Wiskott-Aldrich syndrome protein (WASp). [Source:Uniprot/SWISSPROT;Acc:P42768]	ENST00000316166	1805	1509	?	no	no	no	no	0	0.5714286	?	2:no	0.00
ENSG00000015413	DPEP1	Microsomal dipeptidase precursor (EC 3.4.13.19) (MDP) (Dehydropeptidase-I) (Renal dipeptidase) (RDP). [Source:Uniprot/SWISSPROT;Acc:P16444]	ENST00000261615	1734	1236	?	no	no	no	no	0	0.25	?	2:no	2.0e-03
ENSG00000015475	BID	BH3 interacting domain death agonist (BID). [Source:Uniprot/SWISSPROT;Acc:P55957]	ENST00000317361	2491	726	6	no	no	no	yes	0	0.125	?	2:no	0.17
ENSG00000015475	BID	BH3 interacting domain death agonist (BID). [Source:Uniprot/SWISSPROT;Acc:P55957]	ENST00000337587	2126	300	5	no	no	no	yes	0	0.125	?	2:no	0.27
ENSG00000015475	BID	BH3 interacting domain death agonist (BID). [Source:Uniprot/SWISSPROT;Acc:P55957]	ENST00000342111	823	414	6	no	no	no	yes	0	0.125	?	1:yes	0.69
ENSG00000015475	BID	BH3 interacting domain death agonist (BID). [Source:Uniprot/SWISSPROT;Acc:P55957]	ENST00000344090	2196	588	6	no	no	no	yes	0	0.125	?	2:no	0.07
ENSG00000015475	BID	BH3 interacting domain death agonist (BID). [Source:Uniprot/SWISSPROT;Acc:P55957]	ENST00000358287	1226	588	7	no	no	no	yes	0	0.125	?	2:no	0.09
ENSG00000015479	MATR3	Matrin 3. [Source:Uniprot/SWISSPROT;Acc:P43243]	ENST00000337359	4749	2544	?	yes	no	no	no	0	0	?	2:no	0.01
ENSG00000015479	MATR3	Matrin 3. [Source:Uniprot/SWISSPROT;Acc:P43243]	ENST00000361059	3891	2544	?	yes	no	no	no	0	0	?	2:no	0.10
ENSG00000015520	NPC1L1	NPC1 (Niemann-Pick disease, type C1, gene)-like 1 [Source:RefSeq_peptide;Acc:NP_037521]	ENST00000289547	4080	4080	20	no	no	no	no	0	0	?	2:no	0.01
ENSG00000015532	XYLT2	Xylosyltransferase 2 (EC 2.4.2.26) (Xylosyltransferase II) (xylT-II) (XT-II) (Peptide O-xylosyltransferase 1). [Source:Uniprot/SWISSPROT;Acc:Q9H1B5]	ENST00000017003	3567	2598	?	no	no	no	yes	0	0.1428571	?	2:no	0.01
ENSG00000015568	RGPD5	RAN-binding protein 2-like 1 isoform 2 [Source:RefSeq_peptide;Acc:NP_115636]	ENST00000016946	7164	5298	?	yes	no	no	no	0	0	?	2:no	5.0e-03
ENSG00000015568	RGPD5	RAN-binding protein 2-like 1 isoform 2 [Source:RefSeq_peptide;Acc:NP_115636]	ENST00000272454	2792	2715	?	yes	no	no	no	0	0	?	2:no	0.09
ENSG00000015592	STMN4	Stathmin 4 (Stathmin-like protein B3) (RB3). [Source:Uniprot/SWISSPROT;Acc:Q9H169]	ENST00000265770	1249	570	6	no	no	no	no	0	1	?	2:no	1.0e-03
ENSG00000015592	STMN4	Stathmin 4 (Stathmin-like protein B3) (RB3). [Source:Uniprot/SWISSPROT;Acc:Q9H169]	ENST00000350889	1312	651	7	no	no	no	no	0	1	?	2:no	0.00
ENSG00000015676	NUDCD3	NudC domain containing protein 3. [Source:Uniprot/SWISSPROT;Acc:Q8IVD9]	ENST00000338427	1238	768	7	no	no	no	yes	?	?	?	2:no	0.19
ENSG00000015676	NUDCD3	NudC domain containing protein 3. [Source:Uniprot/SWISSPROT;Acc:Q8IVD9]	ENST00000354528	4793	663	6	no	no	no	yes	?	?	?	2:no	0.06
ENSG00000015676	NUDCD3	NudC domain containing protein 3. [Source:Uniprot/SWISSPROT;Acc:Q8IVD9]	ENST00000355451	4793	1065	6	no	no	no	yes	?	?	?	2:no	0.04
ENSG00000016082	ISL1	Insulin gene enhancer protein ISL-1 (Islet-1). [Source:Uniprot/SWISSPROT;Acc:P61371]	ENST00000230658	2432	1050	6	no	no	yes	no	0	0.1666667	no	2:no	0.01
ENSG00000016391	CHDH	Choline dehydrogenase, mitochondrial precursor (EC 1.1.99.1) (CHD) (CDH). [Source:Uniprot/SWISSPROT;Acc:Q8NE62]	ENST00000315251	2145	1785	?	no	no	no	yes	0	0	?	2:no	0.15
ENSG00000016402	IL20RA	Interleukin-20 receptor alpha chain precursor (IL-20R-alpha) (IL-20R1) (Cytokine receptor family 2 member 8) (Cytokine receptor class-II, member 8) (CRF2-8) (ZcytoR7). [Source:Uniprot/SWISSPROT;Acc:Q9UHF4]	ENST00000316649	3682	1662	?	yes	no	no	no	0	0.2	?	2:no	2.0e-03
ENSG00000016490	CLCA1	calcium activated chloride channel 1 precursor [Source:RefSeq_peptide;Acc:NP_001276]	ENST00000234701	3312	2745	?	no	no	no	no	0	0.75	?	2:no	0.00
ENSG00000016490	CLCA1	calcium activated chloride channel 1 precursor [Source:RefSeq_peptide;Acc:NP_001276]	ENST00000353619	2832	2745	?	no	no	no	no	0	0.75	?	2:no	0.00
ENSG00000016602	CLCA4	calcium activated chloride channel 4 [Source:RefSeq_peptide;Acc:NP_036260]	ENST00000263723	3204	2760	?	no	no	no	no	0	0.75	?	2:no	0.00
ENSG00000016864	GLT8D1	glycosyltransferase 8 domain containing 1 [Source:RefSeq_peptide;Acc:NP_690909]	ENST00000266014	1587	1116	?	no	no	no	yes	0	0.5	?	2:no	2.0e-03
ENSG00000016864	GLT8D1	glycosyltransferase 8 domain containing 1 [Source:RefSeq_peptide;Acc:NP_690909]	ENST00000342588	1621	1116	?	no	no	no	yes	0	0.5	?	2:no	2.0e-03
ENSG00000016864	GLT8D1	glycosyltransferase 8 domain containing 1 [Source:RefSeq_peptide;Acc:NP_690909]	ENST00000344383	1327	681	?	no	no	no	yes	0	0.5	?	2:no	4.0e-03
ENSG00000016864	GLT8D1	glycosyltransferase 8 domain containing 1 [Source:RefSeq_peptide;Acc:NP_690909]	ENST00000344678	840	840	?	no	no	no	yes	0	0.5	?	2:no	8.0e-03
ENSG00000017260	ATP2C1	Calcium-transporting ATPase type 2C, member 1 (EC 3.6.3.8) (ATPase 2C1) (ATP-dependent Ca(2+) pump PMR1) (HUSSY-28). [Source:Uniprot/SWISSPROT;Acc:P98194]	ENST00000328560	3436	2772	?	no	yes	no	yes	0.0625	0.4375	?	2:no	0.11
ENSG00000017260	ATP2C1	Calcium-transporting ATPase type 2C, member 1 (EC 3.6.3.8) (ATPase 2C1) (ATP-dependent Ca(2+) pump PMR1) (HUSSY-28). [Source:Uniprot/SWISSPROT;Acc:P98194]	ENST00000347421	4738	2760	?	no	yes	no	yes	0.0625	0.4375	?	2:no	0.01
ENSG00000017260	ATP2C1	Calcium-transporting ATPase type 2C, member 1 (EC 3.6.3.8) (ATPase 2C1) (ATP-dependent Ca(2+) pump PMR1) (HUSSY-28). [Source:Uniprot/SWISSPROT;Acc:P98194]	ENST00000357343	4712	2754	?	no	yes	no	yes	0.0625	0.4375	?	2:no	0.01
ENSG00000017260	ATP2C1	Calcium-transporting ATPase type 2C, member 1 (EC 3.6.3.8) (ATPase 2C1) (ATP-dependent Ca(2+) pump PMR1) (HUSSY-28). [Source:Uniprot/SWISSPROT;Acc:P98194]	ENST00000359575	4074	2712	?	no	yes	no	yes	0.0625	0.4375	?	2:no	0.08
ENSG00000017260	ATP2C1	Calcium-transporting ATPase type 2C, member 1 (EC 3.6.3.8) (ATPase 2C1) (ATP-dependent Ca(2+) pump PMR1) (HUSSY-28). [Source:Uniprot/SWISSPROT;Acc:P98194]	ENST00000359644	3367	2667	?	no	yes	no	yes	0.0625	0.4375	?	2:no	0.11
ENSG00000017373		p130Cas-associated protein (p140Cap) (SNAP-25-interacting protein) (SNIP). [Source:Uniprot/SWISSPROT;Acc:Q9C0H9]	ENST00000264659	3885	3552	?	no	no	no	no	0	0.5	?	2:no	0.00
ENSG00000017373		p130Cas-associated protein (p140Cap) (SNAP-25-interacting protein) (SNIP). [Source:Uniprot/SWISSPROT;Acc:Q9C0H9]	ENST00000355966	1313	774	?	no	no	no	no	0	0.5	?	2:no	1.0e-03
ENSG00000017373		p130Cas-associated protein (p140Cap) (SNAP-25-interacting protein) (SNIP). [Source:Uniprot/SWISSPROT;Acc:Q9C0H9]	ENST00000356359	5204	3039	?	no	no	no	no	0	0.5	?	2:no	0.00
ENSG00000017427	IGF1	Insulin-like growth factor IB precursor (IGF-IB) (Somatomedin C) (Mechano growth factor) (MGF). [Source:Uniprot/SWISSPROT;Acc:P05019]	ENST00000307046	588	588	?	no	no	no	no	6.666667E-02	0.4666667	?	2:no	0.18
ENSG00000017427	IGF1	Insulin-like growth factor IB precursor (IGF-IB) (Somatomedin C) (Mechano growth factor) (MGF). [Source:Uniprot/SWISSPROT;Acc:P05019]	ENST00000337514	7235	462	?	no	no	no	no	6.666667E-02	0.4666667	?	2:no	0.01
ENSG00000017483	SLC38A5	amino acid transport system N2 [Source:RefSeq_peptide;Acc:NP_277053]	ENST00000201920	2654	1419	?	no	no	no	no	0	0.6666667	?	2:no	0.00
ENSG00000017483	SLC38A5	amino acid transport system N2 [Source:RefSeq_peptide;Acc:NP_277053]	ENST00000317669	1643	1212	?	no	no	no	no	0	0.6666667	?	2:no	0.00
ENSG00000017621		PDZ domain containing, X chromosome [Source:RefSeq_peptide;Acc:NP_079135]	ENST00000325896	2975	828	?	no	no	no	yes	0	0	?	1:yes	0.60
ENSG00000017797	RALBP1	RalA binding protein 1 (RalBP1) (Ral interacting protein 1) (76-kDa Ral-interacting protein) (Dinitrophenyl S-glutathione ATPase) (DNP-SG ATPase). [Source:Uniprot/SWISSPROT;Acc:Q15311]	ENST00000019317	4353	1968	10	no	no	no	yes	0	0.6	?	2:no	1.0e-03
ENSG00000018189	RUFY3	rap2 interacting protein x [Source:RefSeq_peptide;Acc:NP_055776]	ENST00000226328	4258	1410	13	no	yes	no	no	?	?	?	2:no	0.03
ENSG00000018236	CNTN1	Contactin 1 precursor (Neural cell surface protein F3) (Glycoprotein gp135). [Source:Uniprot/SWISSPROT;Acc:Q12860]	ENST00000347616	3393	3057	23	no	no	no	no	0	0	?	2:no	0.02
ENSG00000018236	CNTN1	Contactin 1 precursor (Neural cell surface protein F3) (Glycoprotein gp135). [Source:Uniprot/SWISSPROT;Acc:Q12860]	ENST00000348761	3360	3024	22	no	no	no	no	0	0	?	2:no	0.02
ENSG00000018236	CNTN1	Contactin 1 precursor (Neural cell surface protein F3) (Glycoprotein gp135). [Source:Uniprot/SWISSPROT;Acc:Q12860]	ENST00000360099	3190	3024	23	no	no	no	no	0	0	?	2:no	0.02
ENSG00000018280	SLC11A1	Natural resistance-associated macrophage protein 1 (NRAMP 1). [Source:Uniprot/SWISSPROT;Acc:P49279]	ENST00000233202	2567	1653	?	no	no	no	no	0.125	0.25	?	2:no	0.05
ENSG00000018280	SLC11A1	Natural resistance-associated macrophage protein 1 (NRAMP 1). [Source:Uniprot/SWISSPROT;Acc:P49279]	ENST00000354352	2615	1038	?	no	no	no	no	0.125	0.25	?	2:no	0.08
ENSG00000018408	WWTR1	WW domain containing transcription regulator protein 1 (Transcriptional coactivator with PDZ-binding motif). [Source:Uniprot/SWISSPROT;Acc:Q9GZV5]	ENST00000264620	1996	1203	?	no	no	no	no	0	0.25	?	2:no	2.0e-03
ENSG00000018408	WWTR1	WW domain containing transcription regulator protein 1 (Transcriptional coactivator with PDZ-binding motif). [Source:Uniprot/SWISSPROT;Acc:Q9GZV5]	ENST00000360632	1670	1203	?	no	no	no	no	0	0.25	?	2:no	1.0e-03
ENSG00000018510	AGPS	Alkyldihydroxyacetonephosphate synthase, peroxisomal precursor (EC 2.5.1.26) (Alkyl-DHAP synthase) (Alkylglycerone-phosphate synthase). [Source:Uniprot/SWISSPROT;Acc:O00116]	ENST00000264167	2074	1977	?	no	no	no	no	0	0.3333333	?	2:no	0.00
ENSG00000018607	ZNF221	Zinc finger protein 221. [Source:Uniprot/SWISSPROT;Acc:Q9UK13]	ENST00000251269	1854	1854	?	yes	no	no	no	0	0	?	2:no	0.10
ENSG00000018610	CXorf56		ENST00000320339	1959	669	?	no	no	no	no	?	?	?	2:no	0.12
ENSG00000018610	CXorf56		ENST00000354307	1256	669	?	no	no	no	no	?	?	?	2:no	0.11
ENSG00000018625	ATP1A2	Sodium/potassium-transporting ATPase alpha-2 chain precursor (EC 3.6.3.9) (Sodium pump 2) (Na+/K+ ATPase 2). [Source:Uniprot/SWISSPROT;Acc:P50993]	ENST00000251207	5323	3063	?	no	no	no	no	0	0.6428571	?	2:no	0.00
ENSG00000018625	ATP1A2	Sodium/potassium-transporting ATPase alpha-2 chain precursor (EC 3.6.3.9) (Sodium pump 2) (Na+/K+ ATPase 2). [Source:Uniprot/SWISSPROT;Acc:P50993]	ENST00000361216	5427	3063	?	no	no	no	no	0	0.6428571	?	2:no	0.00
ENSG00000018699	TTC27		ENST00000317907	2880	2538	21	no	yes	no	yes	0	0	?	2:no	0.07
ENSG00000018869	ZNF582	zinc finger protein 582 [Source:RefSeq_peptide;Acc:NP_653291]	ENST00000301310	2297	1554	?	no	yes	no	no	0	0	?	2:no	0.04
ENSG00000019102	VSIG2	V-set and immunoglobulin domain containing protein 2 precursor (CT- like protein) (Cortical thymocyte like protein). [Source:Uniprot/SWISSPROT;Acc:Q96IQ7]	ENST00000326621	1181	984	?	no	no	no	no	0	0.3333333	?	2:no	2.0e-03
ENSG00000019144	PHLDB1	pleckstrin homology-like domain, family B, member 1 [Source:RefSeq_peptide;Acc:NP_055972]	ENST00000327234	3125	1839	?	no	no	no	no	?	?	?	2:no	0.06
ENSG00000019144	PHLDB1	pleckstrin homology-like domain, family B, member 1 [Source:RefSeq_peptide;Acc:NP_055972]	ENST00000356063	5443	4134	?	no	no	no	no	?	?	?	2:no	3.0e-03
ENSG00000019144	PHLDB1	pleckstrin homology-like domain, family B, member 1 [Source:RefSeq_peptide;Acc:NP_055972]	ENST00000358191	5521	3981	?	no	no	no	no	?	?	?	2:no	3.0e-03
ENSG00000019144	PHLDB1	pleckstrin homology-like domain, family B, member 1 [Source:RefSeq_peptide;Acc:NP_055972]	ENST00000361417	5695	4134	?	no	no	no	no	?	?	?	2:no	3.0e-03
ENSG00000019144	PHLDB1	pleckstrin homology-like domain, family B, member 1 [Source:RefSeq_peptide;Acc:NP_055972]	ENST00000361465	5695	4155	?	no	no	no	no	?	?	?	2:no	3.0e-03
ENSG00000019169	MARCO	Macrophage receptor MARCO (Macrophage receptor with collagenous structure). [Source:Uniprot/SWISSPROT;Acc:Q9UEW3]	ENST00000327097	1831	1563	?	no	no	no	no	0	0.5	?	2:no	1.0e-03
ENSG00000019186	CYP24A1	Cytochrome P450 24A1, mitochondrial precursor (EC 1.14.-.-) (P450- CC24) (Vitamin D(3) 24-hydroxylase) (1,25-dihydroxyvitamin D(3) 24- hydroxylase) (24-OHase). [Source:Uniprot/SWISSPROT;Acc:Q07973]	ENST00000216862	3274	1545	?	no	no	no	no	0	0.2857143	?	2:no	3.0e-03
ENSG00000019485	PRDM11	PR-domain protein 11. [Source:Uniprot/SWISSPROT;Acc:Q9NQV5]	ENST00000263765	1715	1536	7	no	no	no	no	?	?	?	2:no	0.04
ENSG00000019485	PRDM11	PR-domain protein 11. [Source:Uniprot/SWISSPROT;Acc:Q9NQV5]	ENST00000356112	1512	1512	8	no	no	no	no	?	?	?	2:no	0.04
ENSG00000019505	SYT13	synaptotagmin XIII [Source:RefSeq_peptide;Acc:NP_065877]	ENST00000020926	5144	1320	6	no	yes	no	no	0	0.5	?	2:no	0.00
ENSG00000019549	SNAI2	Zinc finger protein SLUG (Neural crest transcription factor Slug) (Snail homolog 2). [Source:Uniprot/SWISSPROT;Acc:O43623]	ENST00000020945	2088	807	3	no	no	no	no	0	0.2	?	2:no	2.0e-03
ENSG00000019582	CD74	HLA class II histocompatibility antigen, gamma chain (HLA-DR antigens associated invariant chain) (Ia antigen-associated invariant chain) (Ii) (p33) (CD74 antigen). [Source:Uniprot/SWISSPROT;Acc:P04233]	ENST00000009530	899	888	?	no	no	no	no	5.263158E-02	0.1578947	?	2:no	0.36
ENSG00000019582	CD74	HLA class II histocompatibility antigen, gamma chain (HLA-DR antigens associated invariant chain) (Ia antigen-associated invariant chain) (Ii) (p33) (CD74 antigen). [Source:Uniprot/SWISSPROT;Acc:P04233]	ENST00000353334	716	696	?	no	no	no	no	5.263158E-02	0.1578947	?	2:no	0.39
ENSG00000019991	HGF	Hepatocyte growth factor precursor (Scatter factor) (SF) (Hepatopoeitin A). [Source:Uniprot/SWISSPROT;Acc:P14210]	ENST00000222390	2704	2187	?	no	no	yes	no	0	0.6666667	?	2:no	0.00
ENSG00000019991	HGF	Hepatocyte growth factor precursor (Scatter factor) (SF) (Hepatopoeitin A). [Source:Uniprot/SWISSPROT;Acc:P14210]	ENST00000354224	894	894	?	no	no	yes	no	0	0.6666667	?	2:no	2.0e-03
ENSG00000019995	ZRANB1	TRABID protein (Zinc finger Ran-binding domain containing 1). [Source:Uniprot/SWISSPROT;Acc:Q9UGI0]	ENST00000021508	2577	2127	?	no	no	no	no	0	0	?	2:no	0.14
ENSG00000019995	ZRANB1	TRABID protein (Zinc finger Ran-binding domain containing 1). [Source:Uniprot/SWISSPROT;Acc:Q9UGI0]	ENST00000359653	1987	288	?	no	no	no	no	0	0	?	1:yes	0.64
ENSG00000020129	NCDN	neurochondrin isoform 1 [Source:RefSeq_peptide;Acc:NP_001014839]	ENST00000021665	3673	2190	?	no	no	no	yes	?	?	?	2:no	0.18
ENSG00000020129	NCDN	neurochondrin isoform 1 [Source:RefSeq_peptide;Acc:NP_001014839]	ENST00000356090	2413	2190	?	no	no	no	yes	?	?	?	2:no	0.07
ENSG00000020181	GPR124	Probable G-protein coupled receptor 124 precursor (Tumor endothelial marker 5). [Source:Uniprot/SWISSPROT;Acc:Q96PE1]	ENST00000021763	5647	3996	19	no	no	no	no	0	0.3333333	?	2:no	0.00
ENSG00000020181	GPR124	Probable G-protein coupled receptor 124 precursor (Tumor endothelial marker 5). [Source:Uniprot/SWISSPROT;Acc:Q96PE1]	ENST00000315215	5350	3345	16	no	no	no	no	0	0.3333333	?	2:no	0.00
ENSG00000020219		T-complex protein 1 (CESK1), mRNA [Source:RefSeq_dna;Acc:NM_014406]	ENST00000021776	2027	1674	?	no	no	yes	no	0	0	?	2:no	0.22
ENSG00000020256	ZFP64	Zinc finger protein 64, isoforms 3 and 4 (Zinc finger protein 338). [Source:Uniprot/SWISSPROT;Acc:Q9NTW7]	ENST00000216923	3255	2046	?	no	no	no	yes	0	0	?	2:no	0.43
ENSG00000020256	ZFP64	Zinc finger protein 64, isoforms 3 and 4 (Zinc finger protein 338). [Source:Uniprot/SWISSPROT;Acc:Q9NTW7]	ENST00000344498	1891	1281	?	no	no	no	yes	0	0	?	2:no	0.36
ENSG00000020256	ZFP64	Zinc finger protein 64, isoforms 3 and 4 (Zinc finger protein 338). [Source:Uniprot/SWISSPROT;Acc:Q9NTW7]	ENST00000346617	3093	1884	?	no	no	no	yes	0	0	?	2:no	0.43
ENSG00000020256	ZFP64	Zinc finger protein 64, isoforms 3 and 4 (Zinc finger protein 338). [Source:Uniprot/SWISSPROT;Acc:Q9NTW7]	ENST00000355800	3249	2040	?	no	no	no	yes	0	0	?	2:no	0.43
ENSG00000020256	ZFP64	Zinc finger protein 64, isoforms 3 and 4 (Zinc finger protein 338). [Source:Uniprot/SWISSPROT;Acc:Q9NTW7]	ENST00000361387	2832	1938	?	no	no	no	yes	0	0	?	2:no	0.32
ENSG00000020426	MNAT1	CDK-activating kinase assembly factor MAT1 (RING finger protein MAT1) (Menage a trois) (CDK7/cyclin H assembly factor) (p36) (p35) (Cyclin G1 interacting protein) (RING finger protein 66). [Source:Uniprot/SWISSPROT;Acc:P51948]	ENST00000261245	1370	930	8	no	no	no	no	7.692308E-02	0.1538462	?	2:no	0.12
ENSG00000020577	SAMD4A	Sterile alpha motif domain containing protein 4. [Source:Uniprot/SWISSPROT;Acc:Q9UPU9]	ENST00000251091	1337	1038	9	no	no	no	yes	?	?	?	2:no	0.20
ENSG00000020577	SAMD4A	Sterile alpha motif domain containing protein 4. [Source:Uniprot/SWISSPROT;Acc:Q9UPU9]	ENST00000305831	2074	1590	11	no	no	no	yes	?	?	?	2:no	0.07
ENSG00000020577	SAMD4A	Sterile alpha motif domain containing protein 4. [Source:Uniprot/SWISSPROT;Acc:Q9UPU9]	ENST00000321411	790	510	5	no	no	no	yes	?	?	?	1:yes	0.85
ENSG00000020577	SAMD4A	Sterile alpha motif domain containing protein 4. [Source:Uniprot/SWISSPROT;Acc:Q9UPU9]	ENST00000357634	2446	1038	13	no	no	no	yes	?	?	?	2:no	0.16
ENSG00000020633	RUNX3	Runt-related transcription factor 3 (Core-binding factor, alpha 3 subunit) (CBF-alpha 3) (Acute myeloid leukemia 2 protein) (Oncogene AML-2) (Polyomavirus enhancer binding protein 2 alpha C subunit) (PEBP2-alpha C) (PEA2-alpha C) (SL3-3 enhancer factor 1	ENST00000234584	3812	1248	?	no	no	no	no	0	0.1428571	?	2:no	3.0e-03
ENSG00000020633	RUNX3	Runt-related transcription factor 3 (Core-binding factor, alpha 3 subunit) (CBF-alpha 3) (Acute myeloid leukemia 2 protein) (Oncogene AML-2) (Polyomavirus enhancer binding protein 2 alpha C subunit) (PEBP2-alpha C) (PEA2-alpha C) (SL3-3 enhancer factor 1	ENST00000308873	284	282	?	no	no	no	no	0	0.1428571	?	2:no	0.15
ENSG00000020633	RUNX3	Runt-related transcription factor 3 (Core-binding factor, alpha 3 subunit) (CBF-alpha 3) (Acute myeloid leukemia 2 protein) (Oncogene AML-2) (Polyomavirus enhancer binding protein 2 alpha C subunit) (PEBP2-alpha C) (PEA2-alpha C) (SL3-3 enhancer factor 1	ENST00000338888	2605	1290	?	no	no	no	no	0	0.1428571	?	2:no	2.0e-03
ENSG00000020922	MRE11A	Double-strand break repair protein MRE11A (MRE11 homolog 1) (MRE11 meiotic recombination 11 homolog A). [Source:Uniprot/SWISSPROT;Acc:P49959]	ENST00000323929	4853	2127	?	no	no	no	no	0	0	?	2:no	0.02
ENSG00000020922	MRE11A	Double-strand break repair protein MRE11A (MRE11 homolog 1) (MRE11 meiotic recombination 11 homolog A). [Source:Uniprot/SWISSPROT;Acc:P49959]	ENST00000323977	4773	2043	?	no	no	no	no	0	0	?	2:no	0.01
ENSG00000021300	PLEKHB1	Pleckstrin homology domain-containing protein family B member 1 (Pleckstrin homology domain retinal protein 1) (PH domain containing protein in retina 1) (PHRET1). [Source:Uniprot/SWISSPROT;Acc:Q9UF11]	ENST00000227214	1949	570	?	yes	no	no	no	0	0	?	2:no	0.20
ENSG00000021300	PLEKHB1	Pleckstrin homology domain-containing protein family B member 1 (Pleckstrin homology domain retinal protein 1) (PH domain containing protein in retina 1) (PHRET1). [Source:Uniprot/SWISSPROT;Acc:Q9UF11]	ENST00000354190	1944	729	?	yes	no	no	no	0	0	?	2:no	0.20
ENSG00000021300	PLEKHB1	Pleckstrin homology domain-containing protein family B member 1 (Pleckstrin homology domain retinal protein 1) (PH domain containing protein in retina 1) (PHRET1). [Source:Uniprot/SWISSPROT;Acc:Q9UF11]	ENST00000354693	2003	675	?	yes	no	no	no	0	0	?	2:no	0.20
ENSG00000021355	SERPINB1	Leukocyte elastase inhibitor (LEI) (Monocyte/neutrophil elastase inhibitor) (M/NEI) (EI). [Source:Uniprot/SWISSPROT;Acc:P30740]	ENST00000229479	1290	1140	7	no	no	no	yes	0	0	?	2:no	0.24
ENSG00000021461	CYP3A43	Cytochrome P450 3A43 (EC 1.14.14.1). [Source:Uniprot/SWISSPROT;Acc:Q9HB55]	ENST00000222382	2167	1515	?	no	yes	no	no	0	0.4444444	?	2:no	0.00
ENSG00000021461	CYP3A43	Cytochrome P450 3A43 (EC 1.14.14.1). [Source:Uniprot/SWISSPROT;Acc:Q9HB55]	ENST00000312017	2001	1263	?	no	yes	no	no	0	0.4444444	?	2:no	0.00
ENSG00000021461	CYP3A43	Cytochrome P450 3A43 (EC 1.14.14.1). [Source:Uniprot/SWISSPROT;Acc:Q9HB55]	ENST00000339663	1195	384	?	no	yes	no	no	0	0.4444444	?	2:no	2.0e-03
ENSG00000021461	CYP3A43	Cytochrome P450 3A43 (EC 1.14.14.1). [Source:Uniprot/SWISSPROT;Acc:Q9HB55]	ENST00000342499	753	753	?	no	yes	no	no	0	0.4444444	?	2:no	1.0e-03
ENSG00000021461	CYP3A43	Cytochrome P450 3A43 (EC 1.14.14.1). [Source:Uniprot/SWISSPROT;Acc:Q9HB55]	ENST00000354829	2164	1512	?	no	yes	no	no	0	0.4444444	?	2:no	0.00
ENSG00000021488	SLC7A9	B(0,+)-type amino acid transporter 1 (B(0,+)AT) (Glycoprotein- associated amino acid transporter b0,+AT1). [Source:Uniprot/SWISSPROT;Acc:P82251]	ENST00000023064	1760	1464	?	no	no	no	no	0	0.625	?	2:no	0.00
ENSG00000021574	SPAST	Spastin. [Source:Uniprot/SWISSPROT;Acc:Q9UBP0]	ENST00000315285	5212	1851	17	no	no	no	no	0	0	?	2:no	9.0e-03
ENSG00000021574	SPAST	Spastin. [Source:Uniprot/SWISSPROT;Acc:Q9UBP0]	ENST00000345662	5116	1755	16	no	no	no	no	0	0	?	2:no	9.0e-03
ENSG00000021602	KLRA1	killer cell lectin-like receptor subfamily A, member 1 [Source:RefSeq_peptide;Acc:NP_006602]	ENST00000023165	1243	648	7	no	no	no	no	0	0.6	?	2:no	0.00
ENSG00000021602	KLRA1	killer cell lectin-like receptor subfamily A, member 1 [Source:RefSeq_peptide;Acc:NP_006602]	ENST00000341141	1126	558	6	no	no	no	no	0	0.6	?	2:no	3.0e-03
ENSG00000021645	NRXN3	Neurexin 3-alpha precursor (Neurexin III-alpha). [Source:Uniprot/SWISSPROT;Acc:Q9Y4C0]	ENST00000281127	4703	1299	6	yes	no	no	no	0	0	?	2:no	0.01
ENSG00000021645	NRXN3	Neurexin 3-alpha precursor (Neurexin III-alpha). [Source:Uniprot/SWISSPROT;Acc:Q9Y4C0]	ENST00000330071	4626	4626	19	yes	no	no	no	0	0	?	2:no	0.02
ENSG00000021645	NRXN3	Neurexin 3-alpha precursor (Neurexin III-alpha). [Source:Uniprot/SWISSPROT;Acc:Q9Y4C0]	ENST00000332068	4179	4179	19	yes	no	no	no	0	0	?	2:no	0.02
ENSG00000021645	NRXN3	Neurexin 3-alpha precursor (Neurexin III-alpha). [Source:Uniprot/SWISSPROT;Acc:Q9Y4C0]	ENST00000335750	3186	3186	15	yes	no	no	no	0	0	?	2:no	0.03
ENSG00000021645	NRXN3	Neurexin 3-alpha precursor (Neurexin III-alpha). [Source:Uniprot/SWISSPROT;Acc:Q9Y4C0]	ENST00000359024	3211	1197	8	yes	no	no	no	0	0	?	2:no	0.07
ENSG00000021762	OSBPL5	Oxysterol binding protein-related protein 5 (OSBP-related protein 5) (ORP-5). [Source:Uniprot/SWISSPROT;Acc:Q9H0X9]	ENST00000263650	3875	2670	22	no	no	no	yes	0	0.4285714	?	2:no	1.0e-03
ENSG00000021762	OSBPL5	Oxysterol binding protein-related protein 5 (OSBP-related protein 5) (ORP-5). [Source:Uniprot/SWISSPROT;Acc:Q9H0X9]	ENST00000348039	3664	2466	21	no	no	no	yes	0	0.4285714	?	2:no	1.0e-03
ENSG00000021762	OSBPL5	Oxysterol binding protein-related protein 5 (OSBP-related protein 5) (ORP-5). [Source:Uniprot/SWISSPROT;Acc:Q9H0X9]	ENST00000357352	2563	1350	22	no	no	no	yes	0	0.4285714	?	2:no	1.0e-03
ENSG00000021776	AQR	aquarius [Source:RefSeq_peptide;Acc:NP_055506]	ENST00000156471	5956	4671	35	yes	no	no	no	?	?	?	2:no	0.00
ENSG00000021826	CPS1	Carbamoyl-phosphate synthase [ammonia], mitochondrial precursor (EC 6.3.4.16) (Carbamoyl-phosphate synthetase I) (CPSase I). [Source:Uniprot/SWISSPROT;Acc:P31327]	ENST00000233072	5743	4503	?	no	no	no	no	0	0.25	?	2:no	0.00
ENSG00000021852	C8B	Complement component C8 beta chain precursor (Complement component 8 beta subunit). [Source:Uniprot/SWISSPROT;Acc:P07358]	ENST00000234643	1996	1776	?	no	no	no	no	0	0.6666667	no	2:no	0.00
ENSG00000022267	FHL1	Skeletal muscle LIM-protein 1 (SLIM 1) (SLIM) (Four and a half LIM domains protein 1) (FHL-1). [Source:Uniprot/SWISSPROT;Acc:Q13642]	ENST00000217908	2375	843	?	no	no	no	yes	0	0.375	?	2:no	3.0e-03
ENSG00000022267	FHL1	Skeletal muscle LIM-protein 1 (SLIM 1) (SLIM) (Four and a half LIM domains protein 1) (FHL-1). [Source:Uniprot/SWISSPROT;Acc:Q13642]	ENST00000257004	2043	972	?	no	no	no	yes	0	0.375	?	2:no	7.0e-03
ENSG00000022267	FHL1	Skeletal muscle LIM-protein 1 (SLIM 1) (SLIM) (Four and a half LIM domains protein 1) (FHL-1). [Source:Uniprot/SWISSPROT;Acc:Q13642]	ENST00000345434	2691	585	?	no	no	no	yes	0	0.375	?	2:no	8.0e-03
ENSG00000022277			ENST00000023939	1607	921	?	no	no	no	yes	?	?	?	2:no	0.21
ENSG00000022277			ENST00000279013	179	129	?	no	no	no	yes	?	?	?	1:yes	0.91
ENSG00000022277			ENST00000357348	1483	864	?	no	no	no	yes	?	?	?	2:no	0.21
ENSG00000022355	GABRA1	Gamma-aminobutyric-acid receptor alpha-1 subunit precursor (GABA(A) receptor). [Source:Uniprot/SWISSPROT;Acc:P14867]	ENST00000023897	3670	1371	?	no	yes	no	no	0	0.7777778	?	2:no	0.00
ENSG00000022355	GABRA1	Gamma-aminobutyric-acid receptor alpha-1 subunit precursor (GABA(A) receptor). [Source:Uniprot/SWISSPROT;Acc:P14867]	ENST00000357547	3422	1371	?	no	yes	no	no	0	0.7777778	?	2:no	0.00
ENSG00000022556	NALP2	NACHT-, LRR- and PYD-containing protein 2 (PYRIN-containing APAF1-like protein 2) (Nucleotide-binding site protein 1). [Source:Uniprot/SWISSPROT;Acc:Q9NX02]	ENST00000263437	3534	3189	?	yes	no	yes	no	0	0.3333333	?	2:no	1.0e-03
ENSG00000022556	NALP2	NACHT-, LRR- and PYD-containing protein 2 (PYRIN-containing APAF1-like protein 2) (Nucleotide-binding site protein 1). [Source:Uniprot/SWISSPROT;Acc:Q9NX02]	ENST00000339757	3419	3123	?	yes	no	yes	no	0	0.3333333	?	2:no	1.0e-03
ENSG00000022567	SLC45A4	CDNA FLJ46344 fis, clone TESTI4047119. [Source:Uniprot/SPTREMBL;Acc:Q6ZRI2]	ENST00000024061	6874	1857	?	no	no	no	no	?	?	?	2:no	6.0e-03
ENSG00000022840	RNF10	ring finger protein 10 [Source:RefSeq_peptide;Acc:NP_055683]	ENST00000325954	3784	2436	?	yes	no	no	no	0	0	?	2:no	0.10
ENSG00000022840	RNF10	ring finger protein 10 [Source:RefSeq_peptide;Acc:NP_055683]	ENST00000357514	3041	2436	?	yes	no	no	no	0	0	?	2:no	0.14
ENSG00000022976		C14orf131 protein. [Source:Uniprot/SPTREMBL;Acc:Q9BQ86]	ENST00000262236	2551	1368	8	no	no	yes	yes	0	0	?	2:no	0.46
ENSG00000022976		C14orf131 protein. [Source:Uniprot/SPTREMBL;Acc:Q9BQ86]	ENST00000343913	2006	1392	8	no	no	yes	yes	0	0	?	1:yes	0.53
ENSG00000023041	ZDHHC6	Zinc finger DHHC domain containing protein 6 (Zinc finger protein 376) (Transmembrane protein H4). [Source:Uniprot/SWISSPROT;Acc:Q9H6R6]	ENST00000341739	2166	1242	?	no	no	no	yes	0	0	?	2:no	0.14
ENSG00000023171			ENST00000322282	6205	2292	?	yes	yes	no	no	?	?	?	2:no	2.0e-03
ENSG00000023191	RNH1	Placental ribonuclease inhibitor (Ribonuclease/angiogenin inhibitor) (RAI) (RNase inhibitor) (RI). [Source:Uniprot/SWISSPROT;Acc:P13489]	ENST00000072713	2037	1386	11	no	no	no	yes	0	0.5	?	2:no	2.0e-03
ENSG00000023191	RNH1	Placental ribonuclease inhibitor (Ribonuclease/angiogenin inhibitor) (RAI) (RNase inhibitor) (RI). [Source:Uniprot/SWISSPROT;Acc:P13489]	ENST00000354420	1985	1386	11	no	no	no	yes	0	0.5	?	2:no	2.0e-03
ENSG00000023191	RNH1	Placental ribonuclease inhibitor (Ribonuclease/angiogenin inhibitor) (RAI) (RNase inhibitor) (RI). [Source:Uniprot/SWISSPROT;Acc:P13489]	ENST00000356187	1812	1386	10	no	no	no	yes	0	0.5	?	2:no	3.0e-03
ENSG00000023228	NDUFS1	NADH-ubiquinone oxidoreductase 75 kDa subunit, mitochondrial precursor (EC 1.6.5.3) (EC 1.6.99.3) (Complex I-75Kd) (CI-75Kd). [Source:Uniprot/SWISSPROT;Acc:P28331]	ENST00000233190	3632	2184	?	no	no	no	yes	0	0.1818182	?	2:no	0.01
ENSG00000023287	RB1CC1	Rb1-inducible coiled coil protein 1 [Source:RefSeq_peptide;Acc:NP_055596]	ENST00000025008	6644	4794	24	no	no	no	no	0	1	?	2:no	0.00
ENSG00000023318		Thioredoxin domain containing protein 4 precursor (Endoplasmic reticulum resident protein ERp44). [Source:Uniprot/SWISSPROT;Acc:Q9BS26]	ENST00000262455	4790	1221	?	no	yes	no	yes	0	0.1818182	?	2:no	1.0e-03
ENSG00000023330	ALAS1	5-aminolevulinate synthase, nonspecific, mitochondrial precursor (EC 2.3.1.37) (5-aminolevulinic acid synthase) (Delta-aminolevulinate synthase) (Delta-ALA synthetase) (ALAS-H). [Source:Uniprot/SWISSPROT;Acc:P13196]	ENST00000025035	2407	1923	?	no	no	no	no	0	0.3333333	?	2:no	0.00
ENSG00000023330	ALAS1	5-aminolevulinate synthase, nonspecific, mitochondrial precursor (EC 2.3.1.37) (5-aminolevulinic acid synthase) (Delta-aminolevulinate synthase) (Delta-ALA synthetase) (ALAS-H). [Source:Uniprot/SWISSPROT;Acc:P13196]	ENST00000310271	2258	1923	?	no	no	no	no	0	0.3333333	?	2:no	0.00
ENSG00000023445	BIRC3	Baculoviral IAP repeat-containing protein 3 (Inhibitor of apoptosis protein 1) (HIAP1) (HIAP-1) (C-IAP2) (TNFR2-TRAF signaling complex protein 1) (IAP homolog C) (Apoptosis inhibitor 2) (API2). [Source:Uniprot/SWISSPROT;Acc:Q13489]	ENST00000263464	5228	1815	?	no	no	no	no	0	0.2222222	?	2:no	0.00
ENSG00000023445	BIRC3	Baculoviral IAP repeat-containing protein 3 (Inhibitor of apoptosis protein 1) (HIAP1) (HIAP-1) (C-IAP2) (TNFR2-TRAF signaling complex protein 1) (IAP homolog C) (Apoptosis inhibitor 2) (API2). [Source:Uniprot/SWISSPROT;Acc:Q13489]	ENST00000337444	2668	1815	?	no	no	no	no	0	0.2222222	?	2:no	3.0e-03
ENSG00000023516	AKAP11	A-kinase anchor protein 11 (Protein kinase A anchoring protein 11) (PRKA11) (A kinase anchor protein 220 kDa) (AKAP 220) (hAKAP220). [Source:Uniprot/SWISSPROT;Acc:Q9UKA4]	ENST00000025301	9919	5706	13	no	no	no	no	0	0	?	2:no	6.0e-03
ENSG00000023516	AKAP11	A-kinase anchor protein 11 (Protein kinase A anchoring protein 11) (PRKA11) (A kinase anchor protein 220 kDa) (AKAP 220) (hAKAP220). [Source:Uniprot/SWISSPROT;Acc:Q9UKA4]	ENST00000316176	5947	4410	10	no	no	no	no	0	0	?	2:no	7.0e-03
ENSG00000023572	GLRX2	glutaredoxin 2 isoform 2 [Source:RefSeq_peptide;Acc:NP_932066]	ENST00000025176	1128	498	?	yes	no	no	no	0	0.2	?	2:no	0.01
ENSG00000023572	GLRX2	glutaredoxin 2 isoform 2 [Source:RefSeq_peptide;Acc:NP_932066]	ENST00000280254	694	495	?	yes	no	no	no	0	0.2	?	2:no	0.04
ENSG00000023608	SNAPC1	snRNA activating protein complex 43 kDa subunit (SNAPc 43 kDa subunit) (Small nuclear RNA activating complex polypeptide 1) (Proximal sequence element-binding transcription factor gamma subunit) (PSE- binding factor gamma subunit) (PTF gamma subunit). [S	ENST00000216294	2563	1107	10	no	no	no	no	0	0.2	?	2:no	4.0e-03
ENSG00000023697	DERA	Putative deoxyribose-phosphate aldolase (EC 4.1.2.4) (Phosphodeoxyriboaldolase) (Deoxyriboaldolase) (DERA). [Source:Uniprot/SWISSPROT;Acc:Q9Y315]	ENST00000025429	1698	957	9	no	yes	no	no	0	0.25	?	2:no	1.0e-03
ENSG00000023734	STRAP	Serine-threonine kinase receptor-associated protein (UNR-interacting protein) (WD-40 repeat protein PT-WD) (MAP activator with WD repeats). [Source:Uniprot/SWISSPROT;Acc:Q9Y3F4]	ENST00000025399	1842	1053	10	no	yes	no	no	?	?	?	2:no	0.04
ENSG00000023839	ABCC2	Canalicular multispecific organic anion transporter 1 (ATP-binding cassette, sub-family C, member 2) (Multidrug resistance-associated protein 2) (Canalicular multidrug resistance protein). [Source:Uniprot/SWISSPROT;Acc:Q92887]	ENST00000266063	4862	4638	?	yes	no	no	no	0	0.5714286	no	2:no	0.00
ENSG00000023843	ACCN5	amiloride-sensitive cation channel 5, intestinal [Source:RefSeq_peptide;Acc:NP_059115]	ENST00000264432	1692	1518	?	no	yes	no	no	0	0.3333333	?	2:no	1.0e-03
ENSG00000023892	DEF6	differentially expressed in FDCP 6 homolog [Source:RefSeq_peptide;Acc:NP_071330]	ENST00000316637	2290	1896	?	no	no	no	no	0	0	?	2:no	0.05
ENSG00000023902	PLEKHO1	CK2 interacting protein 1; HQ0024c protein [Source:RefSeq_peptide;Acc:NP_057358]	ENST00000025469	1418	1308	?	no	no	no	no	?	?	?	2:no	0.03
ENSG00000023902	PLEKHO1	CK2 interacting protein 1; HQ0024c protein [Source:RefSeq_peptide;Acc:NP_057358]	ENST00000330221	1593	1230	?	no	no	no	no	?	?	?	2:no	0.03
ENSG00000023909	GCLM	Glutamate--cysteine ligase regulatory subunit (EC 6.3.2.2) (Gamma- glutamylcysteine synthetase) (Gamma-ECS) (GCS light chain) (Glutamate--cysteine ligase modifier subunit). [Source:Uniprot/SWISSPROT;Acc:P48507]	ENST00000263891	1605	825	?	no	no	no	yes	0	0	?	2:no	0.45
ENSG00000024048		ubiquitin protein ligase E3 component n-recognin 2 [Source:RefSeq_peptide;Acc:NP_056070]	ENST00000229488	5268	5268	?	no	no	no	no	0.1666667	0	?	1:yes	0.73
ENSG00000024422	EHD2	EH-domain containing protein 2. [Source:Uniprot/SWISSPROT;Acc:Q9NZN4]	ENST00000263277	3494	1632	?	yes	no	no	yes	0	0	?	2:no	0.45
ENSG00000024526	DEPDC1	DEP domain containing 1 [Source:RefSeq_peptide;Acc:NP_060249]	ENST00000262341	2084	726	?	no	no	no	no	0	1	?	2:no	0.00
ENSG00000024526	DEPDC1	DEP domain containing 1 [Source:RefSeq_peptide;Acc:NP_060249]	ENST00000262343	2358	2076	?	no	no	no	no	0	1	?	2:no	0.00
ENSG00000024526	DEPDC1	DEP domain containing 1 [Source:RefSeq_peptide;Acc:NP_060249]	ENST00000317877	3285	1584	?	no	no	no	no	0	1	?	2:no	1.0e-03
ENSG00000024862	CCDC28A	Protein C6orf80 (CCRL1AP). [Source:Uniprot/SWISSPROT;Acc:Q8IWP9]	ENST00000026464	1502	822	?	no	no	no	no	0	0	?	2:no	0.19
ENSG00000024862	CCDC28A	Protein C6orf80 (CCRL1AP). [Source:Uniprot/SWISSPROT;Acc:Q8IWP9]	ENST00000332797	1505	825	?	no	no	no	no	0	0	?	2:no	0.19
ENSG00000024862	CCDC28A	Protein C6orf80 (CCRL1AP). [Source:Uniprot/SWISSPROT;Acc:Q8IWP9]	ENST00000356569	1236	96	?	no	no	no	no	0	0	?	1:yes	0.62
ENSG00000025039	RRAGD	Ras-related GTP binding D [Source:RefSeq_peptide;Acc:NP_067067]	ENST00000337758	1449	1203	?	no	no	no	no	0	0.3333333	?	2:no	1.0e-03
ENSG00000025039	RRAGD	Ras-related GTP binding D [Source:RefSeq_peptide;Acc:NP_067067]	ENST00000359203	4041	750	?	no	no	no	no	0	0.3333333	?	2:no	2.0e-03
ENSG00000025156	HSF2	Heat shock factor protein 2 (HSF 2) (Heat shock transcription factor 2) (HSTF 2). [Source:Uniprot/SWISSPROT;Acc:Q03933]	ENST00000265492	2445	1611	?	no	no	no	no	0	0.25	?	2:no	3.0e-03
ENSG00000025293	PHF20	PHD finger protein 20 (Hepatocellular carcinoma-associated antigen 58) (Glioma-expressed antigen 2) (Transcription factor TZP) (Novel zinc finger protein). [Source:Uniprot/SWISSPROT;Acc:Q9BVI0]	ENST00000026952	3134	3039	?	no	no	no	no	0	0	?	2:no	0.09
ENSG00000025293	PHF20	PHD finger protein 20 (Hepatocellular carcinoma-associated antigen 58) (Glioma-expressed antigen 2) (Transcription factor TZP) (Novel zinc finger protein). [Source:Uniprot/SWISSPROT;Acc:Q9BVI0]	ENST00000339089	1624	819	?	no	no	no	no	0	0	?	2:no	0.19
ENSG00000025293	PHF20	PHD finger protein 20 (Hepatocellular carcinoma-associated antigen 58) (Glioma-expressed antigen 2) (Transcription factor TZP) (Novel zinc finger protein). [Source:Uniprot/SWISSPROT;Acc:Q9BVI0]	ENST00000357454	2068	363	?	no	no	no	no	0	0	?	2:no	0.35
ENSG00000025423	HSD17B6	3-hydroxysteroid epimerase [Source:RefSeq_peptide;Acc:NP_003716]	ENST00000262028	1333	948	?	no	no	yes	no	0	0	?	2:no	0.29
ENSG00000025423	HSD17B6	3-hydroxysteroid epimerase [Source:RefSeq_peptide;Acc:NP_003716]	ENST00000322165	1512	954	?	no	no	yes	no	0	0	?	2:no	0.23
ENSG00000025434	NR1H3	Oxysterols receptor LXR-alpha (Liver X receptor alpha) (Nuclear orphan receptor LXR-alpha). [Source:Uniprot/SWISSPROT;Acc:Q13133]	ENST00000298843	1475	1164	9	yes	no	no	yes	0	0.375	?	2:no	2.0e-03
ENSG00000025434	NR1H3	Oxysterols receptor LXR-alpha (Liver X receptor alpha) (Nuclear orphan receptor LXR-alpha). [Source:Uniprot/SWISSPROT;Acc:Q13133]	ENST00000344715	2731	1344	9	yes	no	no	yes	0	0.375	?	2:no	2.0e-03
ENSG00000025708	ECGF1	Thymidine phosphorylase precursor (EC 2.4.2.4) (TdRPase) (TP) (Platelet-derived endothelial cell growth factor) (PD-ECGF) (Gliostatin). [Source:Uniprot/SWISSPROT;Acc:P19971]	ENST00000252029	1600	1449	?	no	no	no	yes	5.882353E-02	0.5294118	?	2:no	0.03
ENSG00000025708	ECGF1	Thymidine phosphorylase precursor (EC 2.4.2.4) (TdRPase) (TP) (Platelet-derived endothelial cell growth factor) (PD-ECGF) (Gliostatin). [Source:Uniprot/SWISSPROT;Acc:P19971]	ENST00000359329	1605	1449	?	no	no	no	yes	5.882353E-02	0.5294118	?	2:no	0.03
ENSG00000025770			ENST00000299821	2004	1668	?	no	no	no	yes	?	?	?	2:no	0.17
ENSG00000025770			ENST00000361482	1991	1308	?	no	no	no	yes	?	?	?	2:no	0.16
ENSG00000025772	TOMM34	Mitochondrial import receptor subunit TOM34 (Translocase of outer membrane 34 kDa subunit) (hTom34). [Source:Uniprot/SWISSPROT;Acc:Q15785]	ENST00000216891	2048	930	?	no	no	no	yes	0	0.1111111	?	2:no	0.13
ENSG00000025796	SEC63	Translocation protein SEC63 homolog. [Source:Uniprot/SWISSPROT;Acc:Q9UGP8]	ENST00000027474	3849	2283	?	no	yes	no	no	0	0.1111111	?	2:no	0.01
ENSG00000025800	KPNA6	Importin alpha-7 subunit (Karyopherin alpha-6). [Source:Uniprot/SWISSPROT;Acc:O60684]	ENST00000027478	3965	1611	?	no	no	yes	no	0	0.3333333	?	2:no	3.0e-03
ENSG00000026025	VIM	Vimentin. [Source:Uniprot/SWISSPROT;Acc:P08670]	ENST00000224237	1923	1401	10	no	no	no	no	0	0.1666667	?	2:no	5.0e-03
ENSG00000026025	VIM	Vimentin. [Source:Uniprot/SWISSPROT;Acc:P08670]	ENST00000357109	1723	1401	9	no	no	no	no	0	0.1666667	?	2:no	5.0e-03
ENSG00000026025	VIM	Vimentin. [Source:Uniprot/SWISSPROT;Acc:P08670]	ENST00000359892	1230	1230	9	no	no	no	no	0	0.1666667	?	2:no	2.0e-03
ENSG00000026036	RTEL1	Tumor necrosis factor receptor superfamily member 6B precursor (Decoy receptor for Fas ligand) (Decoy receptor 3) (DcR3) (M68). [Source:Uniprot/SWISSPROT;Acc:O95407]	ENST00000318100	5288	4203	?	no	no	no	no	0	6.666667E-02	?	2:no	1.0e-03
ENSG00000026036	RTEL1	Tumor necrosis factor receptor superfamily member 6B precursor (Decoy receptor for Fas ligand) (Decoy receptor 3) (DcR3) (M68). [Source:Uniprot/SWISSPROT;Acc:O95407]	ENST00000342852	5659	3657	?	no	no	no	no	0	6.666667E-02	?	2:no	1.0e-03
ENSG00000026036	RTEL1	Tumor necrosis factor receptor superfamily member 6B precursor (Decoy receptor for Fas ligand) (Decoy receptor 3) (DcR3) (M68). [Source:Uniprot/SWISSPROT;Acc:O95407]	ENST00000355223	5435	4350	?	no	no	no	no	0	6.666667E-02	?	2:no	1.0e-03
ENSG00000026036	RTEL1	Tumor necrosis factor receptor superfamily member 6B precursor (Decoy receptor for Fas ligand) (Decoy receptor 3) (DcR3) (M68). [Source:Uniprot/SWISSPROT;Acc:O95407]	ENST00000356810	4775	3660	?	no	no	no	no	0	6.666667E-02	?	2:no	1.0e-03
ENSG00000026036	RTEL1	Tumor necrosis factor receptor superfamily member 6B precursor (Decoy receptor for Fas ligand) (Decoy receptor 3) (DcR3) (M68). [Source:Uniprot/SWISSPROT;Acc:O95407]	ENST00000360203	5747	903	?	no	no	no	no	0	6.666667E-02	?	2:no	4.0e-03
ENSG00000026036	TNFRSF6B	Tumor necrosis factor receptor superfamily member 6B precursor (Decoy receptor for Fas ligand) (Decoy receptor 3) (DcR3) (M68). [Source:Uniprot/SWISSPROT;Acc:O95407]	ENST00000318100	5288	4203	?	no	no	no	no	0	6.666667E-02	?	2:no	1.0e-03
ENSG00000026036	TNFRSF6B	Tumor necrosis factor receptor superfamily member 6B precursor (Decoy receptor for Fas ligand) (Decoy receptor 3) (DcR3) (M68). [Source:Uniprot/SWISSPROT;Acc:O95407]	ENST00000342852	5659	3657	?	no	no	no	no	0	6.666667E-02	?	2:no	1.0e-03
ENSG00000026036	TNFRSF6B	Tumor necrosis factor receptor superfamily member 6B precursor (Decoy receptor for Fas ligand) (Decoy receptor 3) (DcR3) (M68). [Source:Uniprot/SWISSPROT;Acc:O95407]	ENST00000355223	5435	4350	?	no	no	no	no	0	6.666667E-02	?	2:no	1.0e-03
ENSG00000026036	TNFRSF6B	Tumor necrosis factor receptor superfamily member 6B precursor (Decoy receptor for Fas ligand) (Decoy receptor 3) (DcR3) (M68). [Source:Uniprot/SWISSPROT;Acc:O95407]	ENST00000356810	4775	3660	?	no	no	no	no	0	6.666667E-02	?	2:no	1.0e-03
ENSG00000026036	TNFRSF6B	Tumor necrosis factor receptor superfamily member 6B precursor (Decoy receptor for Fas ligand) (Decoy receptor 3) (DcR3) (M68). [Source:Uniprot/SWISSPROT;Acc:O95407]	ENST00000360203	5747	903	?	no	no	no	no	0	6.666667E-02	?	2:no	4.0e-03
ENSG00000026103	FAS	Tumor necrosis factor receptor superfamily member 6 precursor (FASL receptor) (Apoptosis-mediating surface antigen FAS) (Apo-1 antigen) (CD95 antigen). [Source:Uniprot/SWISSPROT;Acc:P25445]	ENST00000313771	2579	450	?	no	no	no	no	0	0.3846154	?	2:no	8.0e-03
ENSG00000026103	FAS	Tumor necrosis factor receptor superfamily member 6 precursor (FASL receptor) (Apoptosis-mediating surface antigen FAS) (Apo-1 antigen) (CD95 antigen). [Source:Uniprot/SWISSPROT;Acc:P25445]	ENST00000341057	2516	399	?	no	no	no	no	0	0.3846154	?	2:no	8.0e-03
ENSG00000026103	FAS	Tumor necrosis factor receptor superfamily member 6 precursor (FASL receptor) (Apoptosis-mediating surface antigen FAS) (Apo-1 antigen) (CD95 antigen). [Source:Uniprot/SWISSPROT;Acc:P25445]	ENST00000348511	1348	1002	?	no	no	no	no	0	0.3846154	?	2:no	2.0e-03
ENSG00000026103	FAS	Tumor necrosis factor receptor superfamily member 6 precursor (FASL receptor) (Apoptosis-mediating surface antigen FAS) (Apo-1 antigen) (CD95 antigen). [Source:Uniprot/SWISSPROT;Acc:P25445]	ENST00000350062	2441	312	?	no	no	no	no	0	0.3846154	?	2:no	0.01
ENSG00000026103	FAS	Tumor necrosis factor receptor superfamily member 6 precursor (FASL receptor) (Apoptosis-mediating surface antigen FAS) (Apo-1 antigen) (CD95 antigen). [Source:Uniprot/SWISSPROT;Acc:P25445]	ENST00000351116	2496	450	?	no	no	no	no	0	0.3846154	?	2:no	8.0e-03
ENSG00000026103	FAS	Tumor necrosis factor receptor superfamily member 6 precursor (FASL receptor) (Apoptosis-mediating surface antigen FAS) (Apo-1 antigen) (CD95 antigen). [Source:Uniprot/SWISSPROT;Acc:P25445]	ENST00000352159	2378	261	?	no	no	no	no	0	0.3846154	?	2:no	4.0e-03
ENSG00000026103	FAS	Tumor necrosis factor receptor superfamily member 6 precursor (FASL receptor) (Apoptosis-mediating surface antigen FAS) (Apo-1 antigen) (CD95 antigen). [Source:Uniprot/SWISSPROT;Acc:P25445]	ENST00000355279	2663	663	?	no	no	no	no	0	0.3846154	?	2:no	2.0e-03
ENSG00000026103	FAS	Tumor necrosis factor receptor superfamily member 6 precursor (FASL receptor) (Apoptosis-mediating surface antigen FAS) (Apo-1 antigen) (CD95 antigen). [Source:Uniprot/SWISSPROT;Acc:P25445]	ENST00000355740	2688	1008	?	no	no	no	no	0	0.3846154	?	2:no	2.0e-03
ENSG00000026103	FAS	Tumor necrosis factor receptor superfamily member 6 precursor (FASL receptor) (Apoptosis-mediating surface antigen FAS) (Apo-1 antigen) (CD95 antigen). [Source:Uniprot/SWISSPROT;Acc:P25445]	ENST00000357339	2625	945	?	no	no	no	no	0	0.3846154	?	2:no	2.0e-03
ENSG00000026297	RNASET2	Ribonuclease T2 precursor (EC 3.1.27.-) (Ribonuclease 6). [Source:Uniprot/SWISSPROT;Acc:O00584]	ENST00000028008	1247	777	?	no	no	no	no	0	0.4	?	2:no	2.0e-03
ENSG00000026297	RNASET2	Ribonuclease T2 precursor (EC 3.1.27.-) (Ribonuclease 6). [Source:Uniprot/SWISSPROT;Acc:O00584]	ENST00000310843	1084	723	?	no	no	no	no	0	0.4	?	2:no	3.0e-03
ENSG00000026297	RNASET2	Ribonuclease T2 precursor (EC 3.1.27.-) (Ribonuclease 6). [Source:Uniprot/SWISSPROT;Acc:O00584]	ENST00000358165	2445	378	?	no	no	no	no	0	0.4	?	2:no	0.01
ENSG00000026297	RNASET2	Ribonuclease T2 precursor (EC 3.1.27.-) (Ribonuclease 6). [Source:Uniprot/SWISSPROT;Acc:O00584]	ENST00000359779	1241	771	?	no	no	no	no	0	0.4	?	2:no	2.0e-03
ENSG00000026508	CD44	CD44 antigen precursor (Phagocytic glycoprotein I) (PGP-1) (HUTCH-I) (Extracellular matrix receptor-III) (ECMR-III) (GP90 lymphocyte homing/adhesion receptor) (Hermes antigen) (Hyaluronate receptor) (Heparan sulfate proteoglycan) (Epican) (CDw44). [Sourc	ENST00000263398	4577	1086	9	no	no	no	no	0	0.25	?	2:no	2.0e-03
ENSG00000026508	CD44	CD44 antigen precursor (Phagocytic glycoprotein I) (PGP-1) (HUTCH-I) (Extracellular matrix receptor-III) (ECMR-III) (GP90 lymphocyte homing/adhesion receptor) (Hermes antigen) (Hyaluronate receptor) (Heparan sulfate proteoglycan) (Epican) (CDw44). [Sourc	ENST00000278385	5720	2229	18	no	no	no	no	0	0.25	?	2:no	0.00
ENSG00000026508	CD44	CD44 antigen precursor (Phagocytic glycoprotein I) (PGP-1) (HUTCH-I) (Extracellular matrix receptor-III) (ECMR-III) (GP90 lymphocyte homing/adhesion receptor) (Hermes antigen) (Hyaluronate receptor) (Heparan sulfate proteoglycan) (Epican) (CDw44). [Sourc	ENST00000278386	3957	420	4	no	no	no	no	0	0.25	?	2:no	0.04
ENSG00000026508	CD44	CD44 antigen precursor (Phagocytic glycoprotein I) (PGP-1) (HUTCH-I) (Extracellular matrix receptor-III) (ECMR-III) (GP90 lymphocyte homing/adhesion receptor) (Hermes antigen) (Hyaluronate receptor) (Heparan sulfate proteoglycan) (Epican) (CDw44). [Sourc	ENST00000279452	5591	2100	17	no	no	no	no	0	0.25	?	2:no	0.00
ENSG00000026508	CD44	CD44 antigen precursor (Phagocytic glycoprotein I) (PGP-1) (HUTCH-I) (Extracellular matrix receptor-III) (ECMR-III) (GP90 lymphocyte homing/adhesion receptor) (Hermes antigen) (Hyaluronate receptor) (Heparan sulfate proteoglycan) (Epican) (CDw44). [Sourc	ENST00000352818	4973	1482	12	no	no	no	no	0	0.25	?	2:no	0.00
ENSG00000026508	CD44	CD44 antigen precursor (Phagocytic glycoprotein I) (PGP-1) (HUTCH-I) (Extracellular matrix receptor-III) (ECMR-III) (GP90 lymphocyte homing/adhesion receptor) (Hermes antigen) (Hyaluronate receptor) (Heparan sulfate proteoglycan) (Epican) (CDw44). [Sourc	ENST00000360158	87	87	2	no	no	no	no	0	0.25	?	2:no	0.17
ENSG00000026559	KCNG1	Potassium voltage-gated channel subfamily G member 1 (Voltage-gated potassium channel subunit Kv6.1) (kH2). [Source:Uniprot/SWISSPROT;Acc:Q9UIX4]	ENST00000299924	2188	1542	?	no	no	no	yes	0	0.4285714	?	2:no	2.0e-03
ENSG00000026652	AGPAT4	1-acyl-sn-glycerol-3-phosphate acyltransferase delta (EC 2.3.1.51) (1- AGP acyltransferase 4) (1-AGPAT 4) (Lysophosphatidic acid acyltransferase-delta) (LPAAT-delta) (1-acylglycerol-3-phosphate O- acyltransferase 4). [Source:Uniprot/SWISSPROT;Acc:Q9NRZ5]	ENST00000320285	1815	1137	?	no	no	no	no	0.4	0	?	1:yes	0.99
ENSG00000026751	SLAMF7	SLAM family member 7 precursor (CD2-like receptor activating cytotoxic cells) (CRACC) (Protein 19A) (Membrane protein FOAP-12) (CD2 subset 1) (Novel Ly9). [Source:Uniprot/SWISSPROT;Acc:Q9NQ25]	ENST00000241694	2656	1008	?	yes	no	no	no	0	0	?	2:no	0.11
ENSG00000026751	SLAMF7	SLAM family member 7 precursor (CD2-like receptor activating cytotoxic cells) (CRACC) (Protein 19A) (Membrane protein FOAP-12) (CD2 subset 1) (Novel Ly9). [Source:Uniprot/SWISSPROT;Acc:Q9NQ25]	ENST00000337370	2550	891	?	yes	no	no	no	0	0	?	2:no	0.14
ENSG00000026751	SLAMF7	SLAM family member 7 precursor (CD2-like receptor activating cytotoxic cells) (CRACC) (Protein 19A) (Membrane protein FOAP-12) (CD2 subset 1) (Novel Ly9). [Source:Uniprot/SWISSPROT;Acc:Q9NQ25]	ENST00000359331	2542	975	?	yes	no	no	no	0	0	?	2:no	0.11
ENSG00000026751	SLAMF7	SLAM family member 7 precursor (CD2-like receptor activating cytotoxic cells) (CRACC) (Protein 19A) (Membrane protein FOAP-12) (CD2 subset 1) (Novel Ly9). [Source:Uniprot/SWISSPROT;Acc:Q9NQ25]	ENST00000360487	2358	687	?	yes	no	no	no	0	0	?	2:no	0.07
ENSG00000026950	BTN3A1	Butyrophilin subfamily 3 member A1 precursor. [Source:Uniprot/SWISSPROT;Acc:O00481]	ENST00000082468	1152	1059	10	no	no	no	no	0	0.5	?	2:no	1.0e-03
ENSG00000026950	BTN3A1	Butyrophilin subfamily 3 member A1 precursor. [Source:Uniprot/SWISSPROT;Acc:O00481]	ENST00000229520	1575	1488	8	no	no	no	no	0	0.5	?	2:no	0.00
ENSG00000026950	BTN3A1	Butyrophilin subfamily 3 member A1 precursor. [Source:Uniprot/SWISSPROT;Acc:O00481]	ENST00000289361	3404	1542	10	no	no	no	no	0	0.5	?	2:no	1.0e-03
ENSG00000027001	MIPEP	Mitochondrial intermediate peptidase, mitochondrial precursor (EC 3.4.24.59) (MIP). [Source:Uniprot/SWISSPROT;Acc:Q99797]	ENST00000028585	2400	2142	19	no	no	no	no	0	0	?	2:no	0.03
ENSG00000027075	PRKCH	Protein kinase C, eta type (EC 2.7.1.-) (nPKC-eta) (PKC-L). [Source:Uniprot/SWISSPROT;Acc:P24723]	ENST00000332981	3580	2052	14	no	no	no	yes	0	0.4285714	?	2:no	2.0e-03
ENSG00000027644	INSRR	Insulin receptor-related protein precursor (EC 2.7.1.112) (IRR) (IR- related receptor). [Source:Uniprot/SWISSPROT;Acc:P14616]	ENST00000265213	4147	3894	?	no	no	no	no	0	0.1111111	?	2:no	9.0e-03
ENSG00000027697	IFNGR1	Interferon-gamma receptor alpha chain precursor (IFN-gamma-R1) (CD119 antigen) (CDw119). [Source:Uniprot/SWISSPROT;Acc:P15260]	ENST00000029439	2091	1470	?	no	no	no	no	0	0.1111111	?	2:no	0.01
ENSG00000027847	B4GALT7	Beta-1,4-galactosyltransferase 7 (EC 2.4.1.-) (Beta-1,4-GalTase 7) (Beta4Gal-T7) (b4Gal-T7) (UDP-galactose:beta-N-acetylglucosamine beta- 1,4-galactosyltransferase 7) (UDP-Gal:beta-GlcNAc beta-1,4- galactosyltransferase 7) [Includes: Xylosylprotein 4-bet	ENST00000029410	1655	984	?	no	no	no	yes	0	0.2222222	?	2:no	0.01
ENSG00000027869	SH2D2A	SH2 domain protein 2A (T cell-specific adapter protein) (TSAd) (VEGF receptor-associated protein) (SH2 domain containing adapter protein). [Source:Uniprot/SWISSPROT;Acc:Q9NP31]	ENST00000029627	1605	1170	?	yes	no	yes	no	0	0.5	?	2:no	0.00
ENSG00000028116	VRK2	Serine/threonine-protein kinase VRK2 (EC 2.7.1.37) (Vaccinia-related kinase 2). [Source:Uniprot/SWISSPROT;Acc:Q86Y07]	ENST00000340157	1885	1527	13	no	no	no	no	0	0	?	2:no	0.20
ENSG00000028116	VRK2	Serine/threonine-protein kinase VRK2 (EC 2.7.1.37) (Vaccinia-related kinase 2). [Source:Uniprot/SWISSPROT;Acc:Q86Y07]	ENST00000347487	1290	1203	13	no	no	no	no	0	0	?	2:no	0.10
ENSG00000028137	TNFRSF1B	Tumor necrosis factor receptor superfamily member 1B precursor (Tumor necrosis factor receptor 2) (TNF-R2) (Tumor necrosis factor receptor type II) (p75) (p80 TNF-alpha receptor) (CD120b) (Etanercept) [Contains: Tumor necrosis factor binding protein 2 (T	ENST00000029717	3674	1386	10	no	no	no	yes	0	0.2	?	2:no	0.01
ENSG00000028137	TNFRSF1B	Tumor necrosis factor receptor superfamily member 1B precursor (Tumor necrosis factor receptor 2) (TNF-R2) (Tumor necrosis factor receptor type II) (p75) (p80 TNF-alpha receptor) (CD120b) (Etanercept) [Contains: Tumor necrosis factor binding protein 2 (T	ENST00000349152	3574	1374	9	no	no	no	yes	0	0.2	?	2:no	0.01
ENSG00000028203	VEZT	Vezatin. [Source:Uniprot/SWISSPROT;Acc:Q9HBM0]	ENST00000261219	2898	2340	?	no	no	yes	yes	0	0	?	2:no	0.49
ENSG00000028203	VEZT	Vezatin. [Source:Uniprot/SWISSPROT;Acc:Q9HBM0]	ENST00000334887	3940	1710	?	no	no	yes	yes	0	0	?	2:no	0.47
ENSG00000028203	VEZT	Vezatin. [Source:Uniprot/SWISSPROT;Acc:Q9HBM0]	ENST00000356859	3881	1827	?	no	no	yes	yes	0	0	?	2:no	0.47
ENSG00000028203	VEZT	Vezatin. [Source:Uniprot/SWISSPROT;Acc:Q9HBM0]	ENST00000360866	2206	2163	?	no	no	yes	yes	0	0	?	2:no	0.27
ENSG00000028277	POU2F2	POU domain, class 2, transcription factor 2 (Octamer-binding transcription factor 2) (Oct-2) (OTF-2) (Lymphoid-restricted immunoglobulin octamer binding protein NF-A2). [Source:Uniprot/SWISSPROT;Acc:P09086]	ENST00000292077	2040	1440	?	no	no	no	no	0	0.4	?	2:no	2.0e-03
ENSG00000028277	POU2F2	POU domain, class 2, transcription factor 2 (Octamer-binding transcription factor 2) (Oct-2) (OTF-2) (Lymphoid-restricted immunoglobulin octamer binding protein NF-A2). [Source:Uniprot/SWISSPROT;Acc:P09086]	ENST00000342301	408	408	?	no	no	no	no	0	0.4	?	2:no	0.05
ENSG00000028310	BRD9	bromodomain containing 9 isoform 1 [Source:RefSeq_peptide;Acc:NP_076413]	ENST00000323510	2849	1512	16	no	no	no	no	?	?	?	2:no	0.04
ENSG00000028310	BRD9	bromodomain containing 9 isoform 1 [Source:RefSeq_peptide;Acc:NP_076413]	ENST00000323547	1561	783	8	no	no	no	no	?	?	?	2:no	0.04
ENSG00000028310	BRD9	bromodomain containing 9 isoform 1 [Source:RefSeq_peptide;Acc:NP_076413]	ENST00000334893	648	648	6	no	no	no	no	?	?	?	2:no	0.34
ENSG00000028528	SNX1	Sorting nexin 1. [Source:Uniprot/SWISSPROT;Acc:Q13596]	ENST00000261889	1963	1566	15	no	no	yes	yes	0	0.6	?	2:no	1.0e-03
ENSG00000028528	SNX1	Sorting nexin 1. [Source:Uniprot/SWISSPROT;Acc:Q13596]	ENST00000353874	1819	1422	14	no	no	yes	yes	0	0.6	?	2:no	1.0e-03
ENSG00000028839	TBPL1	TATA box binding protein-like protein 1 (TBP-like protein 1) (TATA box binding protein-related factor 2) (TBP-related factor 2) (STUD protein) (21-kDa TBP-like protein). [Source:Uniprot/SWISSPROT;Acc:P62380]	ENST00000237264	1319	561	?	yes	yes	no	no	0.1666667	0	?	1:yes	0.97
ENSG00000029153	ARNTL2	aryl hydrocarbon receptor nuclear translocator-like 2 [Source:RefSeq_peptide;Acc:NP_064568]	ENST00000261178	1819	1800	15	no	no	no	no	0	0	?	2:no	0.09
ENSG00000029153	ARNTL2	aryl hydrocarbon receptor nuclear translocator-like 2 [Source:RefSeq_peptide;Acc:NP_064568]	ENST00000266503	1930	1911	17	no	no	no	no	0	0	?	2:no	0.09
ENSG00000029153	ARNTL2	aryl hydrocarbon receptor nuclear translocator-like 2 [Source:RefSeq_peptide;Acc:NP_064568]	ENST00000311001	1888	1869	16	no	no	no	no	0	0	?	2:no	0.09
ENSG00000029363	BCLAF1	Bcl-2-associated transcription factor 1 (Btf). [Source:Uniprot/SWISSPROT;Acc:Q9NYF8]	ENST00000031135	5538	2763	?	no	no	no	yes	0	0.3333333	?	2:no	1.0e-03
ENSG00000029363	BCLAF1	Bcl-2-associated transcription factor 1 (Btf). [Source:Uniprot/SWISSPROT;Acc:Q9NYF8]	ENST00000353331	2610	2610	?	no	no	no	yes	0	0.3333333	?	2:no	4.0e-03
ENSG00000029364	SLC39A9	solute carrier family 39 (zinc transporter), member 9 [Source:RefSeq_peptide;Acc:NP_060845]	ENST00000031146	2377	924	8	no	no	no	no	0	0	?	2:no	0.06
ENSG00000029364	SLC39A9	solute carrier family 39 (zinc transporter), member 9 [Source:RefSeq_peptide;Acc:NP_060845]	ENST00000336643	3018	924	7	no	no	no	no	0	0	?	2:no	0.21
ENSG00000029534	ANK1	Ankyrin-1 (Erythrocyte ankyrin) (Ankyrin R). [Source:Uniprot/SWISSPROT;Acc:P16157]	ENST00000265709	6573	5619	43	yes	no	no	yes	0	8.333334E-02	?	2:no	1.0e-03
ENSG00000029534	ANK1	Ankyrin-1 (Erythrocyte ankyrin) (Ankyrin R). [Source:Uniprot/SWISSPROT;Acc:P16157]	ENST00000289734	8292	5643	43	yes	no	no	yes	0	8.333334E-02	?	2:no	1.0e-03
ENSG00000029534	ANK1	Ankyrin-1 (Erythrocyte ankyrin) (Ankyrin R). [Source:Uniprot/SWISSPROT;Acc:P16157]	ENST00000314214	1184	468	5	yes	no	no	yes	0	8.333334E-02	?	2:no	0.34
ENSG00000029534	ANK1	Ankyrin-1 (Erythrocyte ankyrin) (Ankyrin R). [Source:Uniprot/SWISSPROT;Acc:P16157]	ENST00000335651	1437	330	4	yes	no	no	yes	0	8.333334E-02	?	1:yes	0.53
ENSG00000029534	ANK1	Ankyrin-1 (Erythrocyte ankyrin) (Ankyrin R). [Source:Uniprot/SWISSPROT;Acc:P16157]	ENST00000347528	8232	5646	42	yes	no	no	yes	0	8.333334E-02	?	2:no	1.0e-03
ENSG00000029534	ANK1	Ankyrin-1 (Erythrocyte ankyrin) (Ankyrin R). [Source:Uniprot/SWISSPROT;Acc:P16157]	ENST00000348036	1118	402	4	yes	no	no	yes	0	8.333334E-02	?	1:yes	0.54
ENSG00000029534	ANK1	Ankyrin-1 (Erythrocyte ankyrin) (Ankyrin R). [Source:Uniprot/SWISSPROT;Acc:P16157]	ENST00000352337	687	222	4	yes	no	no	yes	0	8.333334E-02	?	1:yes	0.80
ENSG00000029534	ANK1	Ankyrin-1 (Erythrocyte ankyrin) (Ankyrin R). [Source:Uniprot/SWISSPROT;Acc:P16157]	ENST00000358820	4533	4533	37	yes	no	no	yes	0	8.333334E-02	?	2:no	5.0e-03
ENSG00000029559	IBSP	Bone sialoprotein II precursor (BSP II) (Cell-binding sialoprotein) (Integrin-binding sialoprotein). [Source:Uniprot/SWISSPROT;Acc:P21815]	ENST00000226284	1033	954	?	yes	no	no	no	0	0.25	?	2:no	2.0e-03
ENSG00000029639	TFB1M	transcription factor B1, mitochondrial [Source:RefSeq_peptide;Acc:NP_057104]	ENST00000031512	1264	1041	?	no	no	no	no	0	0	?	2:no	0.20
ENSG00000029725	RABEP1	Rab GTPase binding effector protein 1 (Rabaptin-5) (Rabaptin-5alpha) (Rabaptin-4). [Source:Uniprot/SWISSPROT;Acc:Q15276]	ENST00000262477	2778	2589	18	no	no	no	yes	0	0.7142857	?	2:no	1.0e-03
ENSG00000029725	RABEP1	Rab GTPase binding effector protein 1 (Rabaptin-5) (Rabaptin-5alpha) (Rabaptin-4). [Source:Uniprot/SWISSPROT;Acc:Q15276]	ENST00000341923	2463	2463	16	no	no	no	yes	0	0.7142857	?	2:no	1.0e-03
ENSG00000029993	HMGB3	High mobility group protein 4 (HMG-4) (High mobility group protein 2a) (HMG-2a). [Source:Uniprot/SWISSPROT;Acc:O15347]	ENST00000031803	1636	603	?	no	no	no	yes	0	0.2	?	2:no	0.02
ENSG00000030066	NUP160	Nuclear pore complex protein Nup160 (Nucleoporin Nup160) (160 kDa nucleoporin). [Source:Uniprot/SWISSPROT;Acc:Q12769]	ENST00000263764	3959	3948	34	no	yes	no	yes	0	0.6	?	2:no	0.00
ENSG00000030110	BAK1	Bcl-2 homologous antagonist/killer (Apoptosis regulator BAK) (Bcl-2- like 7 protein). [Source:Uniprot/SWISSPROT;Acc:Q16611]	ENST00000032294	2113	636	?	no	no	yes	no	0	0.6	?	2:no	0.00
ENSG00000030110	BAK1	Bcl-2 homologous antagonist/killer (Apoptosis regulator BAK) (Bcl-2- like 7 protein). [Source:Uniprot/SWISSPROT;Acc:Q16611]	ENST00000360661	573	573	?	no	no	yes	no	0	0.6	?	2:no	5.0e-03
ENSG00000030304	MUSK	Muscle, skeletal receptor tyrosine protein kinase precursor (EC 2.7.1.112) (Muscle-specific tyrosine protein kinase receptor) (Muscle-specific kinase receptor) (MuSK). [Source:Uniprot/SWISSPROT;Acc:O15146]	ENST00000189978	2666	2610	?	no	no	no	no	0	0.4	?	2:no	1.0e-03
ENSG00000030419	ZNFN1A2	Zinc finger protein Helios. [Source:Uniprot/SWISSPROT;Acc:Q9UKS7]	ENST00000264190	1999	1503	?	no	yes	no	yes	0	0	?	2:no	0.36
ENSG00000030419	ZNFN1A2	Zinc finger protein Helios. [Source:Uniprot/SWISSPROT;Acc:Q9UKS7]	ENST00000342002	2490	1581	?	no	yes	no	yes	0	0	?	2:no	0.30
ENSG00000030582	GRN	Granulins precursor (Acrogranin) (Proepithelin) (PEPI) [Contains: Paragranulin; Granulin 1 (Granulin G); Granulin 2 (Granulin F); Granulin 3 (Granulin B); Granulin 4 (Granulin A); Granulin 5 (Granulin C); Granulin 6 (Granulin D); Granulin 7 (Granulin E)]	ENST00000053867	2148	1782	?	no	no	no	no	0	0.5714286	?	2:no	0.00
ENSG00000030582	GRN	Granulins precursor (Acrogranin) (Proepithelin) (PEPI) [Contains: Paragranulin; Granulin 1 (Granulin G); Granulin 2 (Granulin F); Granulin 3 (Granulin B); Granulin 4 (Granulin A); Granulin 5 (Granulin C); Granulin 6 (Granulin D); Granulin 7 (Granulin E)]	ENST00000357351	1658	1314	?	no	no	no	no	0	0.5714286	?	2:no	0.00
ENSG00000031003		Protein C5orf5 (GAP-like protein N61). [Source:Uniprot/SWISSPROT;Acc:Q9NYF5]	ENST00000033079	5463	2748	?	no	no	no	yes	0	1	?	2:no	0.00
ENSG00000031081		Cdc42 GTPase-activating protein [Source:RefSeq_peptide;Acc:NP_065805]	ENST00000264245	6320	4338	?	no	no	no	no	?	?	?	2:no	3.0e-03
ENSG00000031544	NR2E3	Photoreceptor-specific nuclear receptor (Retina-specific nuclear receptor). [Source:Uniprot/SWISSPROT;Acc:Q9Y5X4]	ENST00000299224	2099	1101	?	no	no	no	no	0	0.4166667	?	2:no	1.0e-03
ENSG00000031544	NR2E3	Photoreceptor-specific nuclear receptor (Retina-specific nuclear receptor). [Source:Uniprot/SWISSPROT;Acc:Q9Y5X4]	ENST00000326995	1990	1230	?	no	no	no	no	0	0.4166667	?	2:no	1.0e-03
ENSG00000031691	CENPQ		ENST00000335783	1728	807	?	no	no	no	no	?	?	?	2:no	0.10
ENSG00000031698	SARS	Seryl-tRNA synthetase (EC 6.1.1.11) (Serine--tRNA ligase) (SerRS). [Source:Uniprot/SWISSPROT;Acc:P49591]	ENST00000234677	1895	1545	?	no	no	no	no	0.4444444	0	yes	1:yes	0.99
ENSG00000031823	RANBP3	Ran-binding protein 3 (RanBP3). [Source:Uniprot/SWISSPROT;Acc:Q9H6Z4]	ENST00000034275	1509	1500	16	no	no	no	no	0	0	?	2:no	0.10
ENSG00000031823	RANBP3	Ran-binding protein 3 (RanBP3). [Source:Uniprot/SWISSPROT;Acc:Q9H6Z4]	ENST00000324807	1252	1194	14	no	no	no	no	0	0	?	2:no	0.07
ENSG00000031823	RANBP3	Ran-binding protein 3 (RanBP3). [Source:Uniprot/SWISSPROT;Acc:Q9H6Z4]	ENST00000340578	3187	1704	17	no	no	no	no	0	0	?	2:no	0.10
ENSG00000032219	ARID4A	AT-rich interactive domain-containing protein 4A (ARID domain- containing protein 4A) (Retinoblastoma-binding protein 1) (RBBP-1). [Source:Uniprot/SWISSPROT;Acc:P29374]	ENST00000348476	4611	3567	23	no	yes	no	no	0	0.4285714	?	2:no	0.00
ENSG00000032219	ARID4A	AT-rich interactive domain-containing protein 4A (ARID domain- containing protein 4A) (Retinoblastoma-binding protein 1) (RBBP-1). [Source:Uniprot/SWISSPROT;Acc:P29374]	ENST00000355431	4818	3774	24	no	yes	no	no	0	0.4285714	?	2:no	0.00
ENSG00000032389	TSSC1	tumor suppressing subtransferable candidate 1 [Source:RefSeq_peptide;Acc:NP_003301]	ENST00000263884	1676	1164	9	no	no	no	yes	?	?	?	2:no	0.09
ENSG00000032444		neuropathy target esterase [Source:RefSeq_peptide;Acc:NP_006693]	ENST00000221249	4426	3981	35	no	no	no	no	0	0.6666667	?	2:no	0.00
ENSG00000032514	ERCC6	DNA excision repair protein ERCC-6 (Cockayne syndrome protein CSB). [Source:Uniprot/SWISSPROT;Acc:Q03468]	ENST00000265899	4713	4482	?	no	yes	no	no	0	0.1666667	?	2:no	0.00
ENSG00000032514	ERCC6	DNA excision repair protein ERCC-6 (Cockayne syndrome protein CSB). [Source:Uniprot/SWISSPROT;Acc:Q03468]	ENST00000342592	3443	1782	?	no	yes	no	no	0	0.1666667	?	2:no	2.0e-03
ENSG00000032514	ERCC6	DNA excision repair protein ERCC-6 (Cockayne syndrome protein CSB). [Source:Uniprot/SWISSPROT;Acc:Q03468]	ENST00000355832	4604	4479	?	no	yes	no	no	0	0.1666667	?	2:no	1.0e-03
ENSG00000032514	PGBD3	DNA excision repair protein ERCC-6 (Cockayne syndrome protein CSB). [Source:Uniprot/SWISSPROT;Acc:Q03468]	ENST00000265899	4713	4482	?	no	yes	no	no	0	0.1666667	?	2:no	0.00
ENSG00000032514	PGBD3	DNA excision repair protein ERCC-6 (Cockayne syndrome protein CSB). [Source:Uniprot/SWISSPROT;Acc:Q03468]	ENST00000342592	3443	1782	?	no	yes	no	no	0	0.1666667	?	2:no	2.0e-03
ENSG00000032514	PGBD3	DNA excision repair protein ERCC-6 (Cockayne syndrome protein CSB). [Source:Uniprot/SWISSPROT;Acc:Q03468]	ENST00000355832	4604	4479	?	no	yes	no	no	0	0.1666667	?	2:no	1.0e-03
ENSG00000032742	IFT88	Tetratricopeptide repeat protein 10 (TPR repeat protein 10) (Recessive polycystic kidney disease protein Tg737 homolog). [Source:Uniprot/SWISSPROT;Acc:Q13099]	ENST00000319980	2895	2499	28	no	no	no	no	0.5	0.1666667	?	2:no	0.45
ENSG00000032742	IFT88	Tetratricopeptide repeat protein 10 (TPR repeat protein 10) (Recessive polycystic kidney disease protein Tg737 homolog). [Source:Uniprot/SWISSPROT;Acc:Q13099]	ENST00000351808	2666	2472	26	no	no	no	no	0.5	0.1666667	?	2:no	0.45
ENSG00000032742	IFT88	Tetratricopeptide repeat protein 10 (TPR repeat protein 10) (Recessive polycystic kidney disease protein Tg737 homolog). [Source:Uniprot/SWISSPROT;Acc:Q13099]	ENST00000358924	3617	2499	27	no	no	no	no	0.5	0.1666667	?	2:no	0.48
ENSG00000033011	ALG1	beta-1,4-mannosyltransferase [Source:RefSeq_peptide;Acc:NP_061982]	ENST00000262374	2131	1395	13	no	yes	no	yes	0	0.25	?	2:no	2.0e-03
ENSG00000033030	ZCCHC8	Zinc finger CCHC domain containing protein 8. [Source:Uniprot/SWISSPROT;Acc:Q6NZY4]	ENST00000336229	2862	2124	?	no	no	yes	yes	0	0	?	2:no	0.49
ENSG00000033050	ABCF2	ATP-binding cassette, sub-family F, member 2 (Iron inhibited ABC transporter 2) (HUSSY-18). [Source:Uniprot/SWISSPROT;Acc:Q9UG63]	ENST00000222388	2250	1905	?	yes	no	no	no	0.1428571	0.2857143	?	2:no	8.0e-03
ENSG00000033050	ABCF2	ATP-binding cassette, sub-family F, member 2 (Iron inhibited ABC transporter 2) (HUSSY-18). [Source:Uniprot/SWISSPROT;Acc:Q9UG63]	ENST00000287844	3546	1872	?	yes	no	no	no	0.1428571	0.2857143	?	2:no	0.03
ENSG00000033100		Chondroitin sulfate glucuronyltransferase (EC 2.4.1.226) (N- acetylgalactosaminyl-proteoglycan 3-beta-glucuronosyltransferase) (Chondroitin glucuronyltransferase II) (CSGlcA-T). [Source:Uniprot/SWISSPROT;Acc:Q9P2E5]	ENST00000035307	3970	2367	?	no	no	no	no	0	0	?	2:no	0.16
ENSG00000033122	LRRC7	Leucine-rich repeat-containing protein 7 (LAP1 protein) (Densin-180). [Source:Uniprot/SWISSPROT;Acc:Q96NW7]	ENST00000035383	5000	4614	?	no	no	no	no	0	0	?	2:no	8.0e-03
ENSG00000033122	LRRC7	Leucine-rich repeat-containing protein 7 (LAP1 protein) (Densin-180). [Source:Uniprot/SWISSPROT;Acc:Q96NW7]	ENST00000310961	4149	2196	?	no	no	no	no	0	0	?	2:no	0.16
ENSG00000033122	LRRC7	Leucine-rich repeat-containing protein 7 (LAP1 protein) (Densin-180). [Source:Uniprot/SWISSPROT;Acc:Q96NW7]	ENST00000335298	642	642	?	no	no	no	no	0	0	?	2:no	0.49
ENSG00000033170	FUT8	Alpha-(1,6)-fucosyltransferase (EC 2.4.1.68) (Glycoprotein 6-alpha-L- fucosyltransferase) (GDP-fucose--glycoprotein fucosyltransferase) (GDP-L-Fuc:N-acetyl-beta-D-glucosaminide alpha1,6-fucosyltransferase) (alpha1-6FucT) (Fucosyltransferase 8). [Source:U	ENST00000315759	3660	1728	10	yes	no	no	no	0	0.125	?	2:no	0.01
ENSG00000033170	FUT8	Alpha-(1,6)-fucosyltransferase (EC 2.4.1.68) (Glycoprotein 6-alpha-L- fucosyltransferase) (GDP-fucose--glycoprotein fucosyltransferase) (GDP-L-Fuc:N-acetyl-beta-D-glucosaminide alpha1,6-fucosyltransferase) (alpha1-6FucT) (Fucosyltransferase 8). [Source:U	ENST00000342677	3224	927	9	yes	no	no	no	0	0.125	?	2:no	0.02
ENSG00000033170	FUT8	Alpha-(1,6)-fucosyltransferase (EC 2.4.1.68) (Glycoprotein 6-alpha-L- fucosyltransferase) (GDP-fucose--glycoprotein fucosyltransferase) (GDP-L-Fuc:N-acetyl-beta-D-glucosaminide alpha1,6-fucosyltransferase) (alpha1-6FucT) (Fucosyltransferase 8). [Source:U	ENST00000358307	2956	1341	11	yes	no	no	no	0	0.125	?	2:no	0.01
ENSG00000033170	FUT8	Alpha-(1,6)-fucosyltransferase (EC 2.4.1.68) (Glycoprotein 6-alpha-L- fucosyltransferase) (GDP-fucose--glycoprotein fucosyltransferase) (GDP-L-Fuc:N-acetyl-beta-D-glucosaminide alpha1,6-fucosyltransferase) (alpha1-6FucT) (Fucosyltransferase 8). [Source:U	ENST00000360689	4178	1728	11	yes	no	no	no	0	0.125	?	2:no	0.01
ENSG00000033178	UBE1L2		ENST00000322244	5367	3159	33	no	no	no	no	0.5	0.25	?	2:no	0.02
ENSG00000033327	GAB2	GRB2-associated binding protein 2 (GRB2-associated binder-2) (pp100). [Source:Uniprot/SWISSPROT;Acc:Q9UQC2]	ENST00000304401	6007	2031	?	no	no	no	yes	?	?	?	2:no	0.01
ENSG00000033327	GAB2	GRB2-associated binding protein 2 (GRB2-associated binder-2) (pp100). [Source:Uniprot/SWISSPROT;Acc:Q9UQC2]	ENST00000340149	6053	1917	?	no	no	no	yes	?	?	?	2:no	0.01
ENSG00000033327	GAB2	GRB2-associated binding protein 2 (GRB2-associated binder-2) (pp100). [Source:Uniprot/SWISSPROT;Acc:Q9UQC2]	ENST00000361507	6006	1917	?	no	no	no	yes	?	?	?	2:no	0.01
ENSG00000033627	ATP6V0A1	Vacuolar proton translocating ATPase 116 kDa subunit a isoform 1 (V- ATPase 116-kDa isoform a1) (Clathrin-coated vesicle/synaptic vesicle proton pump 116 kDa subunit) (Vacuolar proton pump subunit 1) (Vacuolar adenosine triphosphatase subunit Ac116). [So	ENST00000264649	4065	360	?	no	no	yes	no	0	0	?	1:yes	0.71
ENSG00000033627	ATP6V0A1	Vacuolar proton translocating ATPase 116 kDa subunit a isoform 1 (V- ATPase 116-kDa isoform a1) (Clathrin-coated vesicle/synaptic vesicle proton pump 116 kDa subunit) (Vacuolar proton pump subunit 1) (Vacuolar adenosine triphosphatase subunit Ac116). [So	ENST00000343619	4121	2496	?	no	no	yes	no	0	0	?	2:no	0.24
ENSG00000033800	PIAS1	Protein inhibitor of activated STAT protein 1 (Gu binding protein) (GBP) (RNA helicase II binding protein) (DEAD/H box-binding protein 1). [Source:Uniprot/SWISSPROT;Acc:O75925]	ENST00000249636	2278	1956	?	no	no	no	no	9.090909E-02	9.090909E-02	?	2:no	0.19
ENSG00000033867	SLC4A7	solute carrier family 4, sodium bicarbonate cotransporter, member 7 [Source:RefSeq_peptide;Acc:NP_003606]	ENST00000295736	7780	3669	25	yes	no	no	no	0	0.6666667	?	2:no	0.00
ENSG00000033867	SLC4A7	solute carrier family 4, sodium bicarbonate cotransporter, member 7 [Source:RefSeq_peptide;Acc:NP_003606]	ENST00000295740	3107	3048	22	yes	no	no	no	0	0.6666667	?	2:no	0.00
ENSG00000033867	SLC4A7	solute carrier family 4, sodium bicarbonate cotransporter, member 7 [Source:RefSeq_peptide;Acc:NP_003606]	ENST00000349751	7384	3273	24	yes	no	no	no	0	0.6666667	?	2:no	0.00
ENSG00000034053	APBA2	Amyloid beta A4 precursor protein-binding family A member 2 (Neuron- specific X11L protein) (Neuronal Munc18-1-interacting protein 2) (Mint-2) (Adapter protein X11beta). [Source:Uniprot/SWISSPROT;Acc:Q99767]	ENST00000219865	3623	2250	14	no	no	no	no	0	0.3333333	?	2:no	1.0e-03
ENSG00000034063	UHRF1	Ubiquitin-like containing PHD and RING finger domains protein 1 (EC 6.3.2.-) (Inverted CCAAT box binding protein of 90 kDa) (Transcription factor ICBP90) (Nuclear zinc finger protein Np95) (Nuclear protein 95) (HuNp95) (RING finger protein 106). [Source:	ENST00000262952	3890	2379	18	no	no	no	no	0	0	?	2:no	0.09
ENSG00000034152	MAP2K3	Dual specificity mitogen-activated protein kinase kinase 3 (EC 2.7.1.-) (MAP kinase kinase 3) (MAPKK 3) (MAPK/ERK kinase 3). [Source:Uniprot/SWISSPROT;Acc:P46734]	ENST00000316920	1791	1056	12	no	no	no	no	0	0.1	?	2:no	0.02
ENSG00000034152	MAP2K3	Dual specificity mitogen-activated protein kinase kinase 3 (EC 2.7.1.-) (MAP kinase kinase 3) (MAPKK 3) (MAPK/ERK kinase 3). [Source:Uniprot/SWISSPROT;Acc:P46734]	ENST00000342679	2227	1044	12	no	no	no	no	0	0.1	?	2:no	8.0e-03
ENSG00000034152	MAP2K3	Dual specificity mitogen-activated protein kinase kinase 3 (EC 2.7.1.-) (MAP kinase kinase 3) (MAPKK 3) (MAPK/ERK kinase 3). [Source:Uniprot/SWISSPROT;Acc:P46734]	ENST00000347062	2029	957	14	no	no	no	no	0	0.1	?	2:no	0.02
ENSG00000034152	MAP2K3	Dual specificity mitogen-activated protein kinase kinase 3 (EC 2.7.1.-) (MAP kinase kinase 3) (MAPKK 3) (MAPK/ERK kinase 3). [Source:Uniprot/SWISSPROT;Acc:P46734]	ENST00000361818	2336	957	13	no	no	no	no	0	0.1	?	2:no	8.0e-03
ENSG00000034239	EFCAB1		ENST00000262103	2038	636	6	no	no	no	no	0	0	?	2:no	0.39
ENSG00000034510	TMSB10	Thymosin beta-10. [Source:Uniprot/SWISSPROT;Acc:P63313]	ENST00000233143	466	135	?	no	no	no	no	0	0	yes	1:yes	0.90
ENSG00000034533	ASTE1		ENST00000264992	2662	2040	?	no	no	no	no	0	0	?	2:no	0.12
ENSG00000034677	RNF19	RING finger protein 19 (Dorfin) (Double ring-finger protein) (p38 protein). [Source:Uniprot/SWISSPROT;Acc:Q9NV58]	ENST00000341084	4339	2517	?	no	no	no	no	0	0.375	?	2:no	1.0e-03
ENSG00000034693	PEX3	Peroxisomal biogenesis factor 3 (Peroxin-3) (Peroxisomal assembly protein PEX3). [Source:Uniprot/SWISSPROT;Acc:P56589]	ENST00000036971	1963	1122	?	no	yes	no	yes	0	0.5	?	2:no	1.0e-03
ENSG00000034693	PEX3	Peroxisomal biogenesis factor 3 (Peroxin-3) (Peroxisomal assembly protein PEX3). [Source:Uniprot/SWISSPROT;Acc:P56589]	ENST00000344281	1523	546	?	no	yes	no	yes	0	0.5	?	2:no	5.0e-03
ENSG00000034713	GABARAPL2	Gamma-aminobutyric acid receptor-associated protein-like 2 (GABA(A) receptor-associated protein-like 2) (Ganglioside expression factor 2) (GEF-2) (General protein transport factor p16) (MAP1 light chain 3 related protein). [Source:Uniprot/SWISSPROT;Acc:P	ENST00000037243	1001	354	?	yes	no	no	no	0.125	0.125	?	1:yes	0.82
ENSG00000034971	MYOC	Myocilin precursor (Trabecular meshwork-induced glucocorticoid response protein). [Source:Uniprot/SWISSPROT;Acc:Q99972]	ENST00000037502	2081	1515	?	no	yes	no	no	0	0.2857143	?	2:no	0.00
ENSG00000034971	MYOC	Myocilin precursor (Trabecular meshwork-induced glucocorticoid response protein). [Source:Uniprot/SWISSPROT;Acc:Q99972]	ENST00000357746	1892	1386	?	no	yes	no	no	0	0.2857143	?	2:no	1.0e-03
ENSG00000035115	SH3YL1	SH3 domain containing, Ysc84-like 1 [Source:RefSeq_peptide;Acc:NP_056492]	ENST00000309148	2741	738	12	no	no	no	no	?	?	?	2:no	0.07
ENSG00000035115	SH3YL1	SH3 domain containing, Ysc84-like 1 [Source:RefSeq_peptide;Acc:NP_056492]	ENST00000309372	1940	1056	9	no	no	no	no	?	?	?	2:no	0.07
ENSG00000035115	SH3YL1	SH3 domain containing, Ysc84-like 1 [Source:RefSeq_peptide;Acc:NP_056492]	ENST00000356150	393	345	5	no	no	no	no	?	?	?	1:yes	0.83
ENSG00000035141			ENST00000037869	1787	417	3	no	no	no	no	?	?	?	2:no	0.26
ENSG00000035403		Vinculin (Metavinculin). [Source:Uniprot/SWISSPROT;Acc:P18206]	ENST00000211998	5482	3405	?	no	no	yes	yes	0	0.1666667	?	2:no	1.0e-03
ENSG00000035403		Vinculin (Metavinculin). [Source:Uniprot/SWISSPROT;Acc:P18206]	ENST00000277829	5278	3201	?	no	no	yes	yes	0	0.1666667	?	2:no	1.0e-03
ENSG00000035499	DEPDC1B	DEP domain containing 1B [Source:RefSeq_peptide;Acc:NP_060839]	ENST00000265036	2469	1590	11	no	no	no	yes	0	1	?	2:no	1.0e-03
ENSG00000035664	DAPK2	Death-associated protein kinase 2 (EC 2.7.1.37) (DAP kinase 2) (DAP- kinase related protein 1) (DRP-1). [Source:Uniprot/SWISSPROT;Acc:Q9UIK4]	ENST00000261891	2602	1113	11	no	no	yes	no	0	0.3333333	?	2:no	2.0e-03
ENSG00000035681	NSMAF	Protein FAN (Factor associated with N-SMase activation) (Factor associated with neutral-sphingomyelinase activation). [Source:Uniprot/SWISSPROT;Acc:Q92636]	ENST00000038176	3545	2754	31	no	no	no	no	0	0.2	?	2:no	2.0e-03
ENSG00000035687	ADSS	Adenylosuccinate synthetase 2 (EC 6.3.4.4) (IMP--aspartate ligase 2) (AdSS 2) (AMPSase 2). [Source:Uniprot/SWISSPROT;Acc:P30520]	ENST00000263828	2756	1371	?	no	no	no	no	0	0.1666667	?	2:no	4.0e-03
ENSG00000035720		Signal-transducing adaptor protein 1 (STAP-1) (Stem cell adaptor protein 1) (BCR downstream signaling protein 1) (Docking protein BRDG1). [Source:Uniprot/SWISSPROT;Acc:Q9ULZ2]	ENST00000265404	1506	888	9	no	no	no	no	0	0.5	?	2:no	1.0e-03
ENSG00000035862	TIMP2	Metalloproteinase inhibitor 2 precursor (TIMP-2) (Tissue inhibitor of metalloproteinases-2) (CSC-21K). [Source:Uniprot/SWISSPROT;Acc:P16035]	ENST00000262768	1075	663	?	no	no	yes	no	0	0.6666667	?	2:no	1.0e-03
ENSG00000035928	RFC1	Activator 1 140 kDa subunit (Replication factor C large subunit) (A1 140 kDa subunit) (RF-C 140 kDa subunit) (Activator 1 large subunit) (DNA-binding protein PO-GA). [Source:Uniprot/SWISSPROT;Acc:P35251]	ENST00000349703	4883	3444	25	no	no	no	no	8.333334E-02	0	?	2:no	0.06
ENSG00000036054	TBC1D23		ENST00000344949	2065	2055	?	no	no	no	yes	?	?	?	2:no	0.05
ENSG00000036257	CUL3	Cullin-3 (CUL-3). [Source:Uniprot/SWISSPROT;Acc:Q13618]	ENST00000264414	6788	2307	?	no	no	no	yes	0.1428571	0.1428571	?	2:no	0.04
ENSG00000036257	CUL3	Cullin-3 (CUL-3). [Source:Uniprot/SWISSPROT;Acc:Q13618]	ENST00000344951	2783	2109	?	no	no	no	yes	0.1428571	0.1428571	?	2:no	0.27
ENSG00000036448	MYOM2	Myomesin 2 (M-protein) (165 kDa titin-associated protein) (165 kDa connectin-associated protein). [Source:Uniprot/SWISSPROT;Acc:P54296]	ENST00000262113	4956	4398	37	no	yes	no	yes	0	1	?	2:no	0.00
ENSG00000036473	OTC	Ornithine carbamoyltransferase, mitochondrial precursor (EC 2.1.3.3) (OTCase) (Ornithine transcarbamylase). [Source:Uniprot/SWISSPROT;Acc:P00480]	ENST00000039007	1931	1065	10	no	no	no	no	0	0.4545455	?	2:no	1.0e-03
ENSG00000036530	CYP46A1	Cytochrome p450 46A1 (EC 1.14.-.-) (Cholesterol 24-hydroxylase). [Source:Uniprot/SWISSPROT;Acc:Q9Y6A2]	ENST00000261835	2177	1503	15	no	no	no	no	0	0.4545455	?	2:no	0.00
ENSG00000036549	ZZZ3	zinc finger, ZZ domain containing 3 [Source:RefSeq_peptide;Acc:NP_056349]	ENST00000263190	4322	2712	?	no	no	no	yes	0	0	?	2:no	0.40
ENSG00000036565	SLC18A1	Chromaffin granule amine transporter (Vesicular amine transporter 1) (VAT1) (Solute carrier family 18, member 1). [Source:Uniprot/SWISSPROT;Acc:P54219]	ENST00000265808	2769	1482	16	no	no	no	no	0	0	?	2:no	0.11
ENSG00000036565	SLC18A1	Chromaffin granule amine transporter (Vesicular amine transporter 1) (VAT1) (Solute carrier family 18, member 1). [Source:Uniprot/SWISSPROT;Acc:P54219]	ENST00000276373	2747	1578	16	no	no	no	no	0	0	?	2:no	0.11
ENSG00000036672	USP2	Ubiquitin carboxyl-terminal hydrolase 2 (EC 3.1.2.15) (Ubiquitin thiolesterase 2) (Ubiquitin-specific processing protease 2) (Deubiquitinating enzyme 2) (41 kDa ubiquitin-specific protease). [Source:Uniprot/SWISSPROT;Acc:O75604]	ENST00000260187	2634	1818	?	no	no	no	no	0.25	0.5	?	2:no	0.10
ENSG00000036672	USP2	Ubiquitin carboxyl-terminal hydrolase 2 (EC 3.1.2.15) (Ubiquitin thiolesterase 2) (Ubiquitin-specific processing protease 2) (Deubiquitinating enzyme 2) (41 kDa ubiquitin-specific protease). [Source:Uniprot/SWISSPROT;Acc:O75604]	ENST00000313870	1378	1191	?	no	no	no	no	0.25	0.5	?	2:no	0.10
ENSG00000036672	USP2	Ubiquitin carboxyl-terminal hydrolase 2 (EC 3.1.2.15) (Ubiquitin thiolesterase 2) (Ubiquitin-specific processing protease 2) (Deubiquitinating enzyme 2) (41 kDa ubiquitin-specific protease). [Source:Uniprot/SWISSPROT;Acc:O75604]	ENST00000355993	2902	1089	?	no	no	no	no	0.25	0.5	?	2:no	0.14
ENSG00000036828	CASR	Extracellular calcium-sensing receptor precursor (CaSR) (Parathyroid Cell calcium-sensing receptor). [Source:Uniprot/SWISSPROT;Acc:P41180]	ENST00000296154	4783	3237	?	no	no	no	no	0	0.25	?	2:no	0.00
ENSG00000036828	CASR	Extracellular calcium-sensing receptor precursor (CaSR) (Parathyroid Cell calcium-sensing receptor). [Source:Uniprot/SWISSPROT;Acc:P41180]	ENST00000360387	4813	3267	?	no	no	no	no	0	0.25	?	2:no	0.00
ENSG00000037042	TUBG2	Tubulin gamma-2 chain (Gamma-2 tubulin). [Source:Uniprot/SWISSPROT;Acc:Q9NRH3]	ENST00000251412	1772	1356	?	no	no	no	no	0	0.3333333	?	2:no	1.0e-03
ENSG00000037241	RPL26L1	60S ribosomal protein L26-like 1. [Source:Uniprot/SWISSPROT;Acc:Q9UNX3]	ENST00000265100	708	438	?	no	no	yes	no	1	0	?	1:yes	1.00
ENSG00000037280	FLT4	Vascular endothelial growth factor receptor 3 precursor (EC 2.7.1.112) (VEGFR-3) (Tyrosine-protein kinase receptor FLT4). [Source:Uniprot/SWISSPROT;Acc:P35916]	ENST00000261937	4767	4092	?	no	yes	yes	yes	0	0.125	?	2:no	3.0e-03
ENSG00000037474	NSUN2	NOL1/NOP2/Sun domain family 2 protein [Source:RefSeq_peptide;Acc:NP_060225]	ENST00000264670	3048	2304	19	no	yes	no	yes	?	?	?	2:no	0.08
ENSG00000037474	NSUN2	NOL1/NOP2/Sun domain family 2 protein [Source:RefSeq_peptide;Acc:NP_060225]	ENST00000356741	3217	1596	18	no	yes	no	yes	?	?	?	2:no	0.11
ENSG00000037637	FBXO42	F-box only protein 42. [Source:Uniprot/SWISSPROT;Acc:Q6P3S6]	ENST00000234543	2975	2016	?	no	yes	no	yes	1	0	?	1:yes	0.99
ENSG00000037749	MFAP3	Microfibril-associated glycoprotein 3 precursor. [Source:Uniprot/SWISSPROT;Acc:P55082]	ENST00000322602	2884	1089	?	no	yes	no	no	0	0.6666667	?	2:no	0.00
ENSG00000037749	MFAP3	Microfibril-associated glycoprotein 3 precursor. [Source:Uniprot/SWISSPROT;Acc:P55082]	ENST00000338491	2583	756	?	no	yes	no	no	0	0.6666667	?	2:no	0.00
ENSG00000037757			ENST00000040663	1773	1110	?	no	no	no	yes	0	0	?	2:no	0.49
ENSG00000037757			ENST00000319545	1632	969	?	no	no	no	yes	0	0	?	2:no	0.39
ENSG00000037757			ENST00000359668	2174	969	?	no	no	no	yes	0	0	?	2:no	0.22
ENSG00000037897	METTL1	tRNA (guanine-N(7)-)-methyltransferase (EC 2.1.1.33) (tRNA(m7G46)- methyltransferase) (Methyltransferase-like protein 1). [Source:Uniprot/SWISSPROT;Acc:Q9UBP6]	ENST00000257848	1217	468	?	no	no	no	yes	0.1428571	0	?	1:yes	0.99
ENSG00000037897	METTL1	tRNA (guanine-N(7)-)-methyltransferase (EC 2.1.1.33) (tRNA(m7G46)- methyltransferase) (Methyltransferase-like protein 1). [Source:Uniprot/SWISSPROT;Acc:Q9UBP6]	ENST00000324871	1743	831	?	no	no	no	yes	0.1428571	0	?	1:yes	0.97
ENSG00000037965	HOXC8	Homeobox protein Hox-C8 (Hox-3A). [Source:Uniprot/SWISSPROT;Acc:P31273]	ENST00000040584	2266	729	?	no	no	no	no	0	0.25	?	2:no	1.0e-03
ENSG00000038002	AGA	N(4)-(beta-N-acetylglucosaminyl)-L-asparaginase precursor (EC 3.5.1.26) (Glycosylasparaginase) (Aspartylglucosaminidase) (N4-(N- acetyl-beta-glucosaminyl)-L-asparagine amidase) (AGA) [Contains: Glycosylasparaginase alpha chain; Glycosylasparaginase beta	ENST00000264595	2041	1041	?	no	no	no	no	0	0.25	?	2:no	3.0e-03
ENSG00000038102		RGNEF protein. [Source:Uniprot/SPTREMBL;Acc:Q96E37]	ENST00000287898	2935	1956	12	yes	no	no	no	?	?	?	2:no	0.03
ENSG00000038102		RGNEF protein. [Source:Uniprot/SPTREMBL;Acc:Q96E37]	ENST00000296799	2364	2010	13	yes	no	no	no	?	?	?	2:no	9.0e-03
ENSG00000038210	PI4K2B	phosphatidylinositol 4-kinase type-II beta [Source:RefSeq_peptide;Acc:NP_060793]	ENST00000264864	3483	1446	10	no	no	no	no	0	0.5	?	2:no	1.0e-03
ENSG00000038219	FAM44A		ENST00000040738	6686	5415	17	no	no	no	no	?	?	?	2:no	1.0e-03
ENSG00000038274	MAT2B	methionine adenosyltransferase II, beta isoform 1 [Source:RefSeq_peptide;Acc:NP_037415]	ENST00000280969	2079	972	?	yes	yes	no	no	0	0	?	2:no	0.02
ENSG00000038274	MAT2B	methionine adenosyltransferase II, beta isoform 1 [Source:RefSeq_peptide;Acc:NP_037415]	ENST00000321757	2050	1005	?	yes	yes	no	no	0	0	?	2:no	0.08
ENSG00000038295	TLL1	tolloid-like 1 [Source:RefSeq_peptide;Acc:NP_036596]	ENST00000061240	6654	3042	?	no	no	no	no	0	0.3333333	?	2:no	0.00
ENSG00000038358		autoantigen RCD8 [Source:RefSeq_peptide;Acc:NP_055144]	ENST00000041337	4688	3645	?	no	no	no	no	0	0	?	2:no	8.0e-03
ENSG00000038358		autoantigen RCD8 [Source:RefSeq_peptide;Acc:NP_055144]	ENST00000358933	4726	4206	?	no	no	no	no	0	0	?	2:no	8.0e-03
ENSG00000038382	TRIO	Triple functional domain protein (PTPRF interacting protein). [Source:Uniprot/SWISSPROT;Acc:O75962]	ENST00000322870	8903	6921	58	no	no	no	yes	0	0	?	2:no	7.0e-03
ENSG00000038382	TRIO	Triple functional domain protein (PTPRF interacting protein). [Source:Uniprot/SWISSPROT;Acc:O75962]	ENST00000344135	1547	768	10	no	no	no	yes	0	0	?	2:no	0.41
ENSG00000038382	TRIO	Triple functional domain protein (PTPRF interacting protein). [Source:Uniprot/SWISSPROT;Acc:O75962]	ENST00000344204	10226	9294	57	no	no	no	yes	0	0	?	2:no	7.0e-03
ENSG00000038427	CSPG2	Versican core protein precursor (Large fibroblast proteoglycan) (Chondroitin sulfate proteoglycan core protein 2) (PG-M) (Glial hyaluronate-binding protein) (GHAP). [Source:Uniprot/SWISSPROT;Acc:P13611]	ENST00000265077	11185	10191	?	no	no	no	no	0	0.3333333	?	2:no	0.00
ENSG00000038427	CSPG2	Versican core protein precursor (Large fibroblast proteoglycan) (Chondroitin sulfate proteoglycan core protein 2) (PG-M) (Glial hyaluronate-binding protein) (GHAP). [Source:Uniprot/SWISSPROT;Acc:P13611]	ENST00000342785	4929	4929	?	no	no	no	no	0	0.3333333	?	2:no	0.00
ENSG00000038427	CSPG2	Versican core protein precursor (Large fibroblast proteoglycan) (Chondroitin sulfate proteoglycan core protein 2) (PG-M) (Glial hyaluronate-binding protein) (GHAP). [Source:Uniprot/SWISSPROT;Acc:P13611]	ENST00000343200	7469	7230	?	no	no	no	no	0	0.3333333	?	2:no	0.00
ENSG00000038427	CSPG2	Versican core protein precursor (Large fibroblast proteoglycan) (Chondroitin sulfate proteoglycan core protein 2) (PG-M) (Glial hyaluronate-binding protein) (GHAP). [Source:Uniprot/SWISSPROT;Acc:P13611]	ENST00000348134	1968	1968	?	no	no	no	no	0	0.3333333	?	2:no	1.0e-03
ENSG00000038532			ENST00000261657	6786	3189	23	no	no	no	no	0	0	?	2:no	2.0e-03
ENSG00000038945	MSR1	Macrophage scavenger receptor types I and II (Macrophage acetylated LDL receptor I and II) (CD204 antigen). [Source:Uniprot/SWISSPROT;Acc:P21757]	ENST00000262101	3682	1356	10	no	no	yes	no	0	0.5	no	2:no	1.0e-03
ENSG00000038945	MSR1	Macrophage scavenger receptor types I and II (Macrophage acetylated LDL receptor I and II) (CD204 antigen). [Source:Uniprot/SWISSPROT;Acc:P21757]	ENST00000308443	2823	1077	10	no	no	yes	no	0	0.5	no	2:no	1.0e-03
ENSG00000038945	MSR1	Macrophage scavenger receptor types I and II (Macrophage acetylated LDL receptor I and II) (CD204 antigen). [Source:Uniprot/SWISSPROT;Acc:P21757]	ENST00000350896	3493	1167	9	no	no	yes	no	0	0.5	no	2:no	1.0e-03
ENSG00000038945	MSR1	Macrophage scavenger receptor types I and II (Macrophage acetylated LDL receptor I and II) (CD204 antigen). [Source:Uniprot/SWISSPROT;Acc:P21757]	ENST00000355282	1915	1167	9	no	no	yes	no	0	0.5	no	2:no	1.0e-03
ENSG00000039068	CDH1	Epithelial-cadherin precursor (E-cadherin) (Uvomorulin) (Cadherin-1) (CAM 120/80). [Source:Uniprot/SWISSPROT;Acc:P12830]	ENST00000261769	4813	2649	?	no	no	no	yes	0	0.1666667	?	2:no	1.0e-03
ENSG00000039068	CDH1	Epithelial-cadherin precursor (E-cadherin) (Uvomorulin) (Cadherin-1) (CAM 120/80). [Source:Uniprot/SWISSPROT;Acc:P12830]	ENST00000268794	2567	2466	?	no	no	no	yes	0	0.1666667	?	2:no	0.01
ENSG00000039123	SKIV2L2	Superkiller viralicidic activity 2-like 2 (Fragment). [Source:Uniprot/SWISSPROT;Acc:P42285]	ENST00000230640	3940	3129	27	no	no	no	no	0.1666667	0	?	1:yes	0.87
ENSG00000039139	DNAH5	Ciliary dynein heavy chain 5 (Axonemal beta dynein heavy chain 5) (HL1). [Source:Uniprot/SWISSPROT;Acc:Q8TE73]	ENST00000265104	13971	13875	79	no	no	no	no	0	0.3333333	?	2:no	0.00
ENSG00000039319	ZFYVE16	Zinc finger FYVE domain-containing protein 16 (Endofin) (Endosome- associated FYVE domain protein). [Source:Uniprot/SWISSPROT;Acc:Q7Z3T8]	ENST00000338008	6280	4620	?	no	no	no	yes	0	0.3333333	?	2:no	0.00
ENSG00000039523	FAM65A		ENST00000042381	4103	3660	?	no	yes	yes	no	1	0	?	1:yes	0.98
ENSG00000039537	C6	Complement component C6 precursor. [Source:Uniprot/SWISSPROT;Acc:P13671]	ENST00000263413	3658	2805	18	yes	no	no	no	0	0.625	?	2:no	0.00
ENSG00000039537	C6	Complement component C6 precursor. [Source:Uniprot/SWISSPROT;Acc:P13671]	ENST00000337836	3551	2805	18	yes	no	no	no	0	0.625	?	2:no	0.00
ENSG00000039560	RAI14	retinoic acid induced 14 [Source:RefSeq_peptide;Acc:NP_056392]	ENST00000265109	4901	2970	18	no	no	no	yes	?	?	?	2:no	5.0e-03
ENSG00000039600	SOX30	Transcription factor SOX-30. [Source:Uniprot/SWISSPROT;Acc:O94993]	ENST00000265007	3265	2262	?	yes	no	no	no	0.1666667	0.1666667	?	1:yes	0.52
ENSG00000039600	SOX30	Transcription factor SOX-30. [Source:Uniprot/SWISSPROT;Acc:O94993]	ENST00000311371	2772	1506	?	yes	no	no	no	0.1666667	0.1666667	?	2:no	0.49
ENSG00000039650	PNKP	Bifunctional polynucleotide phosphatase/kinase (Polynucleotide kinase- 3'-phosphatase) (DNA 5'-kinase/3'-phosphatase) [Includes: Polynucleotide 3'-phosphatase (EC 3.1.3.32) (2'(3')-polynucleotidase); Polynucleotide 5'-hydroxyl-kinase (EC 2.7.1.78)]. [Sou	ENST00000322344	1715	1566	?	no	no	yes	no	5.263158E-02	0.1052632	?	1:yes	0.60
ENSG00000039987	VMD2L1	Bestrophin-2 (Vitelliform macular dystrophy 2-like protein 1). [Source:Uniprot/SWISSPROT;Acc:Q8NFU1]	ENST00000042931	1908	1530	?	no	no	no	no	0	0.2	?	2:no	7.0e-03
ENSG00000040199	PHLPPL	PH domain leucine-rich repeat protein phosphatase-like (EC 3.1.3.16). [Source:Uniprot/SWISSPROT;Acc:Q6ZVD8]	ENST00000261770	6145	2205	?	no	no	no	no	0	0	?	2:no	0.02
ENSG00000040199	PHLPPL	PH domain leucine-rich repeat protein phosphatase-like (EC 3.1.3.16). [Source:Uniprot/SWISSPROT;Acc:Q6ZVD8]	ENST00000299971	2077	501	?	no	no	no	no	0	0	?	2:no	0.29
ENSG00000040199	PHLPPL	PH domain leucine-rich repeat protein phosphatase-like (EC 3.1.3.16). [Source:Uniprot/SWISSPROT;Acc:Q6ZVD8]	ENST00000356272	7884	1542	?	no	no	no	no	0	0	?	2:no	0.02
ENSG00000040199	PHLPPL	PH domain leucine-rich repeat protein phosphatase-like (EC 3.1.3.16). [Source:Uniprot/SWISSPROT;Acc:Q6ZVD8]	ENST00000360429	3485	1272	?	no	no	no	no	0	0	?	2:no	0.16
ENSG00000040275	CCDC99		ENST00000265295	2526	1818	?	no	yes	no	no	?	?	?	2:no	0.02
ENSG00000040275	CCDC99		ENST00000274631	1664	1524	?	no	yes	no	no	?	?	?	2:no	0.03
ENSG00000040341	STAU2	staufen homolog 2 [Source:RefSeq_peptide;Acc:NP_055208]	ENST00000343268	2968	1713	15	no	no	no	no	0	0	?	2:no	0.10
ENSG00000040341	STAU2	staufen homolog 2 [Source:RefSeq_peptide;Acc:NP_055208]	ENST00000355780	4038	1440	12	no	no	no	no	0	0	?	2:no	0.18
ENSG00000040487	PQLC2	PQ loop repeat containing 2 [Source:RefSeq_peptide;Acc:NP_060235]	ENST00000234646	2638	681	?	no	no	no	no	?	?	?	2:no	0.09
ENSG00000040531	CTNS	Cystinosin. [Source:Uniprot/SWISSPROT;Acc:O60931]	ENST00000046640	2612	1104	12	no	no	no	yes	0	0.3333333	?	2:no	4.0e-03
ENSG00000040608	RTN4R	Reticulon 4 receptor precursor (Nogo receptor) (NgR) (Nogo-66 receptor). [Source:Uniprot/SWISSPROT;Acc:Q9BZR6]	ENST00000043402	1917	1422	2	no	no	no	yes	0	0.3333333	?	2:no	0.01
ENSG00000040633	PHF23		ENST00000043410	955	795	5	no	no	no	yes	0	0	?	1:yes	0.82
ENSG00000040633	PHF23		ENST00000320316	1212	1212	5	no	no	no	yes	0	0	?	2:no	0.44
ENSG00000040731	CDH10	Cadherin-10 precursor (T2-cadherin). [Source:Uniprot/SWISSPROT;Acc:Q9Y6N8]	ENST00000264463	3261	2367	12	yes	no	no	no	0	0.2	?	2:no	3.0e-03
ENSG00000040933	INPP4A	inositol polyphosphate-4-phosphatase, type 1 isoform b [Source:RefSeq_peptide;Acc:NP_001557]	ENST00000074304	3375	2931	?	no	no	no	no	0	0	?	2:no	0.21
ENSG00000040933	INPP4A	inositol polyphosphate-4-phosphatase, type 1 isoform b [Source:RefSeq_peptide;Acc:NP_001557]	ENST00000319270	3120	2862	?	no	no	no	no	0	0	?	2:no	0.21
ENSG00000041353	RAB27B	Ras-related protein Rab-27B (C25KG). [Source:Uniprot/SWISSPROT;Acc:O00194]	ENST00000262094	1382	657	6	yes	yes	no	no	0	0	?	2:no	0.15
ENSG00000041357	PSMA4	Proteasome subunit alpha type 4 (EC 3.4.25.1) (Proteasome component C9) (Macropain subunit C9) (Multicatalytic endopeptidase complex subunit C9) (Proteasome subunit L). [Source:Uniprot/SWISSPROT;Acc:P25789]	ENST00000044462	1167	786	?	no	no	no	yes	0	0	?	1:yes	0.53
ENSG00000041515		myosin heavy chain Myr 8 [Source:RefSeq_peptide;Acc:NP_055826]	ENST00000251041	2946	2916	?	no	no	yes	no	0	0.3333333	?	2:no	3.0e-03
ENSG00000041802	LSG1		ENST00000265245	3278	1977	?	no	no	no	no	0	0	?	2:no	0.18
ENSG00000041880	PARP3	Poly [ADP-ribose] polymerase-3 (EC 2.4.2.30) (PARP-3) (NAD(+) ADP- ribosyltransferase-3) (Poly[ADP-ribose] synthetase-3) (pADPRT-3) (hPARP-3) (IRT1). [Source:Uniprot/SWISSPROT;Acc:Q9Y6F1]	ENST00000045065	2336	1602	?	no	no	no	no	0	0.6	?	2:no	0.00
ENSG00000041982	TNC	Tenascin precursor (TN) (Hexabrachion) (Cytotactin) (Neuronectin) (GMEM) (JI) (Miotendinous antigen) (Glioma-associated-extracellular matrix antigen) (GP 150-225) (Tenascin-C) (TN-C). [Source:Uniprot/SWISSPROT;Acc:P24821]	ENST00000340094	5514	5514	?	no	no	no	no	0	0.3333333	?	2:no	0.00
ENSG00000041982	TNC	Tenascin precursor (TN) (Hexabrachion) (Cytotactin) (Neuronectin) (GMEM) (JI) (Miotendinous antigen) (Glioma-associated-extracellular matrix antigen) (GP 150-225) (Tenascin-C) (TN-C). [Source:Uniprot/SWISSPROT;Acc:P24821]	ENST00000341037	6333	6333	?	no	no	no	no	0	0.3333333	?	2:no	0.00
ENSG00000041982	TNC	Tenascin precursor (TN) (Hexabrachion) (Cytotactin) (Neuronectin) (GMEM) (JI) (Miotendinous antigen) (Glioma-associated-extracellular matrix antigen) (GP 150-225) (Tenascin-C) (TN-C). [Source:Uniprot/SWISSPROT;Acc:P24821]	ENST00000345230	4695	4695	?	no	no	no	no	0	0.3333333	?	2:no	0.00
ENSG00000041982	TNC	Tenascin precursor (TN) (Hexabrachion) (Cytotactin) (Neuronectin) (GMEM) (JI) (Miotendinous antigen) (Glioma-associated-extracellular matrix antigen) (GP 150-225) (Tenascin-C) (TN-C). [Source:Uniprot/SWISSPROT;Acc:P24821]	ENST00000346706	4968	4968	?	no	no	no	no	0	0.3333333	?	2:no	0.00
ENSG00000041982	TNC	Tenascin precursor (TN) (Hexabrachion) (Cytotactin) (Neuronectin) (GMEM) (JI) (Miotendinous antigen) (Glioma-associated-extracellular matrix antigen) (GP 150-225) (Tenascin-C) (TN-C). [Source:Uniprot/SWISSPROT;Acc:P24821]	ENST00000350763	7544	6606	?	no	no	no	no	0	0.3333333	?	2:no	0.00
ENSG00000041988	THAP3	THAP domain protein 3. [Source:Uniprot/SWISSPROT;Acc:Q8WTV1]	ENST00000054650	1232	720	5	no	yes	no	no	0	0	?	2:no	0.23
ENSG00000041988	THAP3	THAP domain protein 3. [Source:Uniprot/SWISSPROT;Acc:Q8WTV1]	ENST00000323910	2028	528	5	no	yes	no	no	0	0	?	1:yes	0.53
ENSG00000041988	THAP3	THAP domain protein 3. [Source:Uniprot/SWISSPROT;Acc:Q8WTV1]	ENST00000346925	1138	654	4	no	yes	no	no	0	0	?	2:no	0.40
ENSG00000042022	ABHD14A	abhydrolase domain containing 14A [Source:RefSeq_peptide;Acc:NP_056222]	ENST00000273596	1060	816	?	no	no	no	no	0	0	?	2:no	0.24
ENSG00000042022	ABHD14A	abhydrolase domain containing 14A [Source:RefSeq_peptide;Acc:NP_056222]	ENST00000360889	1050	519	?	no	no	no	no	0	0	?	1:yes	0.55
ENSG00000042062			ENST00000045083	408	408	?	no	no	no	no	?	?	?	1:yes	0.70
ENSG00000042062			ENST00000302936	2690	1782	?	no	no	no	no	?	?	?	2:no	0.04
ENSG00000042088	TDP1	Tyrosyl-DNA phosphodiesterase 1 (EC 3.1.4.-) (Tyr-DNA phosphodiesterase 1). [Source:Uniprot/SWISSPROT;Acc:Q9NUW8]	ENST00000267546	2068	1827	16	no	no	no	no	0	0	?	2:no	0.02
ENSG00000042088	TDP1	Tyrosyl-DNA phosphodiesterase 1 (EC 3.1.4.-) (Tyr-DNA phosphodiesterase 1). [Source:Uniprot/SWISSPROT;Acc:Q9NUW8]	ENST00000335725	2273	1827	17	no	no	no	no	0	0	?	2:no	0.02
ENSG00000042088	TDP1	Tyrosyl-DNA phosphodiesterase 1 (EC 3.1.4.-) (Tyr-DNA phosphodiesterase 1). [Source:Uniprot/SWISSPROT;Acc:Q9NUW8]	ENST00000357382	2238	1110	16	no	no	no	no	0	0	?	2:no	0.04
ENSG00000042286	AMID	apoptosis-inducing factor (AIF)-like mitchondrion-associated inducer of death [Source:RefSeq_peptide;Acc:NP_116186]	ENST00000307864	3240	1122	?	yes	no	no	no	0	0.3333333	?	2:no	1.0e-03
ENSG00000042286	AMID	apoptosis-inducing factor (AIF)-like mitchondrion-associated inducer of death [Source:RefSeq_peptide;Acc:NP_116186]	ENST00000354601	2503	1122	?	yes	no	no	no	0	0.3333333	?	2:no	1.0e-03
ENSG00000042304			ENST00000264387	453	453	?	no	no	yes	no	0	0.25	?	2:no	0.12
ENSG00000042317	SPATA7	Spermatogenesis associated protein 7 (Spermatogenesis associated protein HSD3) (HSD-3.1). [Source:Uniprot/SWISSPROT;Acc:Q9P0W8]	ENST00000045347	1529	1377	13	yes	yes	no	no	?	?	?	2:no	0.01
ENSG00000042317	SPATA7	Spermatogenesis associated protein 7 (Spermatogenesis associated protein HSD3) (HSD-3.1). [Source:Uniprot/SWISSPROT;Acc:Q9P0W8]	ENST00000356583	1887	1704	11	yes	yes	no	no	?	?	?	2:no	0.01
ENSG00000042317	SPATA7	Spermatogenesis associated protein 7 (Spermatogenesis associated protein HSD3) (HSD-3.1). [Source:Uniprot/SWISSPROT;Acc:Q9P0W8]	ENST00000362040	1983	1800	12	yes	yes	no	no	?	?	?	2:no	0.01
ENSG00000042429	CRSP6	Cofactor required for Sp1 transcriptional activation subunit 6 (Transcriptional coactivator CRSP77) (Vitamin D3 receptor-interacting protein complex 80 kDa component) (DRIP80) (Thyroid hormone receptor- associated protein complex 80 kDa component) (Trap8	ENST00000251871	3412	1956	?	no	no	no	no	0.1666667	0	?	1:yes	0.98
ENSG00000042445	RETSAT	all-trans-13,14-dihydroretinol saturase [Source:RefSeq_peptide;Acc:NP_060220]	ENST00000263854	2822	618	?	no	no	no	yes	0	0	?	1:yes	0.52
ENSG00000042445	RETSAT	all-trans-13,14-dihydroretinol saturase [Source:RefSeq_peptide;Acc:NP_060220]	ENST00000295802	3001	1833	?	no	no	no	yes	0	0	?	2:no	0.43
ENSG00000042493	CAPG	Macrophage capping protein (Actin-regulatory protein CAP-G). [Source:Uniprot/SWISSPROT;Acc:P40121]	ENST00000263867	1566	1047	?	no	no	no	no	0	0.3333333	?	2:no	1.0e-03
ENSG00000042753	AP2S1	Clathrin coat assembly protein AP17 (Clathrin coat associated protein AP17) (Plasma membrane adaptor AP-2 17 kDa protein) (HA2 17 kDa subunit) (Clathrin assembly protein 2 small chain). [Source:Uniprot/SWISSPROT;Acc:P53680]	ENST00000263270	777	429	?	no	yes	no	yes	9.090909E-02	0.2727273	?	1:yes	0.71
ENSG00000042753	AP2S1	Clathrin coat assembly protein AP17 (Clathrin coat associated protein AP17) (Plasma membrane adaptor AP-2 17 kDa protein) (HA2 17 kDa subunit) (Clathrin assembly protein 2 small chain). [Source:Uniprot/SWISSPROT;Acc:P53680]	ENST00000352203	663	315	?	no	yes	no	yes	9.090909E-02	0.2727273	?	1:yes	0.76
ENSG00000042781	USH2A	usherin isoform B [Source:RefSeq_peptide;Acc:NP_996816]	ENST00000264099	6314	4641	?	no	no	no	no	0	0.5	?	2:no	0.00
ENSG00000042781	USH2A	usherin isoform B [Source:RefSeq_peptide;Acc:NP_996816]	ENST00000307340	18883	15609	?	no	no	no	no	0	0.5	?	2:no	0.00
ENSG00000042813	ZPBP	Zona pellucida binding protein 1 precursor (Sp38). [Source:Uniprot/SWISSPROT;Acc:Q9BS86]	ENST00000046087	1177	1056	8	no	yes	no	no	0	1	no	2:no	0.00
ENSG00000042832	TG	Thyroglobulin precursor. [Source:Uniprot/SWISSPROT;Acc:P01266]	ENST00000220616	8451	8307	?	no	no	no	no	0	0.4	?	2:no	0.00
ENSG00000042980		ADAM 28 precursor (EC 3.4.24.-) (A disintegrin and metalloproteinase domain 28) (Metalloproteinase-like, disintegrin-like, and cysteine- rich protein-L) (MDC-L) (eMDC II) (ADAM23). [Source:Uniprot/SWISSPROT;Acc:Q9UKQ2]	ENST00000265769	3060	2328	23	no	no	no	no	0	0.3333333	?	2:no	0.00
ENSG00000043039	BARX2	Homeobox protein BarH-like 2. [Source:Uniprot/SWISSPROT;Acc:Q9UMQ3]	ENST00000281437	1454	840	?	no	no	no	yes	0	0.2	?	2:no	0.01
ENSG00000043093	DCUN1D1	RP42 homolog [Source:RefSeq_peptide;Acc:NP_065691]	ENST00000292782	3147	780	?	no	no	no	yes	0	0	?	1:yes	0.60
ENSG00000043143	PHF15	PHD finger protein 15. [Source:Uniprot/SWISSPROT;Acc:Q9NQC1]	ENST00000282605	4376	1914	?	no	yes	no	no	0	0	?	2:no	0.07
ENSG00000043143	PHF15	PHD finger protein 15. [Source:Uniprot/SWISSPROT;Acc:Q9NQC1]	ENST00000342797	6463	2373	?	no	yes	no	no	0	0	?	2:no	0.01
ENSG00000043143	PHF15	PHD finger protein 15. [Source:Uniprot/SWISSPROT;Acc:Q9NQC1]	ENST00000361895	2702	2373	?	no	yes	no	no	0	0	?	2:no	0.08
ENSG00000043355	ZIC2	Zinc finger protein ZIC 2 (Zinc finger protein of the cerebellum 2). [Source:Uniprot/SWISSPROT;Acc:O95409]	ENST00000245295	2681	1599	?	no	no	no	yes	0	0.4	?	2:no	6.0e-03
ENSG00000043462	LCP2	Lymphocyte cytosolic protein 2 (SH2 domain-containing leucocyte protein of 76 kDa) (SLP-76 tyrosine phosphoprotein) (SLP76). [Source:Uniprot/SWISSPROT;Acc:Q13094]	ENST00000046794	2421	1602	?	no	yes	yes	no	0	0.5	?	2:no	0.00
ENSG00000043514	TRIT1	tRNA isopentenyltransferase, mitochondrial precursor (EC 2.5.1.8) (Isopentenyl-diphosphate:tRNA isopentenyltransferase) (IPP transferase) (IPTase) (IPPT) (hGRO1). [Source:Uniprot/SWISSPROT;Acc:Q9H3H1]	ENST00000046894	1332	1332	?	no	no	no	no	0.1428571	0	?	1:yes	0.84
ENSG00000043514	TRIT1	tRNA isopentenyltransferase, mitochondrial precursor (EC 2.5.1.8) (Isopentenyl-diphosphate:tRNA isopentenyltransferase) (IPP transferase) (IPTase) (IPPT) (hGRO1). [Source:Uniprot/SWISSPROT;Acc:Q9H3H1]	ENST00000316891	2129	1428	?	no	no	no	no	0.1428571	0	?	1:yes	0.77
ENSG00000043591	ADRB1	Beta-1 adrenergic receptor (Beta-1 adrenoceptor) (Beta-1 adrenoreceptor). [Source:Uniprot/SWISSPROT;Acc:P08588]	ENST00000046967	1723	1434	?	no	no	no	yes	0	0.1	?	2:no	0.12
ENSG00000043822		phosphatidylinositol 4-kinase type II [Source:RefSeq_peptide;Acc:NP_060895]	ENST00000266061	4185	1440	?	no	no	no	no	0.125	0.125	?	1:yes	0.55
ENSG00000044012	GUCA2B	Uroguanylin precursor (UGN) (Guanylate cyclase activator 2B) (Guanylate cyclase C activating peptide II) (GCAP-II). [Source:Uniprot/SWISSPROT;Acc:Q16661]	ENST00000234619	597	339	?	no	yes	no	no	0	0.3333333	?	2:no	0.03
ENSG00000044090	CUL7	Cullin-7 (CUL-7). [Source:Uniprot/SWISSPROT;Acc:Q14999]	ENST00000265348	5470	5097	?	no	no	no	no	0.1428571	0	?	2:no	0.22
ENSG00000044115	CTNNA1	Alpha-1 catenin (Cadherin-associated protein) (Alpha E-catenin). [Source:Uniprot/SWISSPROT;Acc:P35221]	ENST00000302763	3496	2790	?	no	no	no	yes	0	0.2	?	2:no	0.02
ENSG00000044115	CTNNA1	Alpha-1 catenin (Cadherin-associated protein) (Alpha E-catenin). [Source:Uniprot/SWISSPROT;Acc:P35221]	ENST00000355078	3461	2721	?	no	no	no	yes	0	0.2	?	2:no	0.02
ENSG00000044446	PHKA2	Phosphorylase b kinase alpha regulatory chain, liver isoform (Phosphorylase kinase alpha L subunit). [Source:Uniprot/SWISSPROT;Acc:P46019]	ENST00000327095	4556	3708	33	no	no	no	yes	0	0.4285714	?	2:no	1.0e-03
ENSG00000044459	C9orf39		ENST00000262360	4248	4218	26	no	no	no	no	0	0	?	2:no	0.01
ENSG00000044524	EPHA3	Ephrin type-A receptor 3 precursor (EC 2.7.1.112) (Tyrosine-protein kinase receptor ETK1) (HEK) (HEK4). [Source:Uniprot/SWISSPROT;Acc:P29320]	ENST00000336596	5807	2952	?	no	no	no	no	0	9.090909E-02	?	2:no	1.0e-03
ENSG00000044574	HSPA5	78 kDa glucose-regulated protein precursor (GRP 78) (Immunoglobulin heavy chain binding protein) (BiP) (Endoplasmic reticulum lumenal Ca(2+) binding protein grp78). [Source:Uniprot/SWISSPROT;Acc:P11021]	ENST00000265959	3906	1965	?	no	no	yes	no	0	0.25	?	2:no	3.0e-03
ENSG00000046604	DSG2	Desmoglein-2 precursor (HDGC). [Source:Uniprot/SWISSPROT;Acc:Q14126]	ENST00000261590	3488	2823	15	no	no	no	yes	0	0.125	?	2:no	0.06
ENSG00000046647	FAM51A1	Protein FAM51A1. [Source:Uniprot/SWISSPROT;Acc:Q9NWZ8]	ENST00000313454	1674	729	5	no	no	no	yes	?	?	?	2:no	0.33
ENSG00000046651	OFD1	Oral-facial-digital syndrome 1 protein (Protein 71-7A). [Source:Uniprot/SWISSPROT;Acc:O75665]	ENST00000326325	3593	3039	23	no	no	no	yes	0	0	?	2:no	0.06
ENSG00000046651	OFD1	Oral-facial-digital syndrome 1 protein (Protein 71-7A). [Source:Uniprot/SWISSPROT;Acc:O75665]	ENST00000340096	1415	1104	11	no	no	no	yes	0	0	?	2:no	0.34
ENSG00000046653	GPM6B	Neuronal membrane glycoprotein M6-b (M6b). [Source:Uniprot/SWISSPROT;Acc:Q13491]	ENST00000050379	1653	798	7	no	no	no	no	0	0.5	no	2:no	0.00
ENSG00000046653	GPM6B	Neuronal membrane glycoprotein M6-b (M6b). [Source:Uniprot/SWISSPROT;Acc:Q13491]	ENST00000316715	3216	987	8	no	no	no	no	0	0.5	no	2:no	1.0e-03
ENSG00000046653	GPM6B	Neuronal membrane glycoprotein M6-b (M6b). [Source:Uniprot/SWISSPROT;Acc:Q13491]	ENST00000355135	1773	918	8	no	no	no	no	0	0.5	no	2:no	1.0e-03
ENSG00000046653	GPM6B	Neuronal membrane glycoprotein M6-b (M6b). [Source:Uniprot/SWISSPROT;Acc:Q13491]	ENST00000356942	1507	741	7	no	no	no	no	0	0.5	no	2:no	0.00
ENSG00000046774	MAGEC2	Melanoma-associated antigen C2 (MAGE-C2 antigen) (MAGE-E1 antigen) (Hepatocellular carcinoma-associated antigen 587) (Cancer-testis antigen 10) (CT10). [Source:Uniprot/SWISSPROT;Acc:Q9UBF1]	ENST00000247452	1993	1122	?	no	no	no	no	0	0	?	2:no	0.22
ENSG00000046889	DEPDC2	DEP domain containing 2 isoform b [Source:RefSeq_peptide;Acc:NP_079446]	ENST00000288368	5382	4821	40	no	yes	no	no	0	0.3333333	?	2:no	0.00
ENSG00000046889	DEPDC2	DEP domain containing 2 isoform b [Source:RefSeq_peptide;Acc:NP_079446]	ENST00000342739	5128	1731	41	no	yes	no	no	0	0.3333333	?	2:no	0.00
ENSG00000046889	DEPDC2	DEP domain containing 2 isoform b [Source:RefSeq_peptide;Acc:NP_079446]	ENST00000354677	3024	2940	24	no	yes	no	no	0	0.3333333	?	2:no	0.00
ENSG00000047056	WDR37	WD-repeat protein 37. [Source:Uniprot/SWISSPROT;Acc:Q9Y2I8]	ENST00000263150	4456	1485	14	no	no	no	yes	?	?	?	2:no	0.15
ENSG00000047056	WDR37	WD-repeat protein 37. [Source:Uniprot/SWISSPROT;Acc:Q9Y2I8]	ENST00000358220	4582	1485	14	no	no	no	yes	?	?	?	2:no	0.15
ENSG00000047188	YTHDC2	YTH domain containing 2 [Source:RefSeq_peptide;Acc:NP_073739]	ENST00000161863	6284	4293	?	no	no	no	no	0.3333333	0	?	1:yes	0.88
ENSG00000047188	YTHDC2	YTH domain containing 2 [Source:RefSeq_peptide;Acc:NP_073739]	ENST00000356723	3148	2016	?	no	no	no	no	0.3333333	0	?	1:yes	0.99
ENSG00000047230	CTPS2	cytidine triphosphate synthase II [Source:RefSeq_peptide;Acc:NP_787055]	ENST00000288180	2282	1761	20	no	no	yes	no	0	0.25	?	2:no	0.00
ENSG00000047230	CTPS2	cytidine triphosphate synthase II [Source:RefSeq_peptide;Acc:NP_787055]	ENST00000359276	2402	1761	20	no	no	yes	no	0	0.25	?	2:no	0.00
ENSG00000047230	CTPS2	cytidine triphosphate synthase II [Source:RefSeq_peptide;Acc:NP_787055]	ENST00000361161	2282	1761	19	no	no	yes	no	0	0.25	?	2:no	1.0e-03
ENSG00000047249	ATP6V1H	Vacuolar ATP synthase subunit H (EC 3.6.3.14) (V-ATPase H subunit) (Vacuolar proton pump H subunit) (V-ATPase 50/57 kDa subunits) (Vacuolar proton pump subunit SFD) (VMA13) (Nef binding protein 1) (NBP1). [Source:Uniprot/SWISSPROT;Acc:Q9UI12]	ENST00000355221	2098	1398	13	yes	no	no	yes	0.1875	0.25	?	2:no	0.39
ENSG00000047249	ATP6V1H	Vacuolar ATP synthase subunit H (EC 3.6.3.14) (V-ATPase H subunit) (Vacuolar proton pump H subunit) (V-ATPase 50/57 kDa subunits) (Vacuolar proton pump subunit SFD) (VMA13) (Nef binding protein 1) (NBP1). [Source:Uniprot/SWISSPROT;Acc:Q9UI12]	ENST00000359530	2152	1452	14	yes	no	no	yes	0.1875	0.25	?	2:no	0.31
ENSG00000047315	POLR2B	DNA-directed RNA polymerase II 140 kDa polypeptide (EC 2.7.7.6) (RNA polymerase II subunit 2) (RPB2). [Source:Uniprot/SWISSPROT;Acc:P30876]	ENST00000314595	3799	3525	25	yes	no	no	no	0.125	0.125	?	2:no	0.05
ENSG00000047346	KIAA1370		ENST00000261844	4368	3324	13	no	no	no	yes	?	?	?	2:no	0.06
ENSG00000047365	CENTD1	centaurin delta 1 isoform a [Source:RefSeq_peptide;Acc:NP_056045]	ENST00000303965	7360	5115	33	no	yes	no	yes	0	0.3333333	?	2:no	0.00
ENSG00000047410	TPR	Nucleoprotein TPR. [Source:Uniprot/SWISSPROT;Acc:P12270]	ENST00000264142	7221	7050	?	no	no	no	no	0	0.4	?	2:no	0.00
ENSG00000047457	CP	Ceruloplasmin precursor (EC 1.16.3.1) (Ferroxidase). [Source:Uniprot/SWISSPROT;Acc:P00450]	ENST00000264613	3322	3198	?	no	no	no	no	0	0.5	no	2:no	0.00
ENSG00000047578			ENST00000261588	6618	4857	28	no	no	no	no	0	1	?	2:no	0.00
ENSG00000047578			ENST00000327217	2123	1518	11	no	no	no	no	0	1	?	2:no	0.00
ENSG00000047579	DTNBP1	Dystrobrevin binding protein 1 (Dysbindin) (Hermansky-Pudlak syndrome 7 protein). [Source:Uniprot/SWISSPROT;Acc:Q96EV8]	ENST00000338950	1931	912	9	no	yes	yes	no	0	0.375	?	2:no	2.0e-03
ENSG00000047579	DTNBP1	Dystrobrevin binding protein 1 (Dysbindin) (Hermansky-Pudlak syndrome 7 protein). [Source:Uniprot/SWISSPROT;Acc:Q96EV8]	ENST00000344537	1392	1056	10	no	yes	yes	no	0	0.375	?	2:no	1.0e-03
ENSG00000047579	DTNBP1	Dystrobrevin binding protein 1 (Dysbindin) (Hermansky-Pudlak syndrome 7 protein). [Source:Uniprot/SWISSPROT;Acc:Q96EV8]	ENST00000355917	1383	1047	9	no	yes	yes	no	0	0.375	?	2:no	1.0e-03
ENSG00000047597	XK	Membrane transport protein XK (Kx antigen) (Kell complex 37 kDa component). [Source:Uniprot/SWISSPROT;Acc:P51811]	ENST00000051619	5084	1335	3	no	no	no	no	0	0.4	?	2:no	0.00
ENSG00000047617	TMEM16B	Transmembrane protein 16B. [Source:Uniprot/SWISSPROT;Acc:Q9NQ90]	ENST00000327087	3711	2994	26	no	no	no	no	0	0	?	2:no	0.01
ENSG00000047621			ENST00000261250	3809	1659	14	yes	no	no	no	?	?	?	2:no	0.01
ENSG00000047634	SCML1	Sex comb on midleg-like protein 1. [Source:Uniprot/SWISSPROT;Acc:Q9UN30]	ENST00000051659	2829	627	7	no	yes	no	no	0	0	?	2:no	0.09
ENSG00000047644	WWC3		ENST00000319604	6632	3279	23	no	no	no	yes	?	?	?	2:no	2.0e-03
ENSG00000047648	ARHGAP6	Rho-GTPase-activating protein 6 (Rho-type GTPase-activating protein RhoGAPX-1). [Source:Uniprot/SWISSPROT;Acc:O43182]	ENST00000253902	2267	1689	11	no	no	no	no	0.3333333	0	?	1:yes	0.97
ENSG00000047648	ARHGAP6	Rho-GTPase-activating protein 6 (Rho-type GTPase-activating protein RhoGAPX-1). [Source:Uniprot/SWISSPROT;Acc:O43182]	ENST00000303025	3943	2316	13	no	no	no	no	0.3333333	0	?	1:yes	0.99
ENSG00000047648	ARHGAP6	Rho-GTPase-activating protein 6 (Rho-type GTPase-activating protein RhoGAPX-1). [Source:Uniprot/SWISSPROT;Acc:O43182]	ENST00000337414	4241	2925	13	no	no	no	no	0.3333333	0	?	1:yes	0.99
ENSG00000047648	ARHGAP6	Rho-GTPase-activating protein 6 (Rho-type GTPase-activating protein RhoGAPX-1). [Source:Uniprot/SWISSPROT;Acc:O43182]	ENST00000353663	2073	2073	12	no	no	no	no	0.3333333	0	?	1:yes	0.97
ENSG00000047648	ARHGAP6	Rho-GTPase-activating protein 6 (Rho-type GTPase-activating protein RhoGAPX-1). [Source:Uniprot/SWISSPROT;Acc:O43182]	ENST00000361126	2759	2298	11	no	no	no	no	0.3333333	0	?	1:yes	0.99
ENSG00000047662			ENST00000265018	3653	3207	18	no	no	no	no	?	?	?	2:no	0.01
ENSG00000047849	MAP4	microtubule-associated protein 4 isoform 3 [Source:RefSeq_peptide;Acc:NP_112147]	ENST00000264724	2808	2661	11	no	no	no	yes	0	1	?	2:no	1.0e-03
ENSG00000047849	MAP4	microtubule-associated protein 4 isoform 3 [Source:RefSeq_peptide;Acc:NP_112147]	ENST00000320796	2156	1620	2	no	no	no	yes	0	1	?	2:no	1.0e-03
ENSG00000047849	MAP4	microtubule-associated protein 4 isoform 3 [Source:RefSeq_peptide;Acc:NP_112147]	ENST00000335271	561	561	5	no	no	no	yes	0	1	?	2:no	0.01
ENSG00000047849	MAP4	microtubule-associated protein 4 isoform 3 [Source:RefSeq_peptide;Acc:NP_112147]	ENST00000356288	3146	300	4	no	no	no	yes	0	1	?	2:no	0.04
ENSG00000047849	MAP4	microtubule-associated protein 4 isoform 3 [Source:RefSeq_peptide;Acc:NP_112147]	ENST00000357498	2399	1878	7	no	no	no	yes	0	1	?	2:no	0.00
ENSG00000047849	MAP4	microtubule-associated protein 4 isoform 3 [Source:RefSeq_peptide;Acc:NP_112147]	ENST00000360240	4471	3249	17	no	no	no	yes	0	1	?	2:no	0.00
ENSG00000047932	GOPC	golgi associated PDZ and coiled-coil motif containing isoform a [Source:RefSeq_peptide;Acc:NP_065132]	ENST00000052569	4565	1386	?	no	no	no	no	0	0.1666667	?	2:no	5.0e-03
ENSG00000047932	GOPC	golgi associated PDZ and coiled-coil motif containing isoform a [Source:RefSeq_peptide;Acc:NP_065132]	ENST00000342793	1465	1389	?	no	no	no	no	0	0.1666667	?	2:no	4.0e-03
ENSG00000047936	ROS1	Proto-oncogene tyrosine-protein kinase ROS precursor (EC 2.7.1.112) (c-ros-1). [Source:Uniprot/SWISSPROT;Acc:P08922]	ENST00000263808	7368	7044	?	no	no	no	no	0	0.1666667	?	2:no	0.00
ENSG00000048028	USP28	Ubiquitin carboxyl-terminal hydrolase 28 (EC 3.1.2.15) (Ubiquitin thiolesterase 28) (Ubiquitin-specific processing protease 28) (Deubiquitinating enzyme 28). [Source:Uniprot/SWISSPROT;Acc:Q96RU2]	ENST00000003302	4631	3234	?	no	no	no	yes	0.25	0.5	?	2:no	0.16
ENSG00000048028	USP28	Ubiquitin carboxyl-terminal hydrolase 28 (EC 3.1.2.15) (Ubiquitin thiolesterase 28) (Ubiquitin-specific processing protease 28) (Deubiquitinating enzyme 28). [Source:Uniprot/SWISSPROT;Acc:Q96RU2]	ENST00000260188	3498	2274	?	no	no	no	yes	0.25	0.5	?	2:no	0.42
ENSG00000048052	HDAC9	Histone deacetylase 9 (HD9) (HD7B) (HD7). [Source:Uniprot/SWISSPROT;Acc:Q9UKV0]	ENST00000262069	4650	3201	26	no	no	no	no	0	0.2	?	2:no	0.00
ENSG00000048052	HDAC9	Histone deacetylase 9 (HD9) (HD7B) (HD7). [Source:Uniprot/SWISSPROT;Acc:Q9UKV0]	ENST00000325634	2467	2295	16	no	no	no	no	0	0.2	?	2:no	2.0e-03
ENSG00000048052	HDAC9	Histone deacetylase 9 (HD9) (HD7B) (HD7). [Source:Uniprot/SWISSPROT;Acc:Q9UKV0]	ENST00000341009	2922	2772	23	no	no	no	no	0	0.2	?	2:no	2.0e-03
ENSG00000048140	TSPAN17	Tetraspanin-17 (Tspan-17) (Transmembrane 4 superfamily member 17) (Tetraspan protein SB134) (F-box only protein 23). [Source:Uniprot/SWISSPROT;Acc:Q96FV3]	ENST00000298564	681	567	?	no	no	no	no	0	0	?	2:no	0.49
ENSG00000048140	TSPAN17	Tetraspanin-17 (Tspan-17) (Transmembrane 4 superfamily member 17) (Tetraspan protein SB134) (F-box only protein 23). [Source:Uniprot/SWISSPROT;Acc:Q96FV3]	ENST00000310032	2506	792	?	no	no	no	no	0	0	?	2:no	0.21
ENSG00000048140	TSPAN17	Tetraspanin-17 (Tspan-17) (Transmembrane 4 superfamily member 17) (Tetraspan protein SB134) (F-box only protein 23). [Source:Uniprot/SWISSPROT;Acc:Q96FV3]	ENST00000355227	2358	363	?	no	no	no	no	0	0	?	2:no	0.35
ENSG00000048162			ENST00000341213	823	702	?	no	no	no	yes	?	?	?	1:yes	0.53
ENSG00000048342			ENST00000053084	4790	4599	34	no	no	no	no	?	?	?	2:no	1.0e-03
ENSG00000048342			ENST00000310279	2552	2424	17	no	no	no	no	?	?	?	2:no	0.03
ENSG00000048392	RRM2B	ribonucleotide reductase M2 B (TP53 inducible) [Source:RefSeq_peptide;Acc:NP_056528]	ENST00000251810	4929	1101	?	no	no	no	no	0	0	?	2:no	0.02
ENSG00000048405			ENST00000265827	4219	1995	?	no	no	no	yes	0	0	?	2:no	0.35
ENSG00000048462	TNFRSF17	Tumor necrosis factor receptor superfamily member 17 (B-cell maturation protein). [Source:Uniprot/SWISSPROT;Acc:Q02223]	ENST00000053243	994	555	3	yes	no	no	no	0	0.25	?	2:no	7.0e-03
ENSG00000048471			ENST00000219090	399	399	3	no	no	no	no	0	1	?	2:no	9.0e-03
ENSG00000048471			ENST00000306030	5501	1122	11	no	no	no	no	0	1	?	2:no	0.00
ENSG00000048471			ENST00000323433	1626	849	9	no	no	no	no	0	1	?	2:no	0.00
ENSG00000048540	LMO3	LIM-only protein 3 (Neuronal specific transcription factor DAT1) (Rhombotin-3). [Source:Uniprot/SWISSPROT;Acc:Q8TAP4]	ENST00000261169	3365	438	5	no	no	no	no	0	0	?	1:yes	0.72
ENSG00000048540	LMO3	LIM-only protein 3 (Neuronal specific transcription factor DAT1) (Rhombotin-3). [Source:Uniprot/SWISSPROT;Acc:Q8TAP4]	ENST00000320122	3224	375	4	no	no	no	no	0	0	?	1:yes	0.88
ENSG00000048540	LMO3	LIM-only protein 3 (Neuronal specific transcription factor DAT1) (Rhombotin-3). [Source:Uniprot/SWISSPROT;Acc:Q8TAP4]	ENST00000354662	3450	438	4	no	no	no	no	0	0	?	1:yes	0.85
ENSG00000048544	MRPS10	Mitochondrial 28S ribosomal protein S10 (S10mt) (MRP-S10). [Source:Uniprot/SWISSPROT;Acc:P82664]	ENST00000053468	2110	606	?	no	no	yes	no	0.4285714	0	?	1:yes	0.99
ENSG00000048545	GUCA1A	Guanylyl cyclase activating protein 1 (GCAP 1) (Guanylate cyclase activator 1A). [Source:Uniprot/SWISSPROT;Acc:P43080]	ENST00000053469	1867	606	?	no	no	no	no	0	0.4	?	2:no	3.0e-03
ENSG00000048649	RSF1	Hepatitis B virus x associated protein (HBV pX associated protein 8) (Remodeling and spacing factor 1) (Rsf-1) (p325 subunit of RSF chromatin remodelling complex). [Source:Uniprot/SWISSPROT;Acc:Q96T23]	ENST00000308488	5127	4326	?	no	no	no	yes	0	7.142857E-02	?	2:no	3.0e-03
ENSG00000048649	RSF1	Hepatitis B virus x associated protein (HBV pX associated protein 8) (Remodeling and spacing factor 1) (Rsf-1) (p325 subunit of RSF chromatin remodelling complex). [Source:Uniprot/SWISSPROT;Acc:Q96T23]	ENST00000313414	1360	1350	?	no	no	no	yes	0	7.142857E-02	?	2:no	0.06
ENSG00000048649	RSF1	Hepatitis B virus x associated protein (HBV pX associated protein 8) (Remodeling and spacing factor 1) (Rsf-1) (p325 subunit of RSF chromatin remodelling complex). [Source:Uniprot/SWISSPROT;Acc:Q96T23]	ENST00000360355	5312	3570	?	no	no	no	yes	0	7.142857E-02	?	2:no	3.0e-03
ENSG00000048707	VPS13D	vacuolar protein sorting 13D isoform 1 [Source:RefSeq_peptide;Acc:NP_056193]	ENST00000011700	14599	13182	70	no	no	no	no	1	0	?	1:yes	0.73
ENSG00000048707	VPS13D	vacuolar protein sorting 13D isoform 1 [Source:RefSeq_peptide;Acc:NP_056193]	ENST00000356315	14524	6825	69	no	no	no	no	1	0	?	1:yes	0.73
ENSG00000048707	VPS13D	vacuolar protein sorting 13D isoform 1 [Source:RefSeq_peptide;Acc:NP_056193]	ENST00000358136	14581	9738	69	no	no	no	no	1	0	?	1:yes	0.73
ENSG00000048740	CUGBP2	CUG triplet repeat, RNA binding protein 2 [Source:RefSeq_peptide;Acc:NP_006552]	ENST00000315874	2384	1491	14	no	no	no	yes	0	0	?	2:no	0.15
ENSG00000048740	CUGBP2	CUG triplet repeat, RNA binding protein 2 [Source:RefSeq_peptide;Acc:NP_006552]	ENST00000354440	1953	1563	14	no	no	no	yes	0	0	?	2:no	0.38
ENSG00000048740	CUGBP2	CUG triplet repeat, RNA binding protein 2 [Source:RefSeq_peptide;Acc:NP_006552]	ENST00000354897	1718	1491	14	no	no	no	yes	0	0	?	2:no	0.28
ENSG00000048828	C9orf10		ENST00000262558	3329	3207	?	no	no	no	yes	?	?	?	2:no	0.10
ENSG00000048828	C9orf10		ENST00000277165	4949	3357	?	no	no	no	yes	?	?	?	2:no	9.0e-03
ENSG00000048828	C9orf10		ENST00000333936	445	444	?	no	no	no	yes	?	?	?	1:yes	0.89
ENSG00000048828	C9orf10		ENST00000340893	4767	1518	?	no	no	no	yes	?	?	?	2:no	0.03
ENSG00000048991	R3HDM1	R3H domain protein 1. [Source:Uniprot/SWISSPROT;Acc:Q15032]	ENST00000264160	4640	3300	?	no	no	no	no	0	0.5	?	2:no	0.00
ENSG00000048991	R3HDM1	R3H domain protein 1. [Source:Uniprot/SWISSPROT;Acc:Q15032]	ENST00000329971	4272	2916	?	no	no	no	no	0	0.5	?	2:no	1.0e-03
ENSG00000049089	COL9A2	Collagen alpha 2(IX) chain precursor. [Source:Uniprot/SWISSPROT;Acc:Q14055]	ENST00000006342	2831	2070	?	no	no	no	yes	0	0.3333333	?	2:no	3.0e-03
ENSG00000049130	KITLG	Kit ligand precursor (C-kit ligand) (Stem cell factor) (SCF) (Mast cell growth factor) (MGF). [Source:Uniprot/SWISSPROT;Acc:P21583]	ENST00000228280	1411	822	?	no	no	no	no	0	0.1818182	?	2:no	5.0e-03
ENSG00000049130	KITLG	Kit ligand precursor (C-kit ligand) (Stem cell factor) (SCF) (Mast cell growth factor) (MGF). [Source:Uniprot/SWISSPROT;Acc:P21583]	ENST00000347404	1327	738	?	no	no	no	no	0	0.1818182	?	2:no	8.0e-03
ENSG00000049130	KITLG	Kit ligand precursor (C-kit ligand) (Stem cell factor) (SCF) (Mast cell growth factor) (MGF). [Source:Uniprot/SWISSPROT;Acc:P21583]	ENST00000357116	920	612	?	no	no	no	no	0	0.1818182	?	2:no	0.02
ENSG00000049167	ERCC8	DNA excision repair protein ERCC-8 (Cockayne syndrome WD-repeat protein CSA). [Source:Uniprot/SWISSPROT;Acc:Q13216]	ENST00000265038	2010	1191	12	no	no	no	yes	0	0.1428571	?	2:no	8.0e-03
ENSG00000049192	ADAMTS6	ADAMTS-6 precursor (EC 3.4.24.-) (A disintegrin and metalloproteinase with thrombospondin motifs 6) (ADAM-TS 6) (ADAM-TS6). [Source:Uniprot/SWISSPROT;Acc:Q9UKP5]	ENST00000261306	2842	2577	20	no	no	yes	no	0	0.4	?	2:no	1.0e-03
ENSG00000049239	H6PD	GDH/6PGL endoplasmic bifunctional protein precursor [Includes: Glucose 1-dehydrogenase (EC 1.1.1.47) (Hexose-6-phosphate dehydrogenase); 6- phosphogluconolactonase (EC 3.1.1.31) (6PGL)]. [Source:Uniprot/SWISSPROT;Acc:O95479]	ENST00000054661	2649	2376	5	no	no	yes	yes	0	0.1	?	2:no	0.16
ENSG00000049245	VAMP3	Vesicle-associated membrane protein 3 (VAMP-3) (Synaptobrevin-3) (Cellubrevin) (CEB). [Source:Uniprot/SWISSPROT;Acc:Q15836]	ENST00000054666	415	300	5	no	no	no	yes	0	0.5714286	?	2:no	0.06
ENSG00000049245	VAMP3	Vesicle-associated membrane protein 3 (VAMP-3) (Synaptobrevin-3) (Cellubrevin) (CEB). [Source:Uniprot/SWISSPROT;Acc:Q15836]	ENST00000361694	2204	303	5	no	no	no	yes	0	0.5714286	?	2:no	4.0e-03
ENSG00000049246	PER3	Period circadian protein 3 (hPER3). [Source:Uniprot/SWISSPROT;Acc:P56645]	ENST00000168666	6278	3633	21	no	no	no	yes	0	0	?	2:no	7.0e-03
ENSG00000049246	PER3	Period circadian protein 3 (hPER3). [Source:Uniprot/SWISSPROT;Acc:P56645]	ENST00000361923	6251	3606	21	no	no	no	yes	0	0	?	2:no	7.0e-03
ENSG00000049247	UTS2	Urotensin-2 precursor (Urotensin-II) (U-II) (UII). [Source:Uniprot/SWISSPROT;Acc:O95399]	ENST00000054668	652	420	5	yes	no	no	no	0	1	?	2:no	5.0e-03
ENSG00000049247	UTS2	Urotensin-2 precursor (Urotensin-II) (U-II) (UII). [Source:Uniprot/SWISSPROT;Acc:O95399]	ENST00000361696	569	375	4	yes	no	no	no	0	1	?	2:no	0.03
ENSG00000049249	TNFRSF9	Tumor necrosis factor receptor superfamily member 9 precursor (4-1BB ligand receptor) (T-cell antigen 4-1BB homolog) (T-cell antigen ILA) (CD137 antigen). [Source:Uniprot/SWISSPROT;Acc:Q07011]	ENST00000054670	1883	768	8	no	no	no	no	0	0.2	?	2:no	5.0e-03
ENSG00000049283	EPN3	Epsin-3 (EPS-15 interacting protein 3). [Source:Uniprot/SWISSPROT;Acc:Q9H201]	ENST00000268933	2926	1899	?	no	no	no	no	0	0	?	2:no	0.18
ENSG00000049283	EPN3	Epsin-3 (EPS-15 interacting protein 3). [Source:Uniprot/SWISSPROT;Acc:Q9H201]	ENST00000354722	2260	627	?	no	no	no	no	0	0	?	2:no	0.10
ENSG00000049319	SRD5A2	3-oxo-5-alpha-steroid 4-dehydrogenase 2 (EC 1.3.99.5) (Steroid 5- alpha-reductase 2) (SR type 2) (5 alpha-SR2). [Source:Uniprot/SWISSPROT;Acc:P31213]	ENST00000233139	2372	762	6	no	no	no	no	0	0.3636364	?	2:no	1.0e-03
ENSG00000049323	LTBP1	Latent transforming growth factor beta binding protein, isoform 1L precursor (LTBP-1) (Transforming growth factor beta-1 binding protein 1) (TGF-beta1-BP-1). [Source:Uniprot/SWISSPROT;Acc:Q14766]	ENST00000272273	5752	4791	33	no	no	no	yes	0	0.2	?	2:no	0.00
ENSG00000049323	LTBP1	Latent transforming growth factor beta binding protein, isoform 1L precursor (LTBP-1) (Transforming growth factor beta-1 binding protein 1) (TGF-beta1-BP-1). [Source:Uniprot/SWISSPROT;Acc:Q14766]	ENST00000354476	6133	5172	34	no	no	no	yes	0	0.2	?	2:no	0.00
ENSG00000049449	RCN1	Reticulocalbin 1 precursor. [Source:Uniprot/SWISSPROT;Acc:Q15293]	ENST00000054950	2344	996	6	no	no	no	no	0	0	?	2:no	0.11
ENSG00000049540	ELN	Elastin precursor (Tropoelastin). [Source:Uniprot/SWISSPROT;Acc:P15502]	ENST00000252034	1806	1806	26	no	no	no	no	0	0.5384616	?	2:no	0.00
ENSG00000049540	ELN	Elastin precursor (Tropoelastin). [Source:Uniprot/SWISSPROT;Acc:P15502]	ENST00000320399	2274	2274	33	no	no	no	no	0	0.5384616	?	2:no	0.00
ENSG00000049540	ELN	Elastin precursor (Tropoelastin). [Source:Uniprot/SWISSPROT;Acc:P15502]	ENST00000320492	1932	1932	29	no	no	no	no	0	0.5384616	?	2:no	0.00
ENSG00000049540	ELN	Elastin precursor (Tropoelastin). [Source:Uniprot/SWISSPROT;Acc:P15502]	ENST00000357036	1419	1419	18	no	no	no	no	0	0.5384616	?	2:no	0.00
ENSG00000049540	ELN	Elastin precursor (Tropoelastin). [Source:Uniprot/SWISSPROT;Acc:P15502]	ENST00000358929	2064	2064	31	no	no	no	no	0	0.5384616	?	2:no	0.00
ENSG00000049541	RFC2	Activator 1 40 kDa subunit (Replication factor C 40 kDa subunit) (A1 40 kDa subunit) (RF-C 40 kDa subunit) (RFC40). [Source:Uniprot/SWISSPROT;Acc:P35250]	ENST00000055077	1692	1065	11	no	no	no	yes	0.1428571	0	?	1:yes	0.94
ENSG00000049541	RFC2	Activator 1 40 kDa subunit (Replication factor C 40 kDa subunit) (A1 40 kDa subunit) (RF-C 40 kDa subunit) (RFC40). [Source:Uniprot/SWISSPROT;Acc:P35250]	ENST00000352131	1590	963	10	no	no	no	yes	0.1428571	0	?	1:yes	0.95
ENSG00000049618	ARID1B	AT rich interactive domain 1B (SWI1-like) isoform 1 [Source:RefSeq_peptide;Acc:NP_059989]	ENST00000275248	8224	6696	?	no	no	no	yes	0	0.1666667	?	2:no	0.00
ENSG00000049618	ARID1B	AT rich interactive domain 1B (SWI1-like) isoform 1 [Source:RefSeq_peptide;Acc:NP_059989]	ENST00000319584	4439	1053	?	no	no	no	yes	0	0.1666667	?	2:no	0.01
ENSG00000049618	ARID1B	AT rich interactive domain 1B (SWI1-like) isoform 1 [Source:RefSeq_peptide;Acc:NP_059989]	ENST00000350026	8104	6576	?	no	no	no	yes	0	0.1666667	?	2:no	0.00
ENSG00000049618	ARID1B	AT rich interactive domain 1B (SWI1-like) isoform 1 [Source:RefSeq_peptide;Acc:NP_059989]	ENST00000354354	2189	1353	?	no	no	no	yes	0	0.1666667	?	2:no	3.0e-03
ENSG00000049656		cisplatin resistance related protein CRR9p [Source:RefSeq_peptide;Acc:NP_110409]	ENST00000320895	2161	1617	17	no	no	no	yes	0	0	?	2:no	0.15
ENSG00000049656		cisplatin resistance related protein CRR9p [Source:RefSeq_peptide;Acc:NP_110409]	ENST00000320927	2032	1431	16	no	no	no	yes	0	0	?	2:no	0.38
ENSG00000049759	NEDD4L	ubiquitin-protein ligase NEDD4-like [Source:RefSeq_peptide;Acc:NP_056092]	ENST00000256830	3329	2736	29	no	no	no	yes	7.142857E-02	0.1428571	?	2:no	0.13
ENSG00000049759	NEDD4L	ubiquitin-protein ligase NEDD4-like [Source:RefSeq_peptide;Acc:NP_056092]	ENST00000256832	4878	2988	29	no	no	no	yes	7.142857E-02	0.1428571	?	2:no	5.0e-03
ENSG00000049759	NEDD4L	ubiquitin-protein ligase NEDD4-like [Source:RefSeq_peptide;Acc:NP_056092]	ENST00000356462	4869	2868	30	no	no	no	yes	7.142857E-02	0.1428571	?	2:no	0.01
ENSG00000049759	NEDD4L	ubiquitin-protein ligase NEDD4-like [Source:RefSeq_peptide;Acc:NP_056092]	ENST00000357895	2928	2565	31	no	no	no	yes	7.142857E-02	0.1428571	?	2:no	0.13
ENSG00000049768	FOXP3	Forkhead box protein P3 (Zinc finger protein JM2) (Scurfin). [Source:Uniprot/SWISSPROT;Acc:Q9BZS1]	ENST00000276059	1869	1296	?	no	no	no	no	0	0	?	2:no	0.14
ENSG00000049769	PPP1R3F	protein phosphatase 1, regulatory (inhibitor) subunit 3F [Source:RefSeq_peptide;Acc:NP_149992]	ENST00000055335	2677	2205	?	no	no	no	yes	0	0.3333333	?	2:no	4.0e-03
ENSG00000049860	HEXB	Beta-hexosaminidase beta chain precursor (EC 3.2.1.52) (N-acetyl-beta- glucosaminidase) (Beta-N-acetylhexosaminidase) (Hexosaminidase B) (Cervical cancer proto-oncogene 7) (HCC-7). [Source:Uniprot/SWISSPROT;Acc:P07686]	ENST00000261416	1899	1671	14	no	no	yes	no	0	0.4	?	2:no	1.0e-03
ENSG00000049883	PTCD2	pentatricopeptide repeat domain 2 [Source:RefSeq_peptide;Acc:NP_079030]	ENST00000308077	2161	711	11	no	no	yes	yes	?	?	?	2:no	0.15
ENSG00000050030			ENST00000055682	10624	4563	?	no	no	no	no	?	?	?	2:no	3.0e-03
ENSG00000050130		Medulloblastoma antigen MU-MB-50.4. [Source:Uniprot/SWISSPROT;Acc:Q9P055]	ENST00000261247	1643	984	8	no	no	no	yes	?	?	?	2:no	0.12
ENSG00000050130		Medulloblastoma antigen MU-MB-50.4. [Source:Uniprot/SWISSPROT;Acc:Q9P055]	ENST00000354400	2113	978	7	no	no	no	yes	?	?	?	2:no	0.05
ENSG00000050130		Medulloblastoma antigen MU-MB-50.4. [Source:Uniprot/SWISSPROT;Acc:Q9P055]	ENST00000356057	1719	960	8	no	no	no	yes	?	?	?	2:no	0.12
ENSG00000050165	DKK3	Dickkopf related protein-3 precursor (Dkk-3) (Dickkopf-3) (hDkk-3). [Source:Uniprot/SWISSPROT;Acc:Q9UBP4]	ENST00000326914	1220	513	9	no	no	no	no	0.1	0.3	?	2:no	0.44
ENSG00000050165	DKK3	Dickkopf related protein-3 precursor (Dkk-3) (Dickkopf-3) (hDkk-3). [Source:Uniprot/SWISSPROT;Acc:Q9UBP4]	ENST00000326932	2636	1053	8	no	no	no	no	0.1	0.3	?	2:no	0.09
ENSG00000050327	ARHGEF5	Rho guanine nucleotide exchange factor 5 (Guanine nucleotide regulatory protein TIM) (Oncogene TIM) (p60 TIM) (Transforming immortalized mammary oncogene). [Source:Uniprot/SWISSPROT;Acc:Q12774]	ENST00000056217	5540	1560	?	no	no	no	no	0	0	?	2:no	0.02
ENSG00000050327	ARHGEF5	Rho guanine nucleotide exchange factor 5 (Guanine nucleotide regulatory protein TIM) (Oncogene TIM) (p60 TIM) (Transforming immortalized mammary oncogene). [Source:Uniprot/SWISSPROT;Acc:Q12774]	ENST00000344879	968	966	?	no	no	no	no	0	0	?	2:no	0.40
ENSG00000050344	NFE2L3	Nuclear factor erythroid 2 related factor 3 (NF-E2 related factor 3) (NFE2-related factor 3) (Nuclear factor, erythroid derived 2, like 3). [Source:Uniprot/SWISSPROT;Acc:Q9Y4A8]	ENST00000056233	2846	2085	4	no	yes	no	yes	0	0.3333333	?	2:no	6.0e-03
ENSG00000050393			ENST00000244420	1239	1080	9	no	no	no	yes	?	?	?	2:no	0.20
ENSG00000050393			ENST00000359495	1825	774	10	no	no	no	yes	?	?	?	2:no	0.26
ENSG00000050405	LIMA1	Epithelial protein lost in neoplasm. [Source:Uniprot/SWISSPROT;Acc:Q9UHB6]	ENST00000341247	3647	2280	?	no	no	no	yes	0	0.3333333	?	2:no	5.0e-03
ENSG00000050426	LETMD1	LETM1 domain containing 1 isoform 1 [Source:RefSeq_peptide;Acc:NP_056231]	ENST00000262055	2109	1083	?	no	yes	no	no	?	?	?	2:no	0.01
ENSG00000050438	SLC4A8	solute carrier family 4, sodium bicarbonate cotransporter, member 8 [Source:RefSeq_peptide;Acc:NP_004849]	ENST00000319957	3836	3135	?	no	no	yes	no	0	0.5	?	2:no	0.00
ENSG00000050438	SLC4A8	solute carrier family 4, sodium bicarbonate cotransporter, member 8 [Source:RefSeq_peptide;Acc:NP_004849]	ENST00000319990	3032	2652	?	no	no	yes	no	0	0.5	?	2:no	1.0e-03
ENSG00000050438	SLC4A8	solute carrier family 4, sodium bicarbonate cotransporter, member 8 [Source:RefSeq_peptide;Acc:NP_004849]	ENST00000358657	4097	3411	?	no	no	yes	no	0	0.5	?	2:no	0.00
ENSG00000050555	LAMC3	Laminin gamma-3 chain precursor (Laminin 12 gamma 3 subunit). [Source:Uniprot/SWISSPROT;Acc:Q9Y6N6]	ENST00000320021	1688	1590	?	no	no	yes	yes	0	0.3333333	?	2:no	8.0e-03
ENSG00000050555	LAMC3	Laminin gamma-3 chain precursor (Laminin 12 gamma 3 subunit). [Source:Uniprot/SWISSPROT;Acc:Q9Y6N6]	ENST00000355048	7410	4725	?	no	no	yes	yes	0	0.3333333	?	2:no	0.00
ENSG00000050555	LAMC3	Laminin gamma-3 chain precursor (Laminin 12 gamma 3 subunit). [Source:Uniprot/SWISSPROT;Acc:Q9Y6N6]	ENST00000355452	4808	4767	?	no	no	yes	yes	0	0.3333333	?	2:no	0.00
ENSG00000050555	LAMC3	Laminin gamma-3 chain precursor (Laminin 12 gamma 3 subunit). [Source:Uniprot/SWISSPROT;Acc:Q9Y6N6]	ENST00000361069	5098	4728	?	no	no	yes	yes	0	0.3333333	?	2:no	0.00
ENSG00000050628	PTGER3	Prostaglandin E2 receptor, EP3 subtype (Prostanoid EP3 receptor) (PGE receptor, EP3 subtype) (PGE2-R). [Source:Uniprot/SWISSPROT;Acc:P43115]	ENST00000306666	2353	1173	?	no	no	no	yes	0	0.5	no	2:no	0.00
ENSG00000050628	PTGER3	Prostaglandin E2 receptor, EP3 subtype (Prostanoid EP3 receptor) (PGE receptor, EP3 subtype) (PGE2-R). [Source:Uniprot/SWISSPROT;Acc:P43115]	ENST00000338187	1488	1257	?	no	no	no	yes	0	0.5	no	2:no	1.0e-03
ENSG00000050628	PTGER3	Prostaglandin E2 receptor, EP3 subtype (Prostanoid EP3 receptor) (PGE receptor, EP3 subtype) (PGE2-R). [Source:Uniprot/SWISSPROT;Acc:P43115]	ENST00000338309	2468	1167	?	no	no	no	yes	0	0.5	no	2:no	1.0e-03
ENSG00000050628	PTGER3	Prostaglandin E2 receptor, EP3 subtype (Prostanoid EP3 receptor) (PGE receptor, EP3 subtype) (PGE2-R). [Source:Uniprot/SWISSPROT;Acc:P43115]	ENST00000340762	2080	1278	?	no	no	no	yes	0	0.5	no	2:no	0.00
ENSG00000050628	PTGER3	Prostaglandin E2 receptor, EP3 subtype (Prostanoid EP3 receptor) (PGE receptor, EP3 subtype) (PGE2-R). [Source:Uniprot/SWISSPROT;Acc:P43115]	ENST00000351052	1407	1164	?	no	no	no	yes	0	0.5	no	2:no	1.0e-03
ENSG00000050628	PTGER3	Prostaglandin E2 receptor, EP3 subtype (Prostanoid EP3 receptor) (PGE receptor, EP3 subtype) (PGE2-R). [Source:Uniprot/SWISSPROT;Acc:P43115]	ENST00000354608	1440	1209	?	no	no	no	yes	0	0.5	no	2:no	1.0e-03
ENSG00000050628	PTGER3	Prostaglandin E2 receptor, EP3 subtype (Prostanoid EP3 receptor) (PGE receptor, EP3 subtype) (PGE2-R). [Source:Uniprot/SWISSPROT;Acc:P43115]	ENST00000355427	1423	1182	?	no	no	no	yes	0	0.5	no	2:no	1.0e-03
ENSG00000050628	PTGER3	Prostaglandin E2 receptor, EP3 subtype (Prostanoid EP3 receptor) (PGE receptor, EP3 subtype) (PGE2-R). [Source:Uniprot/SWISSPROT;Acc:P43115]	ENST00000356595	1410	1179	?	no	no	no	yes	0	0.5	no	2:no	1.0e-03
ENSG00000050628	PTGER3	Prostaglandin E2 receptor, EP3 subtype (Prostanoid EP3 receptor) (PGE receptor, EP3 subtype) (PGE2-R). [Source:Uniprot/SWISSPROT;Acc:P43115]	ENST00000361210	1842	1125	?	no	no	no	yes	0	0.5	no	2:no	3.0e-03
ENSG00000050628	PTGER3	Prostaglandin E2 receptor, EP3 subtype (Prostanoid EP3 receptor) (PGE receptor, EP3 subtype) (PGE2-R). [Source:Uniprot/SWISSPROT;Acc:P43115]	ENST00000361881	1404	1173	?	no	no	no	yes	0	0.5	no	2:no	1.0e-03
ENSG00000050730	TNIP3		ENST00000057513	2393	978	?	no	no	no	no	?	?	?	2:no	0.02
ENSG00000050730	TNIP3		ENST00000322647	2177	957	?	no	no	no	no	?	?	?	2:no	0.02
ENSG00000050748	MAPK9	Mitogen-activated protein kinase 9 (EC 2.7.1.37) (Stress-activated protein kinase JNK2) (c-Jun N-terminal kinase 2) (JNK-55). [Source:Uniprot/SWISSPROT;Acc:P45984]	ENST00000343111	1924	1275	?	yes	no	no	no	0	0.4444444	?	2:no	0.00
ENSG00000050748	MAPK9	Mitogen-activated protein kinase 9 (EC 2.7.1.37) (Stress-activated protein kinase JNK2) (c-Jun N-terminal kinase 2) (JNK-55). [Source:Uniprot/SWISSPROT;Acc:P45984]	ENST00000347470	1928	1275	?	yes	no	no	no	0	0.4444444	?	2:no	0.00
ENSG00000050767	COL23A1	collagen, type XXIII, alpha 1 [Source:RefSeq_peptide;Acc:NP_775736]	ENST00000261955	2701	1623	?	no	no	no	yes	0	0.5	?	2:no	2.0e-03
ENSG00000050767	COL23A1	collagen, type XXIII, alpha 1 [Source:RefSeq_peptide;Acc:NP_775736]	ENST00000332122	930	930	?	no	no	no	yes	0	0.5	?	2:no	8.0e-03
ENSG00000050820	BCAR1	CRK-associated substrate (p130Cas) (Breast cancer anti-estrogen resistance 1 protein). [Source:Uniprot/SWISSPROT;Acc:P56945]	ENST00000162330	3216	2613	?	no	no	no	no	0	0	?	2:no	0.21
ENSG00000051009	C11orf56		ENST00000265978	3413	2961	12	no	no	no	no	?	?	?	2:no	0.02
ENSG00000051108	HERPUD1	Homocysteine-responsive endoplasmic reticulum-resident ubiquitin-like domain member 1 protein (Methyl methanesulfonate (MMF)-inducible fragment protein 1). [Source:Uniprot/SWISSPROT;Acc:Q15011]	ENST00000300302	1865	1176	?	no	no	yes	no	0	0.2	?	2:no	6.0e-03
ENSG00000051108	HERPUD1	Homocysteine-responsive endoplasmic reticulum-resident ubiquitin-like domain member 1 protein (Methyl methanesulfonate (MMF)-inducible fragment protein 1). [Source:Uniprot/SWISSPROT;Acc:Q15011]	ENST00000344114	1388	699	?	no	no	yes	no	0	0.2	?	2:no	9.0e-03
ENSG00000051128	HOMER3	Homer protein homolog 3 (Homer-3). [Source:Uniprot/SWISSPROT;Acc:Q9NSC5]	ENST00000058053	1517	1086	?	no	no	no	yes	0.25	0	?	1:yes	0.99
ENSG00000051128	HOMER3	Homer protein homolog 3 (Homer-3). [Source:Uniprot/SWISSPROT;Acc:Q9NSC5]	ENST00000221222	982	978	?	no	no	no	yes	0.25	0	?	1:yes	0.99
ENSG00000051128	HOMER3	Homer protein homolog 3 (Homer-3). [Source:Uniprot/SWISSPROT;Acc:Q9NSC5]	ENST00000355353	1979	1086	?	no	no	no	yes	0.25	0	?	1:yes	0.99
ENSG00000051128	HOMER3	Homer protein homolog 3 (Homer-3). [Source:Uniprot/SWISSPROT;Acc:Q9NSC5]	ENST00000355887	1403	1077	?	no	no	no	yes	0.25	0	?	1:yes	0.99
ENSG00000051128	HOMER3	Homer protein homolog 3 (Homer-3). [Source:Uniprot/SWISSPROT;Acc:Q9NSC5]	ENST00000357832	448	438	?	no	no	no	yes	0.25	0	?	1:yes	1.00
ENSG00000051128	HOMER3	Homer protein homolog 3 (Homer-3). [Source:Uniprot/SWISSPROT;Acc:Q9NSC5]	ENST00000361251	626	435	?	no	no	no	yes	0.25	0	?	1:yes	1.00
ENSG00000051180		DNA repair protein RAD51 homolog 1 (hRAD51) (HsRAD51). [Source:Uniprot/SWISSPROT;Acc:Q06609]	ENST00000267868	2255	1020	10	no	no	yes	yes	5.882353E-02	0.1176471	?	1:yes	0.65
ENSG00000051341	POLQ	DNA polymerase theta (EC 2.7.7.7) (DNA polymerase eta). [Source:Uniprot/SWISSPROT;Acc:O75417]	ENST00000264233	9094	8226	?	no	no	no	no	0.2222222	0	?	1:yes	0.62
ENSG00000051382	PIK3CB	Phosphatidylinositol-4,5-bisphosphate 3-kinase catalytic subunit, beta isoform (EC 2.7.1.153) (PI3-kinase p110 subunit beta) (PtdIns-3-kinase p110) (PI3K) (PI3Kbeta). [Source:Uniprot/SWISSPROT;Acc:P42338]	ENST00000289153	4580	3213	?	no	no	no	no	0	0.1	?	2:no	9.0e-03
ENSG00000051415	AMY1B	Salivary alpha-amylase precursor (EC 3.2.1.1) (1,4-alpha-D-glucan glucanohydrolase). [Source:Uniprot/SWISSPROT;Acc:P04745]	ENST00000305865	1625	1536	?	yes	no	no	no	0	0.4	?	2:no	1.0e-03
ENSG00000051415	AMY1C	Salivary alpha-amylase precursor (EC 3.2.1.1) (1,4-alpha-D-glucan glucanohydrolase). [Source:Uniprot/SWISSPROT;Acc:P04745]	ENST00000305865	1625	1536	?	yes	no	no	no	0	0.4	?	2:no	1.0e-03
ENSG00000051523	CYBA	Cytochrome b-245 light chain (p22 phagocyte B-cytochrome) (Neutrophil cytochrome B, 22 kDa polypeptide) (p22-phox) (p22phox) (Cytochrome b(558) alpha chain) (Cytochrome b558 alpha-subunit) (Superoxide- generating NADPH oxidase light chain subunit). [Sour	ENST00000261623	679	588	?	no	no	no	no	0	0.2222222	?	2:no	0.02
ENSG00000051596	THOC3	THO complex subunit 3 (Tho3) (TEX1 homolog). [Source:Uniprot/SWISSPROT;Acc:Q96J01]	ENST00000265097	1561	1056	?	no	no	no	no	0	0.4	?	2:no	1.0e-03
ENSG00000051620	HEBP2	heme binding protein 2 [Source:RefSeq_peptide;Acc:NP_055135]	ENST00000058691	1282	618	?	no	no	yes	yes	?	?	?	2:no	0.41
ENSG00000051825	MPHOSPH9	M-phase phosphoprotein 9 (Fragment). [Source:Uniprot/SWISSPROT;Acc:Q99550]	ENST00000302349	3477	1449	?	no	yes	no	no	0	0	?	2:no	0.16
ENSG00000051825	MPHOSPH9	M-phase phosphoprotein 9 (Fragment). [Source:Uniprot/SWISSPROT;Acc:Q99550]	ENST00000302373	3609	3096	?	no	yes	no	no	0	0	?	2:no	0.03
ENSG00000051825	MPHOSPH9	M-phase phosphoprotein 9 (Fragment). [Source:Uniprot/SWISSPROT;Acc:Q99550]	ENST00000356855	2795	2076	?	no	yes	no	no	0	0	?	2:no	0.06
ENSG00000052126	PLEKHA5	Pleckstrin homology domain-containing protein family A member 5 (Phosphoinositol 3-phosphate-binding protein-2) (PEPP-2). [Source:Uniprot/SWISSPROT;Acc:Q9HAU0]	ENST00000299275	4235	3351	26	no	yes	yes	yes	0	0.3333333	?	2:no	0.00
ENSG00000052126	PLEKHA5	Pleckstrin homology domain-containing protein family A member 5 (Phosphoinositol 3-phosphate-binding protein-2) (PEPP-2). [Source:Uniprot/SWISSPROT;Acc:Q9HAU0]	ENST00000309364	2004	1953	13	no	yes	yes	yes	0	0.3333333	?	2:no	3.0e-03
ENSG00000052126	PLEKHA5	Pleckstrin homology domain-containing protein family A member 5 (Phosphoinositol 3-phosphate-binding protein-2) (PEPP-2). [Source:Uniprot/SWISSPROT;Acc:Q9HAU0]	ENST00000317589	4424	3540	27	no	yes	yes	yes	0	0.3333333	?	2:no	0.00
ENSG00000052126	PLEKHA5	Pleckstrin homology domain-containing protein family A member 5 (Phosphoinositol 3-phosphate-binding protein-2) (PEPP-2). [Source:Uniprot/SWISSPROT;Acc:Q9HAU0]	ENST00000355397	6487	3525	28	no	yes	yes	yes	0	0.3333333	?	2:no	0.00
ENSG00000052126	PLEKHA5	Pleckstrin homology domain-containing protein family A member 5 (Phosphoinositol 3-phosphate-binding protein-2) (PEPP-2). [Source:Uniprot/SWISSPROT;Acc:Q9HAU0]	ENST00000359180	3812	3183	24	no	yes	yes	yes	0	0.3333333	?	2:no	0.00
ENSG00000052344	PRSS8	Prostasin precursor (EC 3.4.21.-). [Source:Uniprot/SWISSPROT;Acc:Q16651]	ENST00000317508	1612	1038	?	no	no	no	no	0	0.5	?	2:no	1.0e-03
ENSG00000052723			ENST00000060969	3847	624	?	no	no	no	no	?	?	?	2:no	0.10
ENSG00000052749	KIAA0690		ENST00000266051	4395	3894	?	no	no	yes	no	0	0	?	2:no	0.10
ENSG00000052749	KIAA0690		ENST00000315563	4095	3645	?	no	no	yes	no	0	0	?	2:no	0.10
ENSG00000052758		Slit homolog 1 protein precursor (Slit-1) (Multiple epidermal growth factor-like domains 4). [Source:Uniprot/SWISSPROT;Acc:O75093]	ENST00000266058	7931	4605	?	no	no	no	no	0	0.3333333	?	2:no	0.00
ENSG00000052758		Slit homolog 1 protein precursor (Slit-1) (Multiple epidermal growth factor-like domains 4). [Source:Uniprot/SWISSPROT;Acc:O75093]	ENST00000314867	5043	2445	?	no	no	no	no	0	0.3333333	?	2:no	0.00
ENSG00000052795			ENST00000264433	4570	3420	?	no	no	no	yes	?	?	?	2:no	0.07
ENSG00000052802	SC4MOL	C-4 methylsterol oxidase (EC 1.14.13.72) (Methylsterol monooxygenase). [Source:Uniprot/SWISSPROT;Acc:Q15800]	ENST00000261507	1741	882	?	no	no	no	yes	0	0.2222222	?	2:no	0.02
ENSG00000052835			ENST00000321694	2300	1218	?	no	no	yes	no	0	0	?	2:no	0.07
ENSG00000052841	TTC17	Tetratricopeptide repeat protein 17 (TPR repeat protein 17). [Source:Uniprot/SWISSPROT;Acc:Q96AE7]	ENST00000039989	3476	3423	24	yes	no	no	no	0	0	?	2:no	0.01
ENSG00000052841	TTC17	Tetratricopeptide repeat protein 17 (TPR repeat protein 17). [Source:Uniprot/SWISSPROT;Acc:Q96AE7]	ENST00000299240	2868	2868	20	yes	no	no	no	0	0	?	2:no	0.02
ENSG00000052850	ALX4	Homeobox protein aristaless-like 4. [Source:Uniprot/SWISSPROT;Acc:Q9H161]	ENST00000263763	1353	1224	7	no	no	no	no	0	0.2	?	2:no	2.0e-03
ENSG00000052850	ALX4	Homeobox protein aristaless-like 4. [Source:Uniprot/SWISSPROT;Acc:Q9H161]	ENST00000329255	5653	1236	4	no	no	no	no	0	0.2	?	2:no	1.0e-03
ENSG00000053108		follistatin-like 4 [Source:RefSeq_peptide;Acc:NP_055897]	ENST00000265342	4719	2082	?	no	no	no	yes	0	0	?	2:no	0.05
ENSG00000053108		follistatin-like 4 [Source:RefSeq_peptide;Acc:NP_055897]	ENST00000360575	2065	1815	?	no	no	no	yes	0	0	?	2:no	0.15
ENSG00000053254	CHES1	Checkpoint suppressor 1 (Forkhead box protein N3). [Source:Uniprot/SWISSPROT;Acc:O00409]	ENST00000261302	2635	1473	7	no	no	no	yes	0	0	?	2:no	0.35
ENSG00000053254	CHES1	Checkpoint suppressor 1 (Forkhead box protein N3). [Source:Uniprot/SWISSPROT;Acc:O00409]	ENST00000345097	1407	1407	5	no	no	no	yes	0	0	?	1:yes	0.53
ENSG00000053328		D-aspartate oxidase (EC 1.4.3.1) (DASOX) (DDO). [Source:Uniprot/SWISSPROT;Acc:Q99489]	ENST00000257982	1706	1110	?	no	no	yes	no	0	0.1428571	?	2:no	6.0e-03
ENSG00000053328		D-aspartate oxidase (EC 1.4.3.1) (DASOX) (DDO). [Source:Uniprot/SWISSPROT;Acc:Q99489]	ENST00000338882	2329	669	?	no	no	yes	no	0	0.1428571	?	2:no	4.0e-03
ENSG00000053328		D-aspartate oxidase (EC 1.4.3.1) (DASOX) (DDO). [Source:Uniprot/SWISSPROT;Acc:Q99489]	ENST00000346268	1529	933	?	no	no	yes	no	0	0.1428571	?	2:no	7.0e-03
ENSG00000053371	AKR7A2	Aflatoxin B1 aldehyde reductase member 2 (EC 1.-.-.-) (AFB1-AR 1) (Aldoketoreductase 7). [Source:Uniprot/SWISSPROT;Acc:O43488]	ENST00000235835	1357	1080	?	no	no	no	yes	0	0.1666667	?	2:no	0.01
ENSG00000053372	C1orf33	mRNA turnover protein 4 homolog. [Source:Uniprot/SWISSPROT;Acc:Q9UKD2]	ENST00000062038	1185	720	?	yes	no	no	yes	0	0	?	2:no	0.44
ENSG00000053438	NNAT	Neuronatin. [Source:Uniprot/SWISSPROT;Acc:Q16517]	ENST00000062104	1300	246	?	no	no	no	no	0	0.25	?	2:no	0.01
ENSG00000053438	NNAT	Neuronatin. [Source:Uniprot/SWISSPROT;Acc:Q16517]	ENST00000346199	1219	165	?	no	no	no	no	0	0.25	?	2:no	0.01
ENSG00000053501		USE1-like protein (Hematopoietic stem/progenitor cells protein MDS032) (Putative MAPK activating protein PM26) (Protein p31). [Source:Uniprot/SWISSPROT;Acc:Q9NZ43]	ENST00000263897	843	780	?	no	no	yes	no	0	0.25	?	2:no	0.01
ENSG00000053524	MCF2L2	Rho family guanine-nucleotide exchange factor [Source:RefSeq_peptide;Acc:NP_055893]	ENST00000328913	4772	3345	?	no	no	no	yes	?	?	?	2:no	9.0e-03
ENSG00000053702	NRIP2	nuclear receptor interacting protein 2 [Source:RefSeq_peptide;Acc:NP_113662]	ENST00000337508	2748	846	6	no	no	no	no	0	0	?	2:no	0.30
ENSG00000053702	NRIP2	nuclear receptor interacting protein 2 [Source:RefSeq_peptide;Acc:NP_113662]	ENST00000358827	2530	846	7	no	no	no	no	0	0	?	2:no	0.15
ENSG00000053747		Laminin alpha-3 chain precursor (Epiligrin 170 kDa subunit) (E170) (Nicein alpha subunit). [Source:Uniprot/SWISSPROT;Acc:Q16787]	ENST00000269217	5593	5175	38	no	yes	no	no	0	0.375	?	2:no	0.00
ENSG00000053747		Laminin alpha-3 chain precursor (Epiligrin 170 kDa subunit) (E170) (Nicein alpha subunit). [Source:Uniprot/SWISSPROT;Acc:Q16787]	ENST00000313654	10503	5499	75	no	yes	no	no	0	0.375	?	2:no	0.00
ENSG00000053747		Laminin alpha-3 chain precursor (Epiligrin 170 kDa subunit) (E170) (Nicein alpha subunit). [Source:Uniprot/SWISSPROT;Acc:Q16787]	ENST00000355982	5007	474	37	no	yes	no	no	0	0.375	?	2:no	0.00
ENSG00000053770		Protein C14orf108 (Putative HIV-1 infection related protein). [Source:Uniprot/SWISSPROT;Acc:Q9H0R1]	ENST00000261558	3068	1473	8	no	yes	no	yes	0.5	0	?	1:yes	0.99
ENSG00000053900	ANAPC4	Anaphase promoting complex subunit 4 (APC4) (Cyclosome subunit 4). [Source:Uniprot/SWISSPROT;Acc:Q9UJX5]	ENST00000315368	2671	2427	29	no	no	no	no	0.125	0.125	?	2:no	0.17
ENSG00000053918	KCNQ1	Potassium voltage-gated channel subfamily KQT member 1 (Voltage-gated potassium channel subunit Kv7.1) (IKs producing slow voltage-gated potassium channel alpha subunit KvLQT1) (KQT-like 1). [Source:Uniprot/SWISSPROT;Acc:P51787]	ENST00000155840	3245	2031	16	no	no	no	yes	0	0.4545455	?	2:no	1.0e-03
ENSG00000053918	KCNQ1	Potassium voltage-gated channel subfamily KQT member 1 (Voltage-gated potassium channel subunit Kv7.1) (IKs producing slow voltage-gated potassium channel alpha subunit KvLQT1) (KQT-like 1). [Source:Uniprot/SWISSPROT;Acc:P51787]	ENST00000335475	3006	1761	17	no	no	no	yes	0	0.4545455	?	2:no	1.0e-03
ENSG00000053918	KCNQ1	Potassium voltage-gated channel subfamily KQT member 1 (Voltage-gated potassium channel subunit Kv7.1) (IKs producing slow voltage-gated potassium channel alpha subunit KvLQT1) (KQT-like 1). [Source:Uniprot/SWISSPROT;Acc:P51787]	ENST00000345015	3012	1650	16	no	no	no	yes	0	0.4545455	?	2:no	1.0e-03
ENSG00000054116	TRAPPC3	Trafficking protein particle complex subunit 3 (BET3 homolog). [Source:Uniprot/SWISSPROT;Acc:O43617]	ENST00000063037	1260	543	?	no	no	no	no	0	0.3333333	?	2:no	8.0e-03
ENSG00000054118	THRAP3	Thyroid hormone receptor-associated protein complex 150 kDa component (Trap150) (Thyroid hormone receptor associated protein 3). [Source:Uniprot/SWISSPROT;Acc:Q9Y2W1]	ENST00000264293	3609	2868	?	no	no	no	no	7.692308E-02	0	?	1:yes	0.87
ENSG00000054148	PHPT1	14 kDa phosphohistidine phosphatase (EC 3.1.3.-) (Phosphohistidine phosphatase 1) (Protein janus-A homolog). [Source:Uniprot/SWISSPROT;Acc:Q9NRX4]	ENST00000247665	906	378	?	no	no	no	yes	0	0	?	1:yes	0.93
ENSG00000054179	ENTPD2	Ectonucleoside triphosphate diphosphohydrolase 2 (EC 3.6.1.3) (NTPDase2) (Ecto-ATPase) (CD39 antigen-like 1). [Source:Uniprot/SWISSPROT;Acc:Q9Y5L3]	ENST00000312665	2031	1419	?	no	no	no	yes	0	0	?	1:yes	0.52
ENSG00000054179	ENTPD2	Ectonucleoside triphosphate diphosphohydrolase 2 (EC 3.6.1.3) (NTPDase2) (Ecto-ATPase) (CD39 antigen-like 1). [Source:Uniprot/SWISSPROT;Acc:Q9Y5L3]	ENST00000355097	2100	1488	?	no	no	no	yes	0	0	?	2:no	0.24
ENSG00000054219	LY75	Lymphocyte antigen 75 precursor (DEC-205) (CD205 antigen) (gp200-MR6). [Source:Uniprot/SWISSPROT;Acc:O60449]	ENST00000263636	6902	5169	?	no	no	no	yes	0	0.4	?	2:no	0.00
ENSG00000054267	ARID4B	Probable RNA-binding protein KIAA0117 (HAL845). [Source:Uniprot/SWISSPROT;Acc:P42696]	ENST00000264183	6033	3939	?	no	no	no	yes	0	0.1818182	?	2:no	1.0e-03
ENSG00000054267	ARID4B	Probable RNA-binding protein KIAA0117 (HAL845). [Source:Uniprot/SWISSPROT;Acc:P42696]	ENST00000349213	5775	3681	?	no	no	no	yes	0	0.1818182	?	2:no	1.0e-03
ENSG00000054267	ARID4B	Probable RNA-binding protein KIAA0117 (HAL845). [Source:Uniprot/SWISSPROT;Acc:P42696]	ENST00000362051	3384	1293	?	no	no	no	yes	0	0.1818182	?	2:no	0.01
ENSG00000054277	OPN3	Opsin-3 (Encephalopsin) (Panopsin). [Source:Uniprot/SWISSPROT;Acc:Q9H1Y3]	ENST00000063380	2523	1209	?	no	no	no	no	0	0.25	?	2:no	1.0e-03
ENSG00000054277	OPN3	Opsin-3 (Encephalopsin) (Panopsin). [Source:Uniprot/SWISSPROT;Acc:Q9H1Y3]	ENST00000331838	1873	972	?	no	no	no	no	0	0.25	?	2:no	3.0e-03
ENSG00000054282	SDCCAG8	serologically defined colon cancer antigen 8 [Source:RefSeq_peptide;Acc:NP_006633]	ENST00000343783	1552	1251	?	no	no	no	yes	?	?	?	2:no	0.11
ENSG00000054282	SDCCAG8	serologically defined colon cancer antigen 8 [Source:RefSeq_peptide;Acc:NP_006633]	ENST00000355875	2148	2148	?	no	no	no	yes	?	?	?	2:no	0.07
ENSG00000054356	PTPRN	Receptor-type tyrosine-protein phosphatase-like N precursor (R-PTP-N) (PTP IA-2) (Islet cell antigen 512) (ICA 512) (Islet cell autoantigen 3). [Source:Uniprot/SWISSPROT;Acc:Q16849]	ENST00000295718	3630	2940	?	no	no	no	yes	0	0.5	no	2:no	1.0e-03
ENSG00000054392	HHAT	hedgehog acyltransferase [Source:RefSeq_peptide;Acc:NP_060664]	ENST00000261458	3594	1482	?	no	yes	no	yes	0	0.5	?	2:no	1.0e-03
ENSG00000054392	HHAT	hedgehog acyltransferase [Source:RefSeq_peptide;Acc:NP_060664]	ENST00000308852	3395	810	?	no	yes	no	yes	0	0.5	?	2:no	2.0e-03
ENSG00000054523	KIF1B	Kinesin-like protein KIF1B (Klp). [Source:Uniprot/SWISSPROT;Acc:O60333]	ENST00000263934	10507	5313	47	no	yes	no	yes	0	0.4	?	2:no	0.00
ENSG00000054523	KIF1B	Kinesin-like protein KIF1B (Klp). [Source:Uniprot/SWISSPROT;Acc:O60333]	ENST00000341829	5757	3462	21	no	yes	no	yes	0	0.4	?	2:no	0.00
ENSG00000054523	KIF1B	Kinesin-like protein KIF1B (Klp). [Source:Uniprot/SWISSPROT;Acc:O60333]	ENST00000353409	8747	5472	48	no	yes	no	yes	0	0.4	?	2:no	0.00
ENSG00000054523	KIF1B	Kinesin-like protein KIF1B (Klp). [Source:Uniprot/SWISSPROT;Acc:O60333]	ENST00000355249	7003	5451	49	no	yes	no	yes	0	0.4	?	2:no	0.00
ENSG00000054598	FOXC1	Forkhead box protein C1 (Forkhead-related protein FKHL7) (Forkhead- related transcription factor 3) (FREAC-3). [Source:Uniprot/SWISSPROT;Acc:Q12948]	ENST00000064324	1662	1662	1	no	no	no	yes	0	0.1428571	?	2:no	0.01
ENSG00000054611	TBC1D22A	TBC1 domain family member 22A. [Source:Uniprot/SWISSPROT;Acc:Q8WUA7]	ENST00000337137	2169	1554	?	yes	no	no	no	0	1	?	2:no	0.00
ENSG00000054611	TBC1D22A	TBC1 domain family member 22A. [Source:Uniprot/SWISSPROT;Acc:Q8WUA7]	ENST00000355704	1908	1320	?	yes	no	no	no	0	1	?	2:no	0.00
ENSG00000054654	SYNE2	Nesprin 2 (Nuclear envelope spectrin repeat protein 2) (Syne-2) (Synaptic nuclear envelope protein 2) (Nucleus and actin connecting element protein) (NUANCE protein). [Source:Uniprot/SWISSPROT;Acc:Q8WXH0]	ENST00000261678	11094	9810	63	no	no	no	yes	0	0	?	2:no	7.0e-03
ENSG00000054654	SYNE2	Nesprin 2 (Nuclear envelope spectrin repeat protein 2) (Syne-2) (Synaptic nuclear envelope protein 2) (Nucleus and actin connecting element protein) (NUANCE protein). [Source:Uniprot/SWISSPROT;Acc:Q8WXH0]	ENST00000312125	5261	2568	27	no	no	no	yes	0	0	?	2:no	0.01
ENSG00000054654	SYNE2	Nesprin 2 (Nuclear envelope spectrin repeat protein 2) (Syne-2) (Synaptic nuclear envelope protein 2) (Nucleus and actin connecting element protein) (NUANCE protein). [Source:Uniprot/SWISSPROT;Acc:Q8WXH0]	ENST00000341472	1153	858	9	no	no	no	yes	0	0	?	2:no	0.49
ENSG00000054654	SYNE2	Nesprin 2 (Nuclear envelope spectrin repeat protein 2) (Syne-2) (Synaptic nuclear envelope protein 2) (Nucleus and actin connecting element protein) (NUANCE protein). [Source:Uniprot/SWISSPROT;Acc:Q8WXH0]	ENST00000344113	21771	20655	115	no	no	no	yes	0	0	?	2:no	7.0e-03
ENSG00000054654	SYNE2	Nesprin 2 (Nuclear envelope spectrin repeat protein 2) (Syne-2) (Synaptic nuclear envelope protein 2) (Nucleus and actin connecting element protein) (NUANCE protein). [Source:Uniprot/SWISSPROT;Acc:Q8WXH0]	ENST00000356081	985	804	9	no	no	no	yes	0	0	?	1:yes	0.72
ENSG00000054654	SYNE2	Nesprin 2 (Nuclear envelope spectrin repeat protein 2) (Syne-2) (Synaptic nuclear envelope protein 2) (Nucleus and actin connecting element protein) (NUANCE protein). [Source:Uniprot/SWISSPROT;Acc:Q8WXH0]	ENST00000357395	11097	9813	63	no	no	no	yes	0	0	?	2:no	7.0e-03
ENSG00000054654	SYNE2	Nesprin 2 (Nuclear envelope spectrin repeat protein 2) (Syne-2) (Synaptic nuclear envelope protein 2) (Nucleus and actin connecting element protein) (NUANCE protein). [Source:Uniprot/SWISSPROT;Acc:Q8WXH0]	ENST00000358025	21842	20724	116	no	no	no	yes	0	0	?	2:no	7.0e-03
ENSG00000054690		pleckstrin homology domain containing, family H (with MyTH4 domain) member 1 [Source:RefSeq_peptide;Acc:NP_065766]	ENST00000329153	6512	4212	29	no	no	yes	yes	0	0	?	2:no	0.01
ENSG00000054793	ATP9A	Potential phospholipid-transporting ATPase IIA (EC 3.6.3.1) (ATPase class II type 9A) (ATPase IIA). [Source:Uniprot/SWISSPROT;Acc:O75110]	ENST00000311637	7214	2781	?	no	yes	no	yes	0	0.2222222	?	2:no	1.0e-03
ENSG00000054793	ATP9A	Potential phospholipid-transporting ATPase IIA (EC 3.6.3.1) (ATPase class II type 9A) (ATPase IIA). [Source:Uniprot/SWISSPROT;Acc:O75110]	ENST00000338821	3492	3144	?	no	yes	no	yes	0	0.2222222	?	2:no	4.0e-03
ENSG00000054796	SPO11	Meiotic recombination protein SPO11. [Source:Uniprot/SWISSPROT;Acc:Q9Y5K1]	ENST00000216910	1827	1191	?	no	yes	no	no	0	0.1	?	2:no	0.01
ENSG00000054796	SPO11	Meiotic recombination protein SPO11. [Source:Uniprot/SWISSPROT;Acc:Q9Y5K1]	ENST00000345868	1702	1077	?	no	yes	no	no	0	0.1	?	2:no	0.01
ENSG00000054803	CBLN4	Cerebellin 4 precursor (Cerebellin-like glycoprotein 1). [Source:Uniprot/SWISSPROT;Acc:Q9NTU7]	ENST00000064571	3025	606	?	no	no	no	no	?	?	?	2:no	0.14
ENSG00000054938	CHRDL2	chordin-like 2 [Source:RefSeq_peptide;Acc:NP_056239]	ENST00000263671	1719	1356	?	no	yes	no	yes	?	?	?	2:no	0.06
ENSG00000054965			ENST00000064778	1793	735	?	no	no	no	yes	?	?	?	2:no	0.32
ENSG00000054965			ENST00000356467	708	708	?	no	no	no	yes	?	?	?	1:yes	0.53
ENSG00000054967	TNFRSF19L	Tumor necrosis factor receptor superfamily member 19L precursor (Receptor expressed in lymphoid tissues). [Source:Uniprot/SWISSPROT;Acc:Q969Z4]	ENST00000064780	3440	1293	?	no	no	no	no	0	0	?	2:no	0.16
ENSG00000054967	TNFRSF19L	Tumor necrosis factor receptor superfamily member 19L precursor (Receptor expressed in lymphoid tissues). [Source:Uniprot/SWISSPROT;Acc:Q969Z4]	ENST00000310965	3502	1293	?	no	no	no	no	0	0	?	2:no	0.16
ENSG00000054983	GALC	Galactocerebrosidase precursor (EC 3.2.1.46) (GALCERase) (Galactosylceramidase) (Galactosylceramide beta-galactosidase) (Galactocerebroside beta-galactosidase). [Source:Uniprot/SWISSPROT;Acc:P54803]	ENST00000261304	3989	2010	18	no	no	no	no	0	0.4	?	2:no	1.0e-03
ENSG00000055044		Nucleolar protein NOP5 (Nucleolar protein 5) (NOP58). [Source:Uniprot/SWISSPROT;Acc:Q9Y2X3]	ENST00000264279	1963	1590	?	no	no	yes	no	0	0.1666667	?	2:no	9.0e-03
ENSG00000055070	C1orf144	putative MAPK activating protein PM20,PM21 [Source:RefSeq_peptide;Acc:NP_056424]	ENST00000263495	1662	402	?	yes	no	no	no	?	?	?	2:no	0.15
ENSG00000055118	KCNH2	Potassium voltage-gated channel subfamily H member 2 (Voltage-gated potassium channel subunit Kv11.1) (Ether-a-go-go related gene potassium channel 1) (H-ERG) (Erg1) (Ether-a-go-go related protein 1) (Eag related protein 1) (eag homolog). [Source:Uniprot	ENST00000262186	3894	3480	?	no	no	no	yes	0	0.4166667	?	2:no	2.0e-03
ENSG00000055118	KCNH2	Potassium voltage-gated channel subfamily H member 2 (Voltage-gated potassium channel subunit Kv11.1) (Ether-a-go-go related gene potassium channel 1) (H-ERG) (Erg1) (Ether-a-go-go related protein 1) (Eag related protein 1) (eag homolog). [Source:Uniprot	ENST00000330883	3185	2460	?	no	no	no	yes	0	0.4166667	?	2:no	7.0e-03
ENSG00000055118	KCNH2	Potassium voltage-gated channel subfamily H member 2 (Voltage-gated potassium channel subunit Kv11.1) (Ether-a-go-go related gene potassium channel 1) (H-ERG) (Erg1) (Ether-a-go-go related protein 1) (Eag related protein 1) (eag homolog). [Source:Uniprot	ENST00000354706	2964	2499	?	no	no	no	yes	0	0.4166667	?	2:no	7.0e-03
ENSG00000055130	CUL1	Cullin-1 (CUL-1). [Source:Uniprot/SWISSPROT;Acc:Q13616]	ENST00000182065	2508	1314	?	no	no	no	yes	0.1428571	0.1428571	?	2:no	0.22
ENSG00000055130	CUL1	Cullin-1 (CUL-1). [Source:Uniprot/SWISSPROT;Acc:Q13616]	ENST00000325222	3208	2331	?	no	no	no	yes	0.1428571	0.1428571	?	2:no	0.37
ENSG00000055147	C5orf3		ENST00000351797	2789	1518	?	no	no	no	no	0	0	?	2:no	0.19
ENSG00000055163			ENST00000347377	4153	2481	?	no	no	no	no	?	?	?	2:no	0.06
ENSG00000055208	MAP3K7IP2	mitogen-activated protein kinase kinase kinase 7 interacting protein 2 isoform 1 [Source:RefSeq_peptide;Acc:NP_055908]	ENST00000286332	4064	2082	?	no	no	no	no	0.3333333	0.3333333	?	1:yes	0.52
ENSG00000055208	MAP3K7IP2	mitogen-activated protein kinase kinase kinase 7 interacting protein 2 isoform 1 [Source:RefSeq_peptide;Acc:NP_055908]	ENST00000327079	4274	1611	?	no	no	no	no	0.3333333	0.3333333	?	1:yes	0.65
ENSG00000055208	MAP3K7IP2	mitogen-activated protein kinase kinase kinase 7 interacting protein 2 isoform 1 [Source:RefSeq_peptide;Acc:NP_055908]	ENST00000339599	3988	2082	?	no	no	no	no	0.3333333	0.3333333	?	1:yes	0.52
ENSG00000055211	C6orf72		ENST00000065072	1215	993	?	no	no	yes	yes	?	?	?	2:no	0.32
ENSG00000055291		CMP-sialic acid transporter (CMP-Sia-Tr) (CMP-SA-Tr) (Solute carrier family 35, member A1). [Source:Uniprot/SWISSPROT;Acc:P78382]	ENST00000229452	1844	1014	?	no	no	no	no	0	9.090909E-02	?	2:no	0.03
ENSG00000055332	EIF2AK2	Interferon-induced, double-stranded RNA-activated protein kinase (EC 2.7.1.-) (Interferon-inducible RNA-dependent protein kinase) (p68 kinase) (P1/eIF-2A protein kinase). [Source:Uniprot/SWISSPROT;Acc:P19525]	ENST00000233057	2806	1656	17	no	no	no	yes	0	7.142857E-02	?	2:no	0.03
ENSG00000055332	EIF2AK2	Interferon-induced, double-stranded RNA-activated protein kinase (EC 2.7.1.-) (Interferon-inducible RNA-dependent protein kinase) (p68 kinase) (P1/eIF-2A protein kinase). [Source:Uniprot/SWISSPROT;Acc:P19525]	ENST00000343510	1734	1533	16	no	no	no	yes	0	7.142857E-02	?	2:no	0.07
ENSG00000055483	USP36	Ubiquitin carboxyl-terminal hydrolase 36 (EC 3.1.2.15) (Ubiquitin thiolesterase 36) (Ubiquitin-specific processing protease 36) (Deubiquitinating enzyme 36). [Source:Uniprot/SWISSPROT;Acc:Q9P275]	ENST00000312010	5885	3372	?	no	no	no	yes	0	0.6666667	?	2:no	0.00
ENSG00000055609	MLL3	Myeloid/lymphoid or mixed-lineage leukemia protein 3 homolog (Histone- lysine N-methyltransferase, H3 lysine-4 specific MLL3) (EC 2.1.1.43) (Homologous to ALR protein). [Source:Uniprot/SWISSPROT;Acc:Q8NEZ4]	ENST00000262189	14977	14736	?	no	yes	no	yes	0.2222222	0	?	1:yes	0.75
ENSG00000055609	MLL3	Myeloid/lymphoid or mixed-lineage leukemia protein 3 homolog (Histone- lysine N-methyltransferase, H3 lysine-4 specific MLL3) (EC 2.1.1.43) (Homologous to ALR protein). [Source:Uniprot/SWISSPROT;Acc:Q8NEZ4]	ENST00000355193	12701	12090	?	no	yes	no	yes	0.2222222	0	?	1:yes	0.75
ENSG00000055609	MLL3	Myeloid/lymphoid or mixed-lineage leukemia protein 3 homolog (Histone- lysine N-methyltransferase, H3 lysine-4 specific MLL3) (EC 2.1.1.43) (Homologous to ALR protein). [Source:Uniprot/SWISSPROT;Acc:Q8NEZ4]	ENST00000360104	12689	12078	?	no	yes	no	yes	0.2222222	0	?	1:yes	0.75
ENSG00000055732	MCOLN3	Mucolipin-3. [Source:Uniprot/SWISSPROT;Acc:Q8TDD5]	ENST00000302814	2795	1662	?	no	yes	no	yes	0	0.5	?	2:no	1.0e-03
ENSG00000055732	MCOLN3	Mucolipin-3. [Source:Uniprot/SWISSPROT;Acc:Q8TDD5]	ENST00000341115	1762	1494	?	no	yes	no	yes	0	0.5	?	2:no	2.0e-03
ENSG00000055813			ENST00000233161	3982	1770	6	no	no	no	no	?	?	?	2:no	0.07
ENSG00000055917	PUM2	Pumilio homolog 2 (Pumilio2). [Source:Uniprot/SWISSPROT;Acc:Q8TB72]	ENST00000319801	5809	2964	19	no	no	no	yes	0	0	?	2:no	0.01
ENSG00000055917	PUM2	Pumilio homolog 2 (Pumilio2). [Source:Uniprot/SWISSPROT;Acc:Q8TB72]	ENST00000338086	6109	3195	20	no	no	no	yes	0	0	?	2:no	7.0e-03
ENSG00000055917	PUM2	Pumilio homolog 2 (Pumilio2). [Source:Uniprot/SWISSPROT;Acc:Q8TB72]	ENST00000355141	3594	3195	21	no	no	no	yes	0	0	?	2:no	0.06
ENSG00000055917	PUM2	Pumilio homolog 2 (Pumilio2). [Source:Uniprot/SWISSPROT;Acc:Q8TB72]	ENST00000361078	3600	3201	21	no	no	no	yes	0	0	?	2:no	0.06
ENSG00000055950	MRPL43	39S ribosomal protein L43, mitochondrial precursor (L43mt) (MRP-L43) (Mitochondrial ribosomal protein bMRP36a). [Source:Uniprot/SWISSPROT;Acc:Q8N983]	ENST00000299179	767	609	?	no	no	no	yes	0.6666667	0	?	1:yes	1.00
ENSG00000055950	MRPL43	39S ribosomal protein L43, mitochondrial precursor (L43mt) (MRP-L43) (Mitochondrial ribosomal protein bMRP36a). [Source:Uniprot/SWISSPROT;Acc:Q8N983]	ENST00000318325	2151	648	?	no	no	no	yes	0.6666667	0	?	1:yes	0.99
ENSG00000055950	MRPL43	39S ribosomal protein L43, mitochondrial precursor (L43mt) (MRP-L43) (Mitochondrial ribosomal protein bMRP36a). [Source:Uniprot/SWISSPROT;Acc:Q8N983]	ENST00000318364	1016	480	?	no	no	no	yes	0.6666667	0	?	1:yes	1.00
ENSG00000055950	MRPL43	39S ribosomal protein L43, mitochondrial precursor (L43mt) (MRP-L43) (Mitochondrial ribosomal protein bMRP36a). [Source:Uniprot/SWISSPROT;Acc:Q8N983]	ENST00000338931	663	591	?	no	no	no	yes	0.6666667	0	?	1:yes	1.00
ENSG00000055950	MRPL43	39S ribosomal protein L43, mitochondrial precursor (L43mt) (MRP-L43) (Mitochondrial ribosomal protein bMRP36a). [Source:Uniprot/SWISSPROT;Acc:Q8N983]	ENST00000342071	894	708	?	no	no	no	yes	0.6666667	0	?	1:yes	1.00
ENSG00000055955	ITIH4	Inter-alpha-trypsin inhibitor heavy chain H4 precursor (ITI heavy chain H4) (Inter-alpha-inhibitor heavy chain 4) (Inter-alpha-trypsin inhibitor family heavy chain-related protein) (IHRP) (Plasma kallikrein sensitive glycoprotein 120) (PK-120) (GP120) [C	ENST00000266041	3260	2793	?	no	no	no	no	0	0.75	no	2:no	0.00
ENSG00000055955	ITIH4	Inter-alpha-trypsin inhibitor heavy chain H4 precursor (ITI heavy chain H4) (Inter-alpha-inhibitor heavy chain 4) (Inter-alpha-trypsin inhibitor family heavy chain-related protein) (IHRP) (Plasma kallikrein sensitive glycoprotein 120) (PK-120) (GP120) [C	ENST00000346281	2880	2745	?	no	no	no	no	0	0.75	no	2:no	0.00
ENSG00000055955	TMEM110	Inter-alpha-trypsin inhibitor heavy chain H4 precursor (ITI heavy chain H4) (Inter-alpha-inhibitor heavy chain 4) (Inter-alpha-trypsin inhibitor family heavy chain-related protein) (IHRP) (Plasma kallikrein sensitive glycoprotein 120) (PK-120) (GP120) [C	ENST00000266041	3260	2793	?	no	no	no	no	0	0.75	no	2:no	0.00
ENSG00000055955	TMEM110	Inter-alpha-trypsin inhibitor heavy chain H4 precursor (ITI heavy chain H4) (Inter-alpha-inhibitor heavy chain 4) (Inter-alpha-trypsin inhibitor family heavy chain-related protein) (IHRP) (Plasma kallikrein sensitive glycoprotein 120) (PK-120) (GP120) [C	ENST00000346281	2880	2745	?	no	no	no	no	0	0.75	no	2:no	0.00
ENSG00000055957	ITIH1	Inter-alpha-trypsin inhibitor heavy chain H1 precursor (ITI heavy chain H1) (Inter-alpha-inhibitor heavy chain 1) (Inter-alpha-trypsin inhibitor complex component III) (Serum-derived hyaluronan-associated protein) (SHAP). [Source:Uniprot/SWISSPROT;Acc:P1	ENST00000273283	2910	2736	?	no	no	yes	no	0	0.5	no	2:no	1.0e-03
ENSG00000056050	C4orf27		ENST00000261511	1182	1041	?	no	no	no	no	?	?	?	2:no	0.07
ENSG00000056097	ZFR	zinc finger RNA binding protein [Source:RefSeq_peptide;Acc:NP_057191]	ENST00000265069	4714	645	20	no	no	no	yes	?	?	?	2:no	0.01
ENSG00000056123			ENST00000066208	3495	3495	2	no	no	no	no	0	0	?	2:no	0.15
ENSG00000056277	SUHW3	suppressor of hairy wing homolog 3 [Source:RefSeq_peptide;Acc:NP_060136]	ENST00000066465	4434	2067	?	no	no	no	no	0	0	?	2:no	0.13
ENSG00000056277	SUHW3	suppressor of hairy wing homolog 3 [Source:RefSeq_peptide;Acc:NP_060136]	ENST00000247503	4628	2214	?	no	no	no	no	0	0	?	2:no	0.16
ENSG00000056291	NPFFR2	Neuropeptide FF receptor 2 (Neuropeptide G-protein coupled receptor) (G-protein coupled receptor 74) (G-protein coupled receptor HLWAR77). [Source:Uniprot/SWISSPROT;Acc:Q9Y5X5]	ENST00000308744	1916	1569	4	yes	no	no	no	0	0.1428571	?	2:no	0.01
ENSG00000056291	NPFFR2	Neuropeptide FF receptor 2 (Neuropeptide G-protein coupled receptor) (G-protein coupled receptor 74) (G-protein coupled receptor HLWAR77). [Source:Uniprot/SWISSPROT;Acc:Q9Y5X5]	ENST00000318232	1559	1269	4	yes	no	no	no	0	0.1428571	?	2:no	4.0e-03
ENSG00000056291	NPFFR2	Neuropeptide FF receptor 2 (Neuropeptide G-protein coupled receptor) (G-protein coupled receptor 74) (G-protein coupled receptor HLWAR77). [Source:Uniprot/SWISSPROT;Acc:Q9Y5X5]	ENST00000344413	1234	399	3	yes	no	no	no	0	0.1428571	?	2:no	0.01
ENSG00000056291	NPFFR2	Neuropeptide FF receptor 2 (Neuropeptide G-protein coupled receptor) (G-protein coupled receptor 74) (G-protein coupled receptor HLWAR77). [Source:Uniprot/SWISSPROT;Acc:Q9Y5X5]	ENST00000358749	1916	1263	4	yes	no	no	no	0	0.1428571	?	2:no	6.0e-03
ENSG00000056345	ITGB3	Integrin beta-3 precursor (Platelet membrane glycoprotein IIIa) (GPIIIa) (CD61 antigen). [Source:Uniprot/SWISSPROT;Acc:P05106]	ENST00000262017	4894	2367	?	no	no	no	yes	0	0.3333333	?	2:no	1.0e-03
ENSG00000056487	PHF21B	PHD finger protein 21B [Source:RefSeq_peptide;Acc:NP_612424]	ENST00000313237	3668	1596	?	no	no	no	yes	0	0	?	2:no	0.49
ENSG00000056558	TRAF1	TNF receptor associated factor 1 (Epstein-Barr virus-induced protein 6). [Source:Uniprot/SWISSPROT;Acc:Q13077]	ENST00000317379	6323	1251	?	no	no	no	yes	0	0.6666667	?	2:no	0.00
ENSG00000056586	MNAB	membrane associated DNA binding protein [Source:RefSeq_peptide;Acc:NP_061323]	ENST00000335387	1697	1524	?	no	no	no	no	0	0.1	?	2:no	0.02
ENSG00000056586	MNAB	membrane associated DNA binding protein [Source:RefSeq_peptide;Acc:NP_061323]	ENST00000357244	5825	3144	?	no	no	no	no	0	0.1	?	2:no	1.0e-03
ENSG00000056661	PCGF2	DNA-binding protein Mel-18 (RING finger protein 110) (Zinc finger protein 144). [Source:Uniprot/SWISSPROT;Acc:P35227]	ENST00000337952	2601	1032	?	no	no	no	yes	0	0	?	2:no	0.43
ENSG00000056661	PCGF2	DNA-binding protein Mel-18 (RING finger protein 110) (Zinc finger protein 144). [Source:Uniprot/SWISSPROT;Acc:P35227]	ENST00000360797	1882	1032	?	no	no	no	yes	0	0	?	2:no	0.49
ENSG00000056678		Kinesin-like protein KIFC1 (Kinesin-like protein 2) (Kinesin-related protein HSET). [Source:Uniprot/SWISSPROT;Acc:Q9BW19]	ENST00000244365	2357	2022	?	no	no	no	no	0	0.5	?	2:no	0.00
ENSG00000056687		Ral guanine nucleotide dissociation stimulator-like 2 (RalGDS-like factor) (RAS-associated protein RAB2L). [Source:Uniprot/SWISSPROT;Acc:O15211]	ENST00000299851	2908	2334	?	no	no	no	yes	0	0	?	2:no	0.48
ENSG00000056687		Ral guanine nucleotide dissociation stimulator-like 2 (RalGDS-like factor) (RAS-associated protein RAB2L). [Source:Uniprot/SWISSPROT;Acc:O15211]	ENST00000323053	2799	1551	?	no	no	no	yes	0	0	?	2:no	0.45
ENSG00000056687		Ral guanine nucleotide dissociation stimulator-like 2 (RalGDS-like factor) (RAS-associated protein RAB2L). [Source:Uniprot/SWISSPROT;Acc:O15211]	ENST00000323073	2802	2088	?	no	no	no	yes	0	0	?	2:no	0.32
ENSG00000056736		Interleukin-17 receptor B precursor (IL-17 receptor B) (IL-17RB) (Interleukin-17B receptor) (IL-17B receptor) (IL-17 receptor homolog 1) (IL-17Rh1) (IL17Rh1) (Cytokine receptor CRL4). [Source:Uniprot/SWISSPROT;Acc:Q9NRM6]	ENST00000288167	2044	1509	?	no	no	no	yes	0	0.3333333	?	2:no	8.0e-03
ENSG00000056736		Interleukin-17 receptor B precursor (IL-17 receptor B) (IL-17RB) (Interleukin-17B receptor) (IL-17B receptor) (IL-17 receptor homolog 1) (IL-17Rh1) (IL17Rh1) (Cytokine receptor CRL4). [Source:Uniprot/SWISSPROT;Acc:Q9NRM6]	ENST00000360015	2044	1509	?	no	no	no	yes	0	0.3333333	?	2:no	8.0e-03
ENSG00000056972	TRAF3IP2	Adapter protein CIKS (Connection to IKK and SAPK/JNK) (Nuclear factor NF-kappa-B activator 1) (ACT1). [Source:Uniprot/SWISSPROT;Acc:O43734]	ENST00000340026	2366	1725	?	no	no	no	no	0.25	0.25	?	2:no	0.15
ENSG00000056972	TRAF3IP2	Adapter protein CIKS (Connection to IKK and SAPK/JNK) (Nuclear factor NF-kappa-B activator 1) (ACT1). [Source:Uniprot/SWISSPROT;Acc:O43734]	ENST00000354368	4943	1698	?	no	no	no	no	0.25	0.25	?	2:no	0.05
ENSG00000056972	TRAF3IP2	Adapter protein CIKS (Connection to IKK and SAPK/JNK) (Nuclear factor NF-kappa-B activator 1) (ACT1). [Source:Uniprot/SWISSPROT;Acc:O43734]	ENST00000359831	2124	1659	?	no	no	no	no	0.25	0.25	?	2:no	0.15
ENSG00000056998	GYG2	Glycogenin-2 (EC 2.4.1.186) (GN-2) (GN2). [Source:Uniprot/SWISSPROT;Acc:O15488]	ENST00000338623	2995	1398	9	no	no	no	no	0	0.3333333	?	2:no	2.0e-03
ENSG00000056998	GYG2	Glycogenin-2 (EC 2.4.1.186) (GN-2) (GN2). [Source:Uniprot/SWISSPROT;Acc:O15488]	ENST00000353656	2194	1293	8	no	no	no	no	0	0.3333333	?	2:no	0.00
ENSG00000056998	GYG2	Glycogenin-2 (EC 2.4.1.186) (GN-2) (GN2). [Source:Uniprot/SWISSPROT;Acc:O15488]	ENST00000361238	3262	1506	12	no	no	no	no	0	0.3333333	?	2:no	2.0e-03
ENSG00000057019	DCBLD2	Discoidin, CUB and LCCL domain containing protein 2 precursor (Endothelial and smooth muscle cell-derived neuropilin-like protein) (CUB, LCCL and coagulation factor V/VIII-homology domains protein 1). [Source:Uniprot/SWISSPROT;Acc:Q96PD2]	ENST00000326840	6093	2328	?	no	no	no	yes	0	0.2857143	?	2:no	1.0e-03
ENSG00000057019	DCBLD2	Discoidin, CUB and LCCL domain containing protein 2 precursor (Endothelial and smooth muscle cell-derived neuropilin-like protein) (CUB, LCCL and coagulation factor V/VIII-homology domains protein 1). [Source:Uniprot/SWISSPROT;Acc:Q96PD2]	ENST00000326857	1146	1134	?	no	no	no	yes	0	0.2857143	?	2:no	4.0e-03
ENSG00000057149	SERPINB4	Squamous cell carcinoma antigen 1 (SCCA-1) (Protein T4-A). [Source:Uniprot/SWISSPROT;Acc:P29508]	ENST00000283752	1706	1173	8	no	no	no	no	0	0.25	no	2:no	1.0e-03
ENSG00000057149	SERPINB4	Squamous cell carcinoma antigen 1 (SCCA-1) (Protein T4-A). [Source:Uniprot/SWISSPROT;Acc:P29508]	ENST00000332821	1131	1131	6	no	no	no	no	0	0.25	no	2:no	3.0e-03
ENSG00000057149	SERPINB4	Squamous cell carcinoma antigen 1 (SCCA-1) (Protein T4-A). [Source:Uniprot/SWISSPROT;Acc:P29508]	ENST00000341074	1706	1173	8	no	no	no	no	0	0.25	no	2:no	1.0e-03
ENSG00000057149	SERPINB4	Squamous cell carcinoma antigen 1 (SCCA-1) (Protein T4-A). [Source:Uniprot/SWISSPROT;Acc:P29508]	ENST00000345651	1247	1173	8	no	no	no	no	0	0.25	no	2:no	1.0e-03
ENSG00000057149	SERPINB4	Squamous cell carcinoma antigen 1 (SCCA-1) (Protein T4-A). [Source:Uniprot/SWISSPROT;Acc:P29508]	ENST00000356424	1615	1158	6	no	no	no	no	0	0.25	no	2:no	2.0e-03
ENSG00000057149	SERPINB4	Squamous cell carcinoma antigen 1 (SCCA-1) (Protein T4-A). [Source:Uniprot/SWISSPROT;Acc:P29508]	ENST00000360996	1588	1128	6	no	no	no	no	0	0.25	no	2:no	2.0e-03
ENSG00000057252	SOAT1	Sterol O-acyltransferase 1 (EC 2.3.1.26) (Cholesterol acyltransferase 1) (Acyl coenzyme A:cholesterol acyltransferase 1) (ACAT-1). [Source:Uniprot/SWISSPROT;Acc:P35610]	ENST00000320522	3392	1653	?	no	no	no	no	0	0.5	?	2:no	1.0e-03
ENSG00000057294	PKP2	Plakophilin 2. [Source:Uniprot/SWISSPROT;Acc:Q99959]	ENST00000070846	4426	2646	14	no	no	no	yes	0	0.2222222	?	2:no	8.0e-03
ENSG00000057294	PKP2	Plakophilin 2. [Source:Uniprot/SWISSPROT;Acc:Q99959]	ENST00000340811	2514	2514	13	no	no	no	yes	0	0.2222222	?	2:no	0.01
ENSG00000057468	MSH4	MutS protein homolog 4. [Source:Uniprot/SWISSPROT;Acc:O15457]	ENST00000263187	3266	2811	?	no	no	no	no	0	0.1666667	?	2:no	5.0e-03
ENSG00000057593	F7	Coagulation factor VII precursor (EC 3.4.21.21) (Serum prothrombin conversion accelerator) (SPCA) (Proconvertin) (Eptacog alfa). [Source:Uniprot/SWISSPROT;Acc:P08709]	ENST00000261967	2475	1401	?	no	no	no	no	0	0.75	no	2:no	0.00
ENSG00000057593	F7	Coagulation factor VII precursor (EC 3.4.21.21) (Serum prothrombin conversion accelerator) (SPCA) (Proconvertin) (Eptacog alfa). [Source:Uniprot/SWISSPROT;Acc:P08709]	ENST00000346342	2409	1335	?	no	no	no	no	0	0.75	no	2:no	0.00
ENSG00000057608	GDI2	Rab GDP dissociation inhibitor beta (Rab GDI beta) (GDI-2). [Source:Uniprot/SWISSPROT;Acc:P50395]	ENST00000338900	2273	1338	11	no	no	no	yes	0	0.4	?	2:no	1.0e-03
ENSG00000057657	PRDM1	PR-domain zinc finger protein 1 (Beta-interferon gene positive- regulatory domain I binding factor) (BLIMP-1) (Positive regulatory domain I-binding factor 1) (PRDI-binding factor-1) (PRDI-BF1). [Source:Uniprot/SWISSPROT;Acc:O75626]	ENST00000071246	5165	2370	?	no	no	no	no	0	0	?	2:no	0.02
ENSG00000057663	ATG5	Autophagy protein 5-like (APG5-like) (Apoptosis-specific protein). [Source:Uniprot/SWISSPROT;Acc:Q9H1Y0]	ENST00000263322	3218	828	?	no	no	no	no	0	0.3333333	?	2:no	3.0e-03
ENSG00000057663	ATG5	Autophagy protein 5-like (APG5-like) (Apoptosis-specific protein). [Source:Uniprot/SWISSPROT;Acc:Q9H1Y0]	ENST00000343245	1635	651	?	no	no	no	no	0	0.3333333	?	2:no	2.0e-03
ENSG00000057663	ATG5	Autophagy protein 5-like (APG5-like) (Apoptosis-specific protein). [Source:Uniprot/SWISSPROT;Acc:Q9H1Y0]	ENST00000360666	2705	276	?	no	no	no	no	0	0.3333333	?	2:no	9.0e-03
ENSG00000057704	TMCC3	Transmembrane and coiled-coil domains protein 3. [Source:Uniprot/SWISSPROT;Acc:Q9ULS5]	ENST00000261226	4710	1434	?	no	no	no	no	0	0	?	2:no	0.02
ENSG00000057757	C1orf128	thioredoxin family Trp26 [Source:RefSeq_peptide;Acc:NP_065095]	ENST00000246151	1613	636	?	no	no	no	no	?	?	?	2:no	0.08
ENSG00000057935	MTA3	Metastasis-associated protein MTA3. [Source:Uniprot/SWISSPROT;Acc:Q9BTC8]	ENST00000282366	5332	1785	17	no	no	no	yes	0	0	?	2:no	0.03
ENSG00000058056	USP13	Ubiquitin carboxyl-terminal hydrolase 13 (EC 3.1.2.15) (Ubiquitin thiolesterase 13) (Ubiquitin-specific processing protease 13) (Deubiquitinating enzyme 13) (Isopeptidase T-3) (ISOT-3). [Source:Uniprot/SWISSPROT;Acc:Q92995]	ENST00000263966	2717	2592	?	yes	no	no	yes	0.25	0.5	?	2:no	0.22
ENSG00000058063		Potential phospholipid-transporting ATPase IF (EC 3.6.3.1) (ATPase class I type 11B) (ATPase IR). [Source:Uniprot/SWISSPROT;Acc:Q9Y2G3]	ENST00000323116	7030	3507	?	no	no	no	no	7.142857E-02	0.1428571	?	2:no	5.0e-03
ENSG00000058085	LAMC2	Laminin gamma-2 chain precursor (Laminin 5 gamma 2 subunit) (Kalinin/nicein/epiligrin 100 kDa subunit) (Laminin B2t chain) (Cell- scattering factor 140 kDa subunit) (CSF 140 kDa subunit) (Large adhesive scatter factor 140 kDa subunit) (Ladsin 140 kDa sub	ENST00000264144	5175	3582	?	no	no	no	yes	0	0.2857143	?	2:no	0.00
ENSG00000058091	PFTK1	Serine/threonine-protein kinase PFTAIRE-1 (EC 2.7.1.37). [Source:Uniprot/SWISSPROT;Acc:O94921]	ENST00000265741	4953	1356	?	no	no	no	yes	0	0	?	2:no	0.05
ENSG00000058091	PFTK1	Serine/threonine-protein kinase PFTAIRE-1 (EC 2.7.1.37). [Source:Uniprot/SWISSPROT;Acc:O94921]	ENST00000306129	2035	1410	?	no	no	no	yes	0	0	?	1:yes	0.52
ENSG00000058262	SEC61A1	Protein transport protein Sec61 alpha subunit isoform 1 (Sec61 alpha- 1). [Source:Uniprot/SWISSPROT;Acc:P61619]	ENST00000243253	3635	1431	?	no	no	no	no	0.2857143	0	?	1:yes	0.98
ENSG00000058272	PPP1R12A	Protein phosphatase 1 regulatory subunit 12A (Myosin phosphatase targeting subunit 1) (Myosin phosphatase target subunit 1) (Protein phosphatase myosin-binding subunit). [Source:Uniprot/SWISSPROT;Acc:O14974]	ENST00000261207	4610	3087	?	no	no	no	no	0	0.6666667	?	2:no	0.00
ENSG00000058272	PPP1R12A	Protein phosphatase 1 regulatory subunit 12A (Myosin phosphatase targeting subunit 1) (Myosin phosphatase target subunit 1) (Protein phosphatase myosin-binding subunit). [Source:Uniprot/SWISSPROT;Acc:O14974]	ENST00000312727	3100	2910	?	no	no	no	no	0	0.6666667	?	2:no	0.00
ENSG00000058272	PPP1R12A	Protein phosphatase 1 regulatory subunit 12A (Myosin phosphatase targeting subunit 1) (Myosin phosphatase target subunit 1) (Protein phosphatase myosin-binding subunit). [Source:Uniprot/SWISSPROT;Acc:O14974]	ENST00000341878	2919	2919	?	no	no	no	no	0	0.6666667	?	2:no	0.00
ENSG00000058272	PPP1R12A	Protein phosphatase 1 regulatory subunit 12A (Myosin phosphatase targeting subunit 1) (Myosin phosphatase target subunit 1) (Protein phosphatase myosin-binding subunit). [Source:Uniprot/SWISSPROT;Acc:O14974]	ENST00000360825	4628	2982	?	no	no	no	no	0	0.6666667	?	2:no	0.00
ENSG00000058335	RASGRF1	Guanine nucleotide releasing protein (GNRP) (Ras-specific nucleotide exchange factor CDC25) (Ras-specific guanine nucleotide-releasing factor). [Source:Uniprot/SWISSPROT;Acc:Q13972]	ENST00000261752	4088	3822	?	no	no	no	no	0	0.2	?	2:no	2.0e-03
ENSG00000058404	CAMK2B	Calcium/calmodulin-dependent protein kinase type II beta chain (EC 2.7.1.123) (CaM-kinase II beta chain) (CaM kinase II beta subunit) (CaMK-II beta subunit). [Source:Uniprot/SWISSPROT;Acc:Q13554]	ENST00000258682	2432	2001	24	no	no	no	no	0	0.125	?	2:no	5.0e-03
ENSG00000058404	CAMK2B	Calcium/calmodulin-dependent protein kinase type II beta chain (EC 2.7.1.123) (CaM-kinase II beta chain) (CaM kinase II beta subunit) (CaMK-II beta subunit). [Source:Uniprot/SWISSPROT;Acc:Q13554]	ENST00000324091	2423	1992	26	no	no	no	no	0	0.125	?	2:no	2.0e-03
ENSG00000058404	CAMK2B	Calcium/calmodulin-dependent protein kinase type II beta chain (EC 2.7.1.123) (CaM-kinase II beta chain) (CaM kinase II beta subunit) (CaMK-II beta subunit). [Source:Uniprot/SWISSPROT;Acc:Q13554]	ENST00000346990	1781	1350	16	no	no	no	no	0	0.125	?	2:no	0.01
ENSG00000058404	CAMK2B	Calcium/calmodulin-dependent protein kinase type II beta chain (EC 2.7.1.123) (CaM-kinase II beta chain) (CaM kinase II beta subunit) (CaMK-II beta subunit). [Source:Uniprot/SWISSPROT;Acc:Q13554]	ENST00000347193	1910	1479	20	no	no	no	no	0	0.125	?	2:no	0.01
ENSG00000058404	CAMK2B	Calcium/calmodulin-dependent protein kinase type II beta chain (EC 2.7.1.123) (CaM-kinase II beta chain) (CaM kinase II beta subunit) (CaMK-II beta subunit). [Source:Uniprot/SWISSPROT;Acc:Q13554]	ENST00000350811	2060	1629	21	no	no	no	no	0	0.125	?	2:no	0.01
ENSG00000058404	CAMK2B	Calcium/calmodulin-dependent protein kinase type II beta chain (EC 2.7.1.123) (CaM-kinase II beta chain) (CaM kinase II beta subunit) (CaMK-II beta subunit). [Source:Uniprot/SWISSPROT;Acc:Q13554]	ENST00000353185	1988	1557	20	no	no	no	no	0	0.125	?	2:no	0.01
ENSG00000058404	CAMK2B	Calcium/calmodulin-dependent protein kinase type II beta chain (EC 2.7.1.123) (CaM-kinase II beta chain) (CaM kinase II beta subunit) (CaMK-II beta subunit). [Source:Uniprot/SWISSPROT;Acc:Q13554]	ENST00000353625	1871	1440	18	no	no	no	no	0	0.125	?	2:no	0.02
ENSG00000058404	CAMK2B	Calcium/calmodulin-dependent protein kinase type II beta chain (EC 2.7.1.123) (CaM-kinase II beta chain) (CaM kinase II beta subunit) (CaMK-II beta subunit). [Source:Uniprot/SWISSPROT;Acc:Q13554]	ENST00000358707	1943	1512	19	no	no	no	no	0	0.125	?	2:no	0.02
ENSG00000058453	CROCC	ciliary rootlet coiled-coil, rootletin [Source:RefSeq_peptide;Acc:NP_055490]	ENST00000072205	6274	5760	?	no	no	yes	no	?	?	?	2:no	4.0e-03
ENSG00000058600	POLR3E	DNA-directed RNA polymerases III 80 kDa polypeptide (EC 2.7.7.6) (RNA polymerase III subunit 5) (RPC5). [Source:Uniprot/SWISSPROT;Acc:Q9NVU0]	ENST00000299853	2614	2127	21	no	no	no	yes	0.25	0	?	1:yes	0.97
ENSG00000058600	POLR3E	DNA-directed RNA polymerases III 80 kDa polypeptide (EC 2.7.7.6) (RNA polymerase III subunit 5) (RPC5). [Source:Uniprot/SWISSPROT;Acc:Q9NVU0]	ENST00000359210	2900	2001	20	no	no	no	yes	0.25	0	?	1:yes	0.97
ENSG00000058600	POLR3E	DNA-directed RNA polymerases III 80 kDa polypeptide (EC 2.7.7.6) (RNA polymerase III subunit 5) (RPC5). [Source:Uniprot/SWISSPROT;Acc:Q9NVU0]	ENST00000361009	4800	1965	18	no	no	no	yes	0.25	0	?	1:yes	0.90
ENSG00000058668	ATP2B4	Plasma membrane calcium-transporting ATPase 4 (EC 3.6.3.8) (PMCA4) (Plasma membrane calcium pump isoform 4) (Plasma membrane calcium ATPase isoform 4). [Source:Uniprot/SWISSPROT;Acc:P23634]	ENST00000341360	3387	3387	?	no	no	no	no	0	0.4166667	?	2:no	1.0e-03
ENSG00000058668	ATP2B4	Plasma membrane calcium-transporting ATPase 4 (EC 3.6.3.8) (PMCA4) (Plasma membrane calcium pump isoform 4) (Plasma membrane calcium ATPase isoform 4). [Source:Uniprot/SWISSPROT;Acc:P23634]	ENST00000356729	7901	3513	?	no	no	no	no	0	0.4166667	?	2:no	0.00
ENSG00000058668	ATP2B4	Plasma membrane calcium-transporting ATPase 4 (EC 3.6.3.8) (PMCA4) (Plasma membrane calcium pump isoform 4) (Plasma membrane calcium ATPase isoform 4). [Source:Uniprot/SWISSPROT;Acc:P23634]	ENST00000357681	9038	3690	?	no	no	no	no	0	0.4166667	?	2:no	0.00
ENSG00000058668	ATP2B4	Plasma membrane calcium-transporting ATPase 4 (EC 3.6.3.8) (PMCA4) (Plasma membrane calcium pump isoform 4) (Plasma membrane calcium ATPase isoform 4). [Source:Uniprot/SWISSPROT;Acc:P23634]	ENST00000361344	8966	3618	?	no	no	no	no	0	0.4166667	?	2:no	0.00
ENSG00000058673	ZC3H11A		ENST00000332127	5009	2445	?	no	yes	yes	yes	0	0	?	2:no	0.05
ENSG00000058729	RIOK2	Serine/threonine-protein kinase RIO2 (EC 2.7.1.37) (RIO kinase 2). [Source:Uniprot/SWISSPROT;Acc:Q9BVS4]	ENST00000283109	1832	1659	?	no	no	no	no	0	0	?	2:no	0.15
ENSG00000058799	YIPF1		ENST00000072644	1803	921	?	no	no	no	no	?	?	?	2:no	0.10
ENSG00000058804	TMEM48		ENST00000234725	2339	1629	?	no	no	no	no	0	0	?	2:no	0.08
ENSG00000058804	TMEM48		ENST00000287885	2517	2025	?	no	no	no	no	0	0	?	2:no	0.12
ENSG00000058804	TMEM48		ENST00000360494	1823	945	?	no	no	no	no	0	0	?	2:no	0.22
ENSG00000058866	DGKG	Diacylglycerol kinase, gamma (EC 2.7.1.107) (Diglyceride kinase) (DGK- gamma) (DAG kinase gamma). [Source:Uniprot/SWISSPROT;Acc:P49619]	ENST00000265022	3760	2376	?	no	no	no	no	0	0.5	?	2:no	1.0e-03
ENSG00000058866	DGKG	Diacylglycerol kinase, gamma (EC 2.7.1.107) (Diglyceride kinase) (DGK- gamma) (DAG kinase gamma). [Source:Uniprot/SWISSPROT;Acc:P49619]	ENST00000344484	2301	2301	?	no	no	no	no	0	0.5	?	2:no	0.00
ENSG00000059122	FLYWCH1	FLYWCH-type zinc finger 1 isoform a [Source:RefSeq_peptide;Acc:NP_115672]	ENST00000253928	4983	2181	10	no	no	no	no	0	1	?	2:no	0.00
ENSG00000059122	FLYWCH1	FLYWCH-type zinc finger 1 isoform a [Source:RefSeq_peptide;Acc:NP_115672]	ENST00000344592	5110	1323	12	no	no	no	no	0	1	?	2:no	0.00
ENSG00000059145	C16orf28	unkempt-like [Source:RefSeq_peptide;Acc:NP_076928]	ENST00000074056	2276	2271	15	no	no	yes	yes	0	0	?	2:no	0.17
ENSG00000059145	C16orf28	unkempt-like [Source:RefSeq_peptide;Acc:NP_076928]	ENST00000301712	846	834	6	no	no	yes	yes	0	0	?	1:yes	0.88
ENSG00000059145	UNKL	unkempt-like [Source:RefSeq_peptide;Acc:NP_076928]	ENST00000074056	2276	2271	15	no	no	yes	yes	0	0	?	2:no	0.17
ENSG00000059145	UNKL	unkempt-like [Source:RefSeq_peptide;Acc:NP_076928]	ENST00000301712	846	834	6	no	no	yes	yes	0	0	?	1:yes	0.88
ENSG00000059377	TBXAS1	Thromboxane-A synthase (EC 5.3.99.5) (TXA synthase) (TXS). [Source:Uniprot/SWISSPROT;Acc:P24557]	ENST00000263552	1780	1383	?	no	no	no	no	0	0.4545455	?	2:no	1.0e-03
ENSG00000059377	TBXAS1	Thromboxane-A synthase (EC 5.3.99.5) (TXA synthase) (TXS). [Source:Uniprot/SWISSPROT;Acc:P24557]	ENST00000336425	1948	1605	?	no	no	no	no	0	0.4545455	?	2:no	1.0e-03
ENSG00000059378	PARP12	Zinc finger CCCH type domain containing protein 1. [Source:Uniprot/SWISSPROT;Acc:Q9H0J9]	ENST00000263549	3411	2106	?	no	no	no	no	0	0.4	?	2:no	2.0e-03
ENSG00000059573	ALDH18A1	Delta 1-pyrroline-5-carboxylate synthetase (P5CS) (Aldehyde dehydrogenase 18 family member A1) [Includes: Glutamate 5-kinase (EC 2.7.2.11) (Gamma-glutamyl kinase) (GK); Gamma-glutamyl phosphate reductase (GPR) (EC 1.2.1.41) (Glutamate-5-semialdehyde dehy	ENST00000265984	3262	2388	?	no	no	no	yes	9.090909E-02	0.1818182	?	2:no	0.41
ENSG00000059588	TARBP1	TAR RNA binding protein 1 [Source:RefSeq_peptide;Acc:NP_005637]	ENST00000040877	5130	4866	?	no	no	no	yes	0.2	0	?	1:yes	0.85
ENSG00000059691	PET112L	Probable glutamyl-tRNA(Gln) amidotransferase subunit B, mitochondrial precursor (EC 6.3.5.-) (Glu-ADT subunit B) (Cytochrome oxidase assembly factor PET112 homolog). [Source:Uniprot/SWISSPROT;Acc:O75879]	ENST00000263985	2013	1674	?	yes	no	no	yes	0.2	0	?	1:yes	0.98
ENSG00000059728	MXD1	MAD protein (MAX dimerizer) (MAX dimerization protein 1). [Source:Uniprot/SWISSPROT;Acc:Q05195]	ENST00000264444	1001	666	6	no	no	no	yes	0	0.3333333	?	2:no	0.01
ENSG00000059758	PCTK2	Serine/threonine-protein kinase PCTAIRE-2 (EC 2.7.1.37) (PCTAIRE-motif protein kinase 2). [Source:Uniprot/SWISSPROT;Acc:Q00537]	ENST00000261211	4041	1572	?	no	no	no	yes	0	0	?	2:no	0.49
ENSG00000059769	GNG10	Guanine nucleotide-binding protein G(I)/G(S)/G(O) gamma-10 subunit. [Source:Uniprot/SWISSPROT;Acc:P50151]	ENST00000075085	1185	207	?	yes	no	no	no	0	0.125	?	2:no	0.11
ENSG00000059769	GNG10	Guanine nucleotide-binding protein G(I)/G(S)/G(O) gamma-10 subunit. [Source:Uniprot/SWISSPROT;Acc:P50151]	ENST00000313480	1443	462	?	yes	no	no	no	0	0.125	?	2:no	0.06
ENSG00000059769	GNG10	Guanine nucleotide-binding protein G(I)/G(S)/G(O) gamma-10 subunit. [Source:Uniprot/SWISSPROT;Acc:P50151]	ENST00000313525	2244	1083	?	yes	no	no	no	0	0.125	?	2:no	7.0e-03
ENSG00000059804	SLC2A3	Solute carrier family 2, facilitated glucose transporter, member 3 (Glucose transporter type 3, brain). [Source:Uniprot/SWISSPROT;Acc:P11169]	ENST00000075120	3225	1491	10	no	no	yes	no	0	0.1111111	?	2:no	0.06
ENSG00000059915	PSD	pleckstrin and Sec7 domain containing [Source:RefSeq_peptide;Acc:NP_002770]	ENST00000020673	3367	1938	?	no	no	no	no	0	0	?	2:no	0.18
ENSG00000059915	PSD	pleckstrin and Sec7 domain containing [Source:RefSeq_peptide;Acc:NP_002770]	ENST00000359802	4183	3276	?	no	no	no	no	0	0	?	2:no	0.06
ENSG00000060069	CTDP1	RNA polymerase II subunit A C-terminal domain phosphatase (EC 3.1.3.16) (TFIIF-associating CTD phosphatase). [Source:Uniprot/SWISSPROT;Acc:Q9Y5B0]	ENST00000075430	3536	2604	12	no	no	no	no	0.1666667	0.3333333	?	2:no	0.34
ENSG00000060069	CTDP1	RNA polymerase II subunit A C-terminal domain phosphatase (EC 3.1.3.16) (TFIIF-associating CTD phosphatase). [Source:Uniprot/SWISSPROT;Acc:Q9Y5B0]	ENST00000299543	3744	2886	13	no	no	no	no	0.1666667	0.3333333	?	2:no	0.27
ENSG00000060138	CSDA	DNA-binding protein A (Cold shock domain protein A) (Single-strand DNA binding protein NF-GMB). [Source:Uniprot/SWISSPROT;Acc:P16989]	ENST00000228251	1912	1119	10	no	no	no	yes	0	0.1818182	?	2:no	0.01
ENSG00000060138	CSDA	DNA-binding protein A (Cold shock domain protein A) (Single-strand DNA binding protein NF-GMB). [Source:Uniprot/SWISSPROT;Acc:P16989]	ENST00000279550	1702	912	9	no	no	no	yes	0	0.1818182	?	2:no	0.01
ENSG00000060140	STYK1	Tyrosine protein-kinase STYK1 (EC 2.7.1.112) (Serine/threonine/tyrosine kinase 1) (Novel oncogene with kinase- domain) (Protein PK-unique). [Source:Uniprot/SWISSPROT;Acc:Q6J9G0]	ENST00000075503	2751	1269	11	no	no	yes	no	0	0	?	2:no	0.13
ENSG00000060237	WNK1	Serine/threonine-protein kinase WNK1 (EC 2.7.1.37) (Protein kinase with no lysine 1) (Protein kinase, lysine-deficient 1) (Kinase deficient protein). [Source:Uniprot/SWISSPROT;Acc:Q9H4A3]	ENST00000252477	7054	6411	26	yes	no	no	yes	0	0	?	2:no	4.0e-03
ENSG00000060237	WNK1	Serine/threonine-protein kinase WNK1 (EC 2.7.1.37) (Protein kinase with no lysine 1) (Protein kinase, lysine-deficient 1) (Kinase deficient protein). [Source:Uniprot/SWISSPROT;Acc:Q9H4A3]	ENST00000315939	7149	7149	28	yes	no	no	yes	0	0	?	2:no	4.0e-03
ENSG00000060237	WNK1	Serine/threonine-protein kinase WNK1 (EC 2.7.1.37) (Protein kinase with no lysine 1) (Protein kinase, lysine-deficient 1) (Kinase deficient protein). [Source:Uniprot/SWISSPROT;Acc:Q9H4A3]	ENST00000340908	6544	5928	25	yes	no	no	yes	0	0	?	2:no	4.0e-03
ENSG00000060303		OTTHUMP00000016594. [Source:Uniprot/SPTREMBL;Acc:Q9NU98]	ENST00000078131	408	408	?	no	no	no	no	0.75	0	?	1:yes	1.00
ENSG00000060339	CCAR1	cell-cycle and apoptosis regulatory protein 1 [Source:RefSeq_peptide;Acc:NP_060707]	ENST00000265872	3858	3453	?	yes	no	no	no	0	0	?	2:no	0.04
ENSG00000060339	CCAR1	cell-cycle and apoptosis regulatory protein 1 [Source:RefSeq_peptide;Acc:NP_060707]	ENST00000362080	3858	3453	?	yes	no	no	no	0	0	?	2:no	0.04
ENSG00000060491	OGFR	Opioid growth factor receptor (OGFr) (Zeta-type opioid receptor) (7-60 protein). [Source:Uniprot/SWISSPROT;Acc:Q9NZT2]	ENST00000290291	2420	2034	?	no	no	no	yes	0	0.2	?	2:no	4.0e-03
ENSG00000060491	OGFR	Opioid growth factor receptor (OGFr) (Zeta-type opioid receptor) (7-60 protein). [Source:Uniprot/SWISSPROT;Acc:Q9NZT2]	ENST00000357163	2005	1980	?	no	no	no	yes	0	0.2	?	2:no	0.01
ENSG00000060558	GNA15	Guanine nucleotide-binding protein, alpha-15 subunit (Galpha15) (G alpha-16). [Source:Uniprot/SWISSPROT;Acc:P30679]	ENST00000262958	2068	1125	7	no	yes	no	yes	0	0.2727273	?	2:no	1.0e-03
ENSG00000060566	CREB3L3	cAMP responsive element binding protein 3-like 3 [Source:RefSeq_peptide;Acc:NP_115996]	ENST00000078445	2586	1386	10	no	no	no	no	0	0	?	2:no	0.17
ENSG00000060566	CREB3L3	cAMP responsive element binding protein 3-like 3 [Source:RefSeq_peptide;Acc:NP_115996]	ENST00000252587	2023	900	8	no	no	no	no	0	0	?	2:no	0.18
ENSG00000060642	PIGV	phosphatidylinositol glycan class V [Source:RefSeq_peptide;Acc:NP_060307]	ENST00000078527	2362	1482	?	no	no	no	no	?	?	?	2:no	0.03
ENSG00000060656	PTPRU	Receptor-type tyrosine-protein phosphatase U precursor (EC 3.1.3.48) (R-PTP-U) (Protein-tyrosine phosphatase J) (PTP-J) (Pancreatic carcinoma phosphatase 2) (PCP-2). [Source:Uniprot/SWISSPROT;Acc:Q92729]	ENST00000078545	5398	4260	?	no	no	no	yes	0	0.2727273	?	2:no	0.00
ENSG00000060656	PTPRU	Receptor-type tyrosine-protein phosphatase U precursor (EC 3.1.3.48) (R-PTP-U) (Protein-tyrosine phosphatase J) (PTP-J) (Pancreatic carcinoma phosphatase 2) (PCP-2). [Source:Uniprot/SWISSPROT;Acc:Q92729]	ENST00000323874	4890	4284	?	no	no	no	yes	0	0.2727273	?	2:no	0.00
ENSG00000060656	PTPRU	Receptor-type tyrosine-protein phosphatase U precursor (EC 3.1.3.48) (R-PTP-U) (Protein-tyrosine phosphatase J) (PTP-J) (Pancreatic carcinoma phosphatase 2) (PCP-2). [Source:Uniprot/SWISSPROT;Acc:Q92729]	ENST00000345512	5608	4341	?	no	no	no	yes	0	0.2727273	?	2:no	0.00
ENSG00000060656	PTPRU	Receptor-type tyrosine-protein phosphatase U precursor (EC 3.1.3.48) (R-PTP-U) (Protein-tyrosine phosphatase J) (PTP-J) (Pancreatic carcinoma phosphatase 2) (PCP-2). [Source:Uniprot/SWISSPROT;Acc:Q92729]	ENST00000350279	5578	4311	?	no	no	no	yes	0	0.2727273	?	2:no	0.00
ENSG00000060656	PTPRU	Receptor-type tyrosine-protein phosphatase U precursor (EC 3.1.3.48) (R-PTP-U) (Protein-tyrosine phosphatase J) (PTP-J) (Pancreatic carcinoma phosphatase 2) (PCP-2). [Source:Uniprot/SWISSPROT;Acc:Q92729]	ENST00000356870	5590	4323	?	no	no	no	yes	0	0.2727273	?	2:no	0.00
ENSG00000060688	WDR57	WD-repeat protein 57 (Prp8-binding protein) (hPRP8BP) (U5 snRNP- specific 40 kDa protein) (38 kDa splicing factor). [Source:Uniprot/SWISSPROT;Acc:Q96DI7]	ENST00000263694	1595	1074	?	no	no	no	no	0	0	?	2:no	0.15
ENSG00000060688	WDR57	WD-repeat protein 57 (Prp8-binding protein) (hPRP8BP) (U5 snRNP- specific 40 kDa protein) (38 kDa splicing factor). [Source:Uniprot/SWISSPROT;Acc:Q96DI7]	ENST00000318776	1480	915	?	no	no	no	no	0	0	?	2:no	0.19
ENSG00000060709	RIMBP2	RIM binding protein 2 (RIM-BP2). [Source:Uniprot/SWISSPROT;Acc:O15034]	ENST00000261655	3570	3159	?	no	no	no	no	0	0	?	2:no	0.09
ENSG00000060709	RIMBP2	RIM binding protein 2 (RIM-BP2). [Source:Uniprot/SWISSPROT;Acc:O15034]	ENST00000359212	3825	1938	?	no	no	no	no	0	0	?	2:no	0.13
ENSG00000060718	COL11A1	Collagen alpha 1(XI) chain precursor. [Source:Uniprot/SWISSPROT;Acc:P12107]	ENST00000193186	6319	5421	?	no	no	no	no	0	0.4166667	?	2:no	0.00
ENSG00000060718	COL11A1	Collagen alpha 1(XI) chain precursor. [Source:Uniprot/SWISSPROT;Acc:P12107]	ENST00000353414	6202	5304	?	no	no	no	no	0	0.4166667	?	2:no	0.00
ENSG00000060718	COL11A1	Collagen alpha 1(XI) chain precursor. [Source:Uniprot/SWISSPROT;Acc:P12107]	ENST00000358392	6355	5457	?	no	no	no	no	0	0.4166667	?	2:no	0.00
ENSG00000060749	QSER1		ENST00000078652	4719	3945	14	no	no	no	no	?	?	?	2:no	1.0e-03
ENSG00000060762	BRP44L	Brain protein 44-like protein (PNAS-115). [Source:Uniprot/SWISSPROT;Acc:Q9Y5U8]	ENST00000341756	962	330	?	no	no	no	yes	0	0	?	1:yes	0.93
ENSG00000060762	BRP44L	Brain protein 44-like protein (PNAS-115). [Source:Uniprot/SWISSPROT;Acc:Q9Y5U8]	ENST00000360961	962	330	?	no	no	no	yes	0	0	?	1:yes	0.93
ENSG00000060971	ACAA1	3-ketoacyl-CoA thiolase, peroxisomal precursor (EC 2.3.1.16) (Beta- ketothiolase) (Acetyl-CoA acyltransferase) (Peroxisomal 3-oxoacyl-CoA thiolase). [Source:Uniprot/SWISSPROT;Acc:P09110]	ENST00000301810	1374	996	10	no	no	no	yes	0	0.8571429	no	2:no	1.0e-03
ENSG00000060971	ACAA1	3-ketoacyl-CoA thiolase, peroxisomal precursor (EC 2.3.1.16) (Beta- ketothiolase) (Acetyl-CoA acyltransferase) (Peroxisomal 3-oxoacyl-CoA thiolase). [Source:Uniprot/SWISSPROT;Acc:P09110]	ENST00000333167	1700	1275	12	no	no	no	yes	0	0.8571429	no	2:no	0.00
ENSG00000060971	ACAA1	3-ketoacyl-CoA thiolase, peroxisomal precursor (EC 2.3.1.16) (Beta- ketothiolase) (Acetyl-CoA acyltransferase) (Peroxisomal 3-oxoacyl-CoA thiolase). [Source:Uniprot/SWISSPROT;Acc:P09110]	ENST00000358122	1799	405	10	no	no	no	yes	0	0.8571429	no	2:no	7.0e-03
ENSG00000060982	BCAT1	Branched-chain-amino-acid aminotransferase, cytosolic (EC 2.6.1.42) (BCAT(c)) (ECA39 protein). [Source:Uniprot/SWISSPROT;Acc:P54687]	ENST00000261192	8174	1161	11	no	no	no	no	0	0.1111111	?	2:no	2.0e-03
ENSG00000060982	BCAT1	Branched-chain-amino-acid aminotransferase, cytosolic (EC 2.6.1.42) (BCAT(c)) (ECA39 protein). [Source:Uniprot/SWISSPROT;Acc:P54687]	ENST00000342945	2292	963	9	no	no	no	no	0	0.1111111	?	2:no	9.0e-03
ENSG00000061273	HDAC7A	Histone deacetylase 7a (HD7a). [Source:Uniprot/SWISSPROT;Acc:Q8WUI4]	ENST00000080059	2976	2859	26	no	no	no	no	0	0.2666667	?	2:no	1.0e-03
ENSG00000061273	HDAC7A	Histone deacetylase 7a (HD7a). [Source:Uniprot/SWISSPROT;Acc:Q8WUI4]	ENST00000310824	4189	2859	24	no	no	no	no	0	0.2666667	?	2:no	1.0e-03
ENSG00000061273	HDAC7A	Histone deacetylase 7a (HD7a). [Source:Uniprot/SWISSPROT;Acc:Q8WUI4]	ENST00000354334	4069	2748	25	no	no	no	no	0	0.2666667	?	2:no	1.0e-03
ENSG00000061337	LZTS1	Leucine zipper putative tumor suppressor 1 (F37/esophageal cancer- related gene-coding leucine-zipper motif) (Fez1). [Source:Uniprot/SWISSPROT;Acc:Q9Y250]	ENST00000265801	1791	1791	3	no	no	yes	no	0	0.125	?	2:no	0.02
ENSG00000061337	LZTS1	Leucine zipper putative tumor suppressor 1 (F37/esophageal cancer- related gene-coding leucine-zipper motif) (Fez1). [Source:Uniprot/SWISSPROT;Acc:Q9Y250]	ENST00000334294	237	237	2	no	no	yes	no	0	0.125	?	1:yes	0.78
ENSG00000061337	LZTS1	Leucine zipper putative tumor suppressor 1 (F37/esophageal cancer- related gene-coding leucine-zipper motif) (Fez1). [Source:Uniprot/SWISSPROT;Acc:Q9Y250]	ENST00000358317	654	654	3	no	no	yes	no	0	0.125	?	2:no	0.14
ENSG00000061337	LZTS1	Leucine zipper putative tumor suppressor 1 (F37/esophageal cancer- related gene-coding leucine-zipper motif) (Fez1). [Source:Uniprot/SWISSPROT;Acc:Q9Y250]	ENST00000360248	1830	1719	4	no	no	yes	no	0	0.125	?	2:no	0.11
ENSG00000061455		PR-domain zinc finger protein 6 (Fragment). [Source:Uniprot/SWISSPROT;Acc:Q9NQX0]	ENST00000261364	2618	1818	?	no	no	no	yes	0	0	?	2:no	0.32
ENSG00000061455		PR-domain zinc finger protein 6 (Fragment). [Source:Uniprot/SWISSPROT;Acc:Q9NQX0]	ENST00000359091	2365	933	?	no	no	no	yes	0	0	?	2:no	0.27
ENSG00000061492	WNT8A	Wnt-8a protein precursor (Wnt-8d). [Source:Uniprot/SWISSPROT;Acc:Q9H1J5]	ENST00000319829	1597	1068	?	no	no	no	no	0	0.5	?	2:no	1.0e-03
ENSG00000061492	WNT8A	Wnt-8a protein precursor (Wnt-8d). [Source:Uniprot/SWISSPROT;Acc:Q9H1J5]	ENST00000361560	1168	1068	?	no	no	no	no	0	0.5	?	2:no	1.0e-03
ENSG00000061656	SPAG4	Sperm-associated antigen 4 protein (Outer dense fiber-associated protein SPAG4). [Source:Uniprot/SWISSPROT;Acc:Q9NPE6]	ENST00000080856	1452	1314	?	no	no	no	no	0	0.25	?	2:no	1.0e-03
ENSG00000061676	NCKAP1	Nck-associated protein 1 (NAP 1) (p125Nap1) (Membrane-associated protein HEM-2). [Source:Uniprot/SWISSPROT;Acc:Q9Y2A7]	ENST00000360982	4982	3405	?	no	yes	no	no	0	0.6666667	?	2:no	0.00
ENSG00000061676	NCKAP1	Nck-associated protein 1 (NAP 1) (p125Nap1) (Membrane-associated protein HEM-2). [Source:Uniprot/SWISSPROT;Acc:Q9Y2A7]	ENST00000361354	4613	3387	?	no	yes	no	no	0	0.6666667	?	2:no	0.00
ENSG00000061794	MRPS35	mitochondrial ribosomal protein S35 [Source:RefSeq_peptide;Acc:NP_068593]	ENST00000081029	1864	972	8	yes	no	no	no	0.5	0	?	1:yes	0.99
ENSG00000061794	MRPS35	mitochondrial ribosomal protein S35 [Source:RefSeq_peptide;Acc:NP_068593]	ENST00000321446	1718	585	7	yes	no	no	no	0.5	0	?	1:yes	0.99
ENSG00000061918	GUCY1B3	Guanylate cyclase soluble, beta-1 chain (EC 4.6.1.2) (GCS-beta-1) (Soluble guanylate cyclase small subunit) (GCS-beta-3). [Source:Uniprot/SWISSPROT;Acc:Q02153]	ENST00000264424	1939	1857	?	no	no	no	yes	0	0.6666667	no	2:no	1.0e-03
ENSG00000061936	SFRS8	Splicing factor, arginine/serine-rich 8 (Suppressor of white apricot protein homolog). [Source:Uniprot/SWISSPROT;Acc:Q12872]	ENST00000261674	3245	2856	?	no	no	no	yes	0	0	?	2:no	0.48
ENSG00000061938	TNK2	Activated CDC42 kinase 1 (EC 2.7.1.112) (ACK-1) (Tyrosine kinase non- receptor protein 2). [Source:Uniprot/SWISSPROT;Acc:Q07912]	ENST00000316664	2331	1587	?	no	no	no	yes	0	0	?	2:no	0.24
ENSG00000061938	TNK2	Activated CDC42 kinase 1 (EC 2.7.1.112) (ACK-1) (Tyrosine kinase non- receptor protein 2). [Source:Uniprot/SWISSPROT;Acc:Q07912]	ENST00000333602	4551	3117	?	no	no	no	yes	0	0	?	2:no	0.20
ENSG00000061987	MON2		ENST00000261188	5988	1761	?	no	no	no	yes	0.5714286	0	?	1:yes	0.98
ENSG00000061987	MON2		ENST00000280379	6067	5154	?	no	no	no	yes	0.5714286	0	?	1:yes	0.97
ENSG00000062038	CDH3	Cadherin-3 precursor (Placental-cadherin) (P-cadherin). [Source:Uniprot/SWISSPROT;Acc:P22223]	ENST00000264012	3670	2490	?	no	no	no	no	0	0.375	no	2:no	1.0e-03
ENSG00000062096	ARSF	Arylsulfatase F precursor (EC 3.1.6.-) (ASF). [Source:Uniprot/SWISSPROT;Acc:P54793]	ENST00000358440	1770	1770	11	no	no	no	no	0	0	?	2:no	0.12
ENSG00000062096	ARSF	Arylsulfatase F precursor (EC 3.1.6.-) (ASF). [Source:Uniprot/SWISSPROT;Acc:P54793]	ENST00000359361	2012	1773	11	no	no	no	no	0	0	?	2:no	0.12
ENSG00000062194	GPBP1	vasculin [Source:RefSeq_peptide;Acc:NP_075064]	ENST00000264779	3304	1479	11	no	no	no	yes	?	?	?	2:no	0.25
ENSG00000062194	GPBP1	vasculin [Source:RefSeq_peptide;Acc:NP_075064]	ENST00000309096	2857	1422	12	no	no	no	yes	?	?	?	2:no	0.18
ENSG00000062282	DGAT2	diacylglycerol O-acyltransferase homolog 2 [Source:RefSeq_peptide;Acc:NP_115953]	ENST00000228027	2420	1305	?	yes	no	no	yes	0	0	?	2:no	0.09
ENSG00000062370	ZNF228	Zinc finger protein 228. [Source:Uniprot/SWISSPROT;Acc:Q9UJU3]	ENST00000337401	3652	2724	?	yes	no	no	no	0	0	?	2:no	0.10
ENSG00000062370	ZNF228	Zinc finger protein 228. [Source:Uniprot/SWISSPROT;Acc:Q9UJU3]	ENST00000354340	3615	2739	?	yes	no	no	no	0	0	?	2:no	0.10
ENSG00000062485	CS	Citrate synthase, mitochondrial precursor (EC 2.3.3.1). [Source:Uniprot/SWISSPROT;Acc:O75390]	ENST00000262034	3025	1200	?	no	no	no	yes	0	0	?	2:no	0.40
ENSG00000062485	CS	Citrate synthase, mitochondrial precursor (EC 2.3.3.1). [Source:Uniprot/SWISSPROT;Acc:O75390]	ENST00000351328	2976	1401	?	no	no	no	yes	0	0	?	1:yes	0.57
ENSG00000062524	LTK	Leukocyte tyrosine kinase receptor precursor (EC 2.7.1.112) (Protein tyrosine kinase-1). [Source:Uniprot/SWISSPROT;Acc:P29376]	ENST00000263800	3119	2595	20	no	no	yes	no	0	8.333334E-02	?	2:no	0.01
ENSG00000062524	LTK	Leukocyte tyrosine kinase receptor precursor (EC 2.7.1.112) (Protein tyrosine kinase-1). [Source:Uniprot/SWISSPROT;Acc:P29376]	ENST00000355166	2936	2412	19	no	no	yes	no	0	8.333334E-02	?	2:no	0.03
ENSG00000062524	LTK	Leukocyte tyrosine kinase receptor precursor (EC 2.7.1.112) (Protein tyrosine kinase-1). [Source:Uniprot/SWISSPROT;Acc:P29376]	ENST00000360087	1585	1434	11	no	no	yes	no	0	8.333334E-02	?	2:no	0.03
ENSG00000062582	MRPS24	mitochondrial ribosomal protein S24 [Source:RefSeq_peptide;Acc:NP_114403]	ENST00000083014	639	495	6	no	yes	no	yes	0.2	0	?	1:yes	1.00
ENSG00000062582	MRPS24	mitochondrial ribosomal protein S24 [Source:RefSeq_peptide;Acc:NP_114403]	ENST00000317534	656	504	4	no	yes	no	yes	0.2	0	?	1:yes	1.00
ENSG00000062598		Engulfment and cell motility protein 2 (CED-12 homolog A) (hCED-12A). [Source:Uniprot/SWISSPROT;Acc:Q96JJ3]	ENST00000290246	3680	2163	?	no	no	no	yes	0	0.5	?	2:no	2.0e-03
ENSG00000062598		Engulfment and cell motility protein 2 (CED-12 homolog A) (hCED-12A). [Source:Uniprot/SWISSPROT;Acc:Q96JJ3]	ENST00000347324	3579	2163	?	no	no	no	yes	0	0.5	?	2:no	2.0e-03
ENSG00000062598		Engulfment and cell motility protein 2 (CED-12 homolog A) (hCED-12A). [Source:Uniprot/SWISSPROT;Acc:Q96JJ3]	ENST00000352077	2740	2163	?	no	no	no	yes	0	0.5	?	2:no	2.0e-03
ENSG00000062650	WAPAL	KIAA0261 [Source:RefSeq_peptide;Acc:NP_055860]	ENST00000263070	3696	1209	?	no	no	no	no	?	?	?	2:no	0.04
ENSG00000062650	WAPAL	KIAA0261 [Source:RefSeq_peptide;Acc:NP_055860]	ENST00000298767	6301	3573	?	no	no	no	no	?	?	?	2:no	3.0e-03
ENSG00000062650	WAPAL	KIAA0261 [Source:RefSeq_peptide;Acc:NP_055860]	ENST00000342368	6141	3855	?	no	no	no	no	?	?	?	2:no	3.0e-03
ENSG00000062716	TMEM49	transmembrane protein 49 [Source:RefSeq_peptide;Acc:NP_112200]	ENST00000262291	2509	1221	?	no	no	no	yes	0	0	?	2:no	0.30
ENSG00000062725	APPBP2	Amyloid protein-binding protein 2 (Amyloid beta precursor protein- binding protein 2) (APP-BP2) (Protein interacting with APP tail 1). [Source:Uniprot/SWISSPROT;Acc:Q92624]	ENST00000083182	6468	2046	?	yes	no	no	no	0	0.375	no	2:no	0.00
ENSG00000062822	POLD1	DNA polymerase delta catalytic subunit (EC 2.7.7.7) (DNA polymerase delta subunit p125). [Source:Uniprot/SWISSPROT;Acc:P28340]	ENST00000262266	3443	3324	?	no	no	no	no	9.090909E-02	0	?	1:yes	0.78
ENSG00000063015	SEZ6	seizure related 6 homolog [Source:RefSeq_peptide;Acc:NP_849191]	ENST00000317338	3012	2919	?	yes	no	no	no	?	?	?	2:no	0.05
ENSG00000063015	SEZ6	seizure related 6 homolog [Source:RefSeq_peptide;Acc:NP_849191]	ENST00000335960	4292	2985	?	yes	no	no	no	?	?	?	2:no	0.01
ENSG00000063015	SEZ6	seizure related 6 homolog [Source:RefSeq_peptide;Acc:NP_849191]	ENST00000360295	3940	2985	?	yes	no	no	no	?	?	?	2:no	0.01
ENSG00000063046	EIF4B	Eukaryotic translation initiation factor 4B (eIF-4B). [Source:Uniprot/SWISSPROT;Acc:P23588]	ENST00000262056	3837	1836	?	no	no	no	yes	0.5714286	0	?	1:yes	0.99
ENSG00000063127	SLC6A16	Orphan sodium- and chloride-dependent neurotransmitter transporter NTT5 (Solute carrier family 6 member 16). [Source:Uniprot/SWISSPROT;Acc:Q9GZN6]	ENST00000335875	2694	2211	?	no	no	no	no	0	0.3333333	?	2:no	1.0e-03
ENSG00000063169	GLTSCR1	Glioma tumor suppressor candidate region gene 1 protein. [Source:Uniprot/SWISSPROT;Acc:Q9NZM4]	ENST00000263282	5697	4527	?	no	no	no	no	?	?	?	2:no	3.0e-03
ENSG00000063176	SPHK2	Sphingosine kinase 2 (EC 2.7.1.-) (SK 2) (SPK 2). [Source:Uniprot/SWISSPROT;Acc:Q9NRA0]	ENST00000245222	2962	1965	?	no	no	no	no	0	8.333334E-02	?	2:no	0.02
ENSG00000063176	SPHK2	Sphingosine kinase 2 (EC 2.7.1.-) (SK 2) (SPK 2). [Source:Uniprot/SWISSPROT;Acc:Q9NRA0]	ENST00000340932	2228	1851	?	no	no	no	no	0	8.333334E-02	?	2:no	7.0e-03
ENSG00000063177	RPL18	60S ribosomal protein L18. [Source:Uniprot/SWISSPROT;Acc:Q07020]	ENST00000084795	640	567	?	no	no	yes	no	0.8	0	yes	1:yes	1.00
ENSG00000063180	CA11	Carbonic anhydrase-related protein 2 precursor (CARP-2) (CA-RP II) (CA-XI) (Carbonic anhydrase-related protein 11) (CARP XI) (CA-RP XI). [Source:Uniprot/SWISSPROT;Acc:O75493]	ENST00000084798	1645	987	?	no	no	no	no	0	0.3333333	?	2:no	1.0e-03
ENSG00000063241	ISOC2	isochorismatase domain containing 2 [Source:RefSeq_peptide;Acc:NP_078986]	ENST00000085068	1122	666	?	no	no	no	yes	0	0.5	?	2:no	4.0e-03
ENSG00000063244	U2AF2	Splicing factor U2AF 65 kDa subunit (U2 auxiliary factor 65 kDa subunit) (U2 snRNP auxiliary factor large subunit) (hU2AF(65)). [Source:Uniprot/SWISSPROT;Acc:P26368]	ENST00000308924	3034	1428	?	no	no	yes	yes	0	0	?	1:yes	0.68
ENSG00000063245	EPN1	Epsin-1 (EPS-15 interacting protein 1) (EH domain-binding mitotic phosphoprotein). [Source:Uniprot/SWISSPROT;Acc:Q9Y6I3]	ENST00000085079	2621	1656	?	no	no	no	yes	0	0.5	?	2:no	1.0e-03
ENSG00000063245	EPN1	Epsin-1 (EPS-15 interacting protein 1) (EH domain-binding mitotic phosphoprotein). [Source:Uniprot/SWISSPROT;Acc:Q9Y6I3]	ENST00000270460	2452	1731	?	no	no	no	yes	0	0.5	?	2:no	1.0e-03
ENSG00000063322		intersex-like [Source:RefSeq_peptide;Acc:NP_060062]	ENST00000315588	3500	636	?	no	no	no	no	?	?	?	2:no	0.14
ENSG00000063438	AHRR	Programmed cell death protein 6 (Probable calcium-binding protein ALG- 2). [Source:Uniprot/SWISSPROT;Acc:O75340]	ENST00000264933	1132	576	6	no	no	yes	no	0	0.5	?	2:no	3.0e-03
ENSG00000063438	AHRR	Programmed cell death protein 6 (Probable calcium-binding protein ALG- 2). [Source:Uniprot/SWISSPROT;Acc:O75340]	ENST00000316418	2480	2160	12	no	no	yes	no	0	0.5	?	2:no	1.0e-03
ENSG00000063438	PDCD6	Programmed cell death protein 6 (Probable calcium-binding protein ALG- 2). [Source:Uniprot/SWISSPROT;Acc:O75340]	ENST00000264933	1132	576	6	no	no	yes	no	0	0.5	?	2:no	3.0e-03
ENSG00000063438	PDCD6	Programmed cell death protein 6 (Probable calcium-binding protein ALG- 2). [Source:Uniprot/SWISSPROT;Acc:O75340]	ENST00000316418	2480	2160	12	no	no	yes	no	0	0.5	?	2:no	1.0e-03
ENSG00000063515	GSCL	Homeobox protein goosecoid-like (GSC-2). [Source:Uniprot/SWISSPROT;Acc:O15499]	ENST00000086933	618	618	3	no	no	no	yes	0.25	0	?	1:yes	0.99
ENSG00000063587	ZNF275	Zinc finger protein 275. [Source:Uniprot/SWISSPROT;Acc:Q9NSD4]	ENST00000095634	1915	1371	?	no	no	no	no	0	0	?	2:no	0.24
ENSG00000063601		Myotubularin-related protein 1 (EC 3.1.3.-). [Source:Uniprot/SWISSPROT;Acc:Q13613]	ENST00000314779	2749	1998	?	no	no	no	no	0	0.2857143	?	2:no	1.0e-03
ENSG00000063601		Myotubularin-related protein 1 (EC 3.1.3.-). [Source:Uniprot/SWISSPROT;Acc:Q13613]	ENST00000314807	2801	1707	?	no	no	no	no	0	0.2857143	?	2:no	1.0e-03
ENSG00000063601		Myotubularin-related protein 1 (EC 3.1.3.-). [Source:Uniprot/SWISSPROT;Acc:Q13613]	ENST00000358286	2457	1707	?	no	no	no	no	0	0.2857143	?	2:no	1.0e-03
ENSG00000063660	GPC1	Glypican-1 precursor. [Source:Uniprot/SWISSPROT;Acc:P35052]	ENST00000264039	3686	1677	?	no	no	no	yes	0	0.5	?	2:no	2.0e-03
ENSG00000063761	ADCK1	aarF domain containing kinase 1 [Source:RefSeq_peptide;Acc:NP_065154]	ENST00000238561	2188	1572	11	yes	no	no	yes	0	0	?	2:no	0.13
ENSG00000063761	ADCK1	aarF domain containing kinase 1 [Source:RefSeq_peptide;Acc:NP_065154]	ENST00000341211	1979	1368	10	yes	no	no	yes	0	0	?	2:no	0.37
ENSG00000063854	HAGH	Hydroxyacylglutathione hydrolase (EC 3.1.2.6) (Glyoxalase II) (GLX II). [Source:Uniprot/SWISSPROT;Acc:Q16775]	ENST00000262303	1477	783	9	no	no	yes	no	0	0	?	2:no	0.25
ENSG00000063978	RNF4	RING finger protein 4. [Source:Uniprot/SWISSPROT;Acc:P78317]	ENST00000314289	2940	573	8	no	no	no	yes	0.1	0.1	?	1:yes	0.93
ENSG00000064012	CASP8	Caspase-8 precursor (EC 3.4.22.-) (CASP-8) (ICE-like apoptotic protease 5) (MORT1-associated CED-3 homolog) (MACH) (FADD-homologous ICE/CED-3-like protease) (FADD-like ICE) (FLICE) (Apoptotic cysteine protease) (Apoptotic protease Mch-5) (CAP4). [Source:	ENST00000264274	1403	1188	?	no	no	no	no	0.1	0.1	?	1:yes	0.59
ENSG00000064012	CASP8	Caspase-8 precursor (EC 3.4.22.-) (CASP-8) (ICE-like apoptotic protease 5) (MORT1-associated CED-3 homolog) (MACH) (FADD-homologous ICE/CED-3-like protease) (FADD-like ICE) (FLICE) (Apoptotic cysteine protease) (Apoptotic protease Mch-5) (CAP4). [Source:	ENST00000264275	2858	1488	?	no	no	no	no	0.1	0.1	?	1:yes	0.76
ENSG00000064012	CASP8	Caspase-8 precursor (EC 3.4.22.-) (CASP-8) (ICE-like apoptotic protease 5) (MORT1-associated CED-3 homolog) (MACH) (FADD-homologous ICE/CED-3-like protease) (FADD-like ICE) (FLICE) (Apoptotic cysteine protease) (Apoptotic protease Mch-5) (CAP4). [Source:	ENST00000303385	2845	1440	?	no	no	no	no	0.1	0.1	?	1:yes	0.76
ENSG00000064012	CASP8	Caspase-8 precursor (EC 3.4.22.-) (CASP-8) (ICE-like apoptotic protease 5) (MORT1-associated CED-3 homolog) (MACH) (FADD-homologous ICE/CED-3-like protease) (FADD-like ICE) (FLICE) (Apoptotic cysteine protease) (Apoptotic protease Mch-5) (CAP4). [Source:	ENST00000323492	2765	1395	?	no	no	no	no	0.1	0.1	?	1:yes	0.76
ENSG00000064012	CASP8	Caspase-8 precursor (EC 3.4.22.-) (CASP-8) (ICE-like apoptotic protease 5) (MORT1-associated CED-3 homolog) (MACH) (FADD-homologous ICE/CED-3-like protease) (FADD-like ICE) (FLICE) (Apoptotic cysteine protease) (Apoptotic protease Mch-5) (CAP4). [Source:	ENST00000339403	2630	1395	?	no	no	no	no	0.1	0.1	?	1:yes	0.76
ENSG00000064012	CASP8	Caspase-8 precursor (EC 3.4.22.-) (CASP-8) (ICE-like apoptotic protease 5) (MORT1-associated CED-3 homolog) (MACH) (FADD-homologous ICE/CED-3-like protease) (FADD-like ICE) (FLICE) (Apoptotic cysteine protease) (Apoptotic protease Mch-5) (CAP4). [Source:	ENST00000343290	1183	708	?	no	no	no	no	0.1	0.1	?	1:yes	0.83
ENSG00000064012	CASP8	Caspase-8 precursor (EC 3.4.22.-) (CASP-8) (ICE-like apoptotic protease 5) (MORT1-associated CED-3 homolog) (MACH) (FADD-homologous ICE/CED-3-like protease) (FADD-like ICE) (FLICE) (Apoptotic cysteine protease) (Apoptotic protease Mch-5) (CAP4). [Source:	ENST00000344776	2169	1440	?	no	no	no	no	0.1	0.1	?	1:yes	0.56
ENSG00000064012	CASP8	Caspase-8 precursor (EC 3.4.22.-) (CASP-8) (ICE-like apoptotic protease 5) (MORT1-associated CED-3 homolog) (MACH) (FADD-homologous ICE/CED-3-like protease) (FADD-like ICE) (FLICE) (Apoptotic cysteine protease) (Apoptotic protease Mch-5) (CAP4). [Source:	ENST00000356473	2893	1488	?	no	no	no	no	0.1	0.1	?	1:yes	0.76
ENSG00000064012	CASP8	Caspase-8 precursor (EC 3.4.22.-) (CASP-8) (ICE-like apoptotic protease 5) (MORT1-associated CED-3 homolog) (MACH) (FADD-homologous ICE/CED-3-like protease) (FADD-like ICE) (FLICE) (Apoptotic cysteine protease) (Apoptotic protease Mch-5) (CAP4). [Source:	ENST00000358485	2845	1617	?	no	no	no	no	0.1	0.1	?	1:yes	0.76
ENSG00000064012	CASP8	Caspase-8 precursor (EC 3.4.22.-) (CASP-8) (ICE-like apoptotic protease 5) (MORT1-associated CED-3 homolog) (MACH) (FADD-homologous ICE/CED-3-like protease) (FADD-like ICE) (FLICE) (Apoptotic cysteine protease) (Apoptotic protease Mch-5) (CAP4). [Source:	ENST00000361088	1723	831	?	no	no	no	no	0.1	0.1	?	1:yes	0.83
ENSG00000064042			ENST00000313860	5093	3306	27	no	no	no	no	0	0.25	?	2:no	0.00
ENSG00000064042			ENST00000313875	5319	4404	32	no	no	no	no	0	0.25	?	2:no	0.00
ENSG00000064102	C12orf11		ENST00000261190	1948	255	15	no	no	no	yes	?	?	?	1:yes	0.54
ENSG00000064102	C12orf11		ENST00000261191	2653	2121	17	no	no	no	yes	?	?	?	2:no	0.09
ENSG00000064102	C12orf11		ENST00000335745	1191	879	7	no	no	no	yes	?	?	?	2:no	0.19
ENSG00000064115	TM7SF3	Transmembrane 7 superfamily protein member 3 precursor (Seven span transmembrane protein). [Source:Uniprot/SWISSPROT;Acc:Q9NS93]	ENST00000343028	2709	1713	12	no	yes	no	no	0	0	?	2:no	0.05
ENSG00000064195	DLX3	Homeobox protein DLX-3. [Source:Uniprot/SWISSPROT;Acc:O60479]	ENST00000172196	2595	864	?	no	no	no	no	0	0.2	?	2:no	6.0e-03
ENSG00000064199	SPA17	Sperm surface protein Sp17 (Sperm autoantigenic protein 17) (Sperm protein 17) (Sp17-1). [Source:Uniprot/SWISSPROT;Acc:Q15506]	ENST00000227135	935	456	?	no	no	no	yes	0	0.4	?	2:no	0.08
ENSG00000064201		Phemx protein. [Source:Uniprot/SWISSPROT;Acc:Q96QS1]	ENST00000182290	1376	963	10	no	yes	no	no	0	0.25	?	2:no	1.0e-03
ENSG00000064201		Phemx protein. [Source:Uniprot/SWISSPROT;Acc:Q96QS1]	ENST00000339046	1234	798	8	no	yes	no	no	0	0.25	?	2:no	1.0e-03
ENSG00000064201		Phemx protein. [Source:Uniprot/SWISSPROT;Acc:Q96QS1]	ENST00000339937	1194	762	9	no	yes	no	no	0	0.25	?	2:no	2.0e-03
ENSG00000064205	WISP2	WNT1 inducible signaling pathway protein 2 precursor (WISP-2) (Connective tissue growth factor-like protein) (CTGF-L) (Connective tissue growth factor-related protein 58). [Source:Uniprot/SWISSPROT;Acc:O76076]	ENST00000190983	1403	753	?	no	no	no	no	0	0.375	?	2:no	2.0e-03
ENSG00000064218	DMRT3	doublesex and mab-3 related transcription factor 3 [Source:RefSeq_peptide;Acc:NP_067063]	ENST00000190165	2184	1419	2	no	no	no	yes	0	0	?	2:no	0.37
ENSG00000064225	ST3GAL6	Type 2 lactosamine alpha-2,3-sialyltransferase (EC 2.4.99.-) (CMP- NeuAc:beta-galactoside alpha-2,3-sialyltransferase VI) (ST3Gal VI) (Sialyltransferase 10). [Source:Uniprot/SWISSPROT;Acc:Q9Y274]	ENST00000265261	2534	996	?	no	no	yes	no	0	0	?	2:no	0.26
ENSG00000064270		Probable calcium-transporting ATPase KIAA0703 (EC 3.6.3.8). [Source:Uniprot/SWISSPROT;Acc:O75185]	ENST00000262429	3600	2892	?	yes	no	no	no	0	0.3333333	?	2:no	1.0e-03
ENSG00000064300	NGFR	Tumor necrosis factor receptor superfamily member 16 precursor (Low- affinity nerve growth factor receptor) (NGF receptor) (Gp80-LNGFR) (p75 ICD) (Low affinity neurotrophin receptor p75NTR). [Source:Uniprot/SWISSPROT;Acc:P08138]	ENST00000172229	3395	1284	?	no	no	no	no	0	0.5	?	2:no	1.0e-03
ENSG00000064309	CDON	surface glycoprotein, Ig superfamily member [Source:RefSeq_peptide;Acc:NP_058648]	ENST00000263577	4194	3795	?	yes	no	no	no	0	0	?	2:no	0.04
ENSG00000064313	TAF2	TBP-associated factor 2 [Source:RefSeq_peptide;Acc:NP_003175]	ENST00000181506	4743	3594	?	no	no	no	no	0.3333333	0	?	1:yes	0.88
ENSG00000064393	HIPK2	Homeodomain-interacting protein kinase 2 (EC 2.7.1.37) (hHIPk2). [Source:Uniprot/SWISSPROT;Acc:Q9H2X6]	ENST00000263551	3984	3597	?	no	no	no	yes	0	0.1111111	?	2:no	0.03
ENSG00000064393	HIPK2	Homeodomain-interacting protein kinase 2 (EC 2.7.1.37) (hHIPk2). [Source:Uniprot/SWISSPROT;Acc:Q9H2X6]	ENST00000342645	2760	2760	?	no	no	no	yes	0	0.1111111	?	2:no	0.07
ENSG00000064419	TNPO3	Transportin 3 (Transportin-SR) (TRN-SR) (Importin 12). [Source:Uniprot/SWISSPROT;Acc:Q9Y5L0]	ENST00000265388	3669	2772	?	no	no	no	no	0	0	?	2:no	0.16
ENSG00000064419	TNPO3	Transportin 3 (Transportin-SR) (TRN-SR) (Importin 12). [Source:Uniprot/SWISSPROT;Acc:Q9Y5L0]	ENST00000359305	3020	2907	?	no	no	no	no	0	0	?	2:no	0.21
ENSG00000064489	MEF2B	Myocyte-specific enhancer factor 2B (Serum response factor-like protein 2) (XMEF2) (RSRFR2). [Source:Uniprot/SWISSPROT;Acc:Q02080]	ENST00000162023	1664	1098	?	no	no	yes	yes	0	0.4285714	?	2:no	8.0e-03
ENSG00000064489	MEF2B	Myocyte-specific enhancer factor 2B (Serum response factor-like protein 2) (XMEF2) (RSRFR2). [Source:Uniprot/SWISSPROT;Acc:Q02080]	ENST00000354191	2866	399	?	no	no	yes	yes	0	0.4285714	?	2:no	0.04
ENSG00000064489	MEF2B	Myocyte-specific enhancer factor 2B (Serum response factor-like protein 2) (XMEF2) (RSRFR2). [Source:Uniprot/SWISSPROT;Acc:Q02080]	ENST00000359732	1186	1098	?	no	no	yes	yes	0	0.4285714	?	2:no	0.01
ENSG00000064490	RFXANK	DNA-binding protein RFXANK (Regulatory factor X subunit B) (RFX-B) (Ankyrin repeat family A protein 1). [Source:Uniprot/SWISSPROT;Acc:O14593]	ENST00000303088	1438	783	?	no	no	yes	no	0	0.4285714	?	2:no	3.0e-03
ENSG00000064490	RFXANK	DNA-binding protein RFXANK (Regulatory factor X subunit B) (RFX-B) (Ankyrin repeat family A protein 1). [Source:Uniprot/SWISSPROT;Acc:O14593]	ENST00000353145	1369	714	?	no	no	yes	no	0	0.4285714	?	2:no	5.0e-03
ENSG00000064545	TMEM161A		ENST00000162044	1783	1440	?	no	no	no	no	?	?	?	2:no	0.09
ENSG00000064547	EDG4	Lysophosphatidic acid receptor Edg-4 (LPA receptor 2) (LPA-2). [Source:Uniprot/SWISSPROT;Acc:Q9HBW0]	ENST00000326790	1823	1056	?	no	no	yes	yes	0	0.1111111	?	2:no	0.17
ENSG00000064547	EDG4	Lysophosphatidic acid receptor Edg-4 (LPA receptor 2) (LPA-2). [Source:Uniprot/SWISSPROT;Acc:Q9HBW0]	ENST00000358804	2546	1056	?	no	no	yes	yes	0	0.1111111	?	2:no	0.13
ENSG00000064601	PPGB	Lysosomal protective protein precursor (EC 3.4.16.5) (Cathepsin A) (Carboxypeptidase C) (Protective protein for beta-galactosidase). [Source:Uniprot/SWISSPROT;Acc:P10619]	ENST00000191018	1851	1443	?	no	no	no	no	0	0.25	?	2:no	4.0e-03
ENSG00000064601	PPGB	Lysosomal protective protein precursor (EC 3.4.16.5) (Cathepsin A) (Carboxypeptidase C) (Protective protein for beta-galactosidase). [Source:Uniprot/SWISSPROT;Acc:P10619]	ENST00000354880	3045	1443	?	no	no	no	no	0	0.25	?	2:no	4.0e-03
ENSG00000064607		Putative splicing factor, arginine/serine-rich 14 (Arginine/serine- rich splicing factor 14). [Source:Uniprot/SWISSPROT;Acc:Q8IX01]	ENST00000320222	3257	2967	?	no	no	no	no	0	0	?	2:no	0.09
ENSG00000064607		Putative splicing factor, arginine/serine-rich 14 (Arginine/serine- rich splicing factor 14). [Source:Uniprot/SWISSPROT;Acc:Q8IX01]	ENST00000330854	3784	3249	?	no	no	no	no	0	0	?	2:no	0.06
ENSG00000064607		Putative splicing factor, arginine/serine-rich 14 (Arginine/serine- rich splicing factor 14). [Source:Uniprot/SWISSPROT;Acc:Q8IX01]	ENST00000337018	3315	3249	?	no	no	no	no	0	0	?	2:no	0.09
ENSG00000064651	SLC12A2	Solute carrier family 12, member 2 (Bumetanide-sensitive sodium- (potassium)-chloride cotransporter 1) (Basolateral Na-K-Cl symporter). [Source:Uniprot/SWISSPROT;Acc:P55011]	ENST00000262461	6859	3639	?	no	no	no	yes	0	0.5833333	?	2:no	0.00
ENSG00000064651	SLC12A2	Solute carrier family 12, member 2 (Bumetanide-sensitive sodium- (potassium)-chloride cotransporter 1) (Basolateral Na-K-Cl symporter). [Source:Uniprot/SWISSPROT;Acc:P55011]	ENST00000343225	4072	3591	?	no	no	no	yes	0	0.5833333	?	2:no	0.00
ENSG00000064651	SLC12A2	Solute carrier family 12, member 2 (Bumetanide-sensitive sodium- (potassium)-chloride cotransporter 1) (Basolateral Na-K-Cl symporter). [Source:Uniprot/SWISSPROT;Acc:P55011]	ENST00000358890	6856	3636	?	no	no	no	yes	0	0.5833333	?	2:no	0.00
ENSG00000064652	SNX24	Sorting nexin 24 (SBBI31). [Source:Uniprot/SWISSPROT;Acc:Q9Y343]	ENST00000261369	2021	510	?	no	no	no	yes	0	0.5	?	2:no	0.01
ENSG00000064655	EYA2	Eyes absent homolog 2 (EC 3.1.3.48). [Source:Uniprot/SWISSPROT;Acc:O00167]	ENST00000317304	2431	1614	?	no	no	no	yes	0	0.2727273	?	2:no	0.01
ENSG00000064655	EYA2	Eyes absent homolog 2 (EC 3.1.3.48). [Source:Uniprot/SWISSPROT;Acc:O00167]	ENST00000327619	2481	1614	?	no	no	no	yes	0	0.2727273	?	2:no	0.01
ENSG00000064655	EYA2	Eyes absent homolog 2 (EC 3.1.3.48). [Source:Uniprot/SWISSPROT;Acc:O00167]	ENST00000343834	2454	1617	?	no	no	no	yes	0	0.2727273	?	2:no	0.01
ENSG00000064655	EYA2	Eyes absent homolog 2 (EC 3.1.3.48). [Source:Uniprot/SWISSPROT;Acc:O00167]	ENST00000357410	2463	1380	?	no	no	no	yes	0	0.2727273	?	2:no	0.01
ENSG00000064655	EYA2	Eyes absent homolog 2 (EC 3.1.3.48). [Source:Uniprot/SWISSPROT;Acc:O00167]	ENST00000360649	2735	1614	?	no	no	no	yes	0	0.2727273	?	2:no	0.01
ENSG00000064666	CNN2	Calponin-2 (Calponin H2, smooth muscle) (Neutral calponin). [Source:Uniprot/SWISSPROT;Acc:Q99439]	ENST00000263097	2454	930	7	yes	no	no	no	0	0.3333333	?	2:no	1.0e-03
ENSG00000064666	CNN2	Calponin-2 (Calponin H2, smooth muscle) (Neutral calponin). [Source:Uniprot/SWISSPROT;Acc:Q99439]	ENST00000348419	2337	813	6	yes	no	no	no	0	0.3333333	?	2:no	1.0e-03
ENSG00000064687	ABCA7	ATP-binding cassette, sub-family A, member 7 isoform a [Source:RefSeq_peptide;Acc:NP_061985]	ENST00000263094	6704	6441	46	no	no	no	no	0	0.1666667	?	2:no	0.00
ENSG00000064692	SNCAIP	Synphilin 1 (Alpha-synuclein interacting protein). [Source:Uniprot/SWISSPROT;Acc:Q9Y6H5]	ENST00000261367	4958	1794	?	no	no	no	yes	0	0.2	?	2:no	1.0e-03
ENSG00000064692	SNCAIP	Synphilin 1 (Alpha-synuclein interacting protein). [Source:Uniprot/SWISSPROT;Acc:Q9Y6H5]	ENST00000261368	4746	2760	?	no	no	no	yes	0	0.2	?	2:no	2.0e-03
ENSG00000064703	DDX20	Probable ATP-dependent RNA helicase DDX20 (DEAD-box protein 20) (DEAD- box protein DP 103) (Component of gems 3) (Gemin3). [Source:Uniprot/SWISSPROT;Acc:Q9UHI6]	ENST00000181534	3446	2475	?	no	no	no	no	9.090909E-02	0	?	1:yes	0.90
ENSG00000064726	BTBD1	BTB/POZ domain containing protein 1 (Hepatitis C virus NS5A- transactivated protein 8) (NS5ATP8). [Source:Uniprot/SWISSPROT;Acc:Q9H0C5]	ENST00000261721	3166	1449	?	no	no	no	no	0	0	?	2:no	0.27
ENSG00000064763	MLSTD1	male sterility domain containing 1 [Source:RefSeq_peptide;Acc:NP_060569]	ENST00000182377	2072	1548	12	no	yes	no	yes	?	?	?	2:no	0.04
ENSG00000064787	BCAS1	Breast carcinoma amplified sequence 1 (Novel amplified in breast cancer 1) (Amplified and overexpressed in breast cancer). [Source:Uniprot/SWISSPROT;Acc:O75363]	ENST00000262592	2816	1755	?	no	no	no	no	?	?	?	2:no	0.04
ENSG00000064835	POU1F1	Pituitary-specific positive transcription factor 1 (Pit-1) (Growth hormone factor 1) (GHF-1). [Source:Uniprot/SWISSPROT;Acc:P28069]	ENST00000344265	1340	954	?	no	no	no	no	0	0.3333333	?	2:no	2.0e-03
ENSG00000064835	POU1F1	Pituitary-specific positive transcription factor 1 (Pit-1) (Growth hormone factor 1) (GHF-1). [Source:Uniprot/SWISSPROT;Acc:P28069]	ENST00000350375	1262	876	?	no	no	no	no	0	0.3333333	?	2:no	2.0e-03
ENSG00000064886	CHI3L2	Chitinase 3-like protein 2 precursor (YKL-39) (Chondrocyte protein 39). [Source:Uniprot/SWISSPROT;Acc:Q15782]	ENST00000234617	1418	1173	?	no	no	no	no	0	0.3333333	?	2:no	1.0e-03
ENSG00000064932	KIAA0963	KIAA0963 [Source:RefSeq_peptide;Acc:NP_055778]	ENST00000250872	4823	4158	31	no	no	no	yes	?	?	?	2:no	2.0e-03
ENSG00000064932	KIAA0963	KIAA0963 [Source:RefSeq_peptide;Acc:NP_055778]	ENST00000319671	3808	3807	29	no	no	no	yes	?	?	?	2:no	0.02
ENSG00000064932	KIAA0963	KIAA0963 [Source:RefSeq_peptide;Acc:NP_055778]	ENST00000361757	4877	4176	32	no	no	no	yes	?	?	?	2:no	2.0e-03
ENSG00000064933	PMS1	PMS1 protein homolog 1 (DNA mismatch repair protein PMS1). [Source:Uniprot/SWISSPROT;Acc:P54277]	ENST00000342075	3032	2799	?	no	no	no	yes	0	0.2857143	no	2:no	6.0e-03
ENSG00000064961	HMG20B	SWI/SNF-related matrix-associated actin-dependent regulator of chromatin subfamily E member 1-related (SMARCE1-related protein) (HMG domain protein HMG20B) (Structural DNA-binding protein BRAF35) (BRCA2- associated factor 35) (Sox-like transcriptional fa	ENST00000262949	984	951	10	no	no	no	yes	0	0	?	1:yes	0.67
ENSG00000064961	HMG20B	SWI/SNF-related matrix-associated actin-dependent regulator of chromatin subfamily E member 1-related (SMARCE1-related protein) (HMG domain protein HMG20B) (Structural DNA-binding protein BRAF35) (BRCA2- associated factor 35) (Sox-like transcriptional fa	ENST00000333651	1560	1020	12	no	no	no	yes	0	0	?	2:no	0.34
ENSG00000064961	HMG20B	SWI/SNF-related matrix-associated actin-dependent regulator of chromatin subfamily E member 1-related (SMARCE1-related protein) (HMG domain protein HMG20B) (Structural DNA-binding protein BRAF35) (BRCA2- associated factor 35) (Sox-like transcriptional fa	ENST00000358158	2400	1020	10	no	no	no	yes	0	0	?	2:no	0.20
ENSG00000064961	HMG20B	SWI/SNF-related matrix-associated actin-dependent regulator of chromatin subfamily E member 1-related (SMARCE1-related protein) (HMG domain protein HMG20B) (Structural DNA-binding protein BRAF35) (BRCA2- associated factor 35) (Sox-like transcriptional fa	ENST00000360593	943	885	11	no	no	no	yes	0	0	?	1:yes	0.70
ENSG00000064989	CALCRL	Calcitonin gene-related peptide type 1 receptor precursor (CGRP type 1 receptor) (Calcitonin receptor-like receptor). [Source:Uniprot/SWISSPROT;Acc:Q16602]	ENST00000264152	2970	1386	?	no	yes	no	no	0	0.2857143	?	2:no	1.0e-03
ENSG00000064995	TAF11	Transcription initiation factor TFIID subunit 11 (Transcription initiation factor TFIID 28 kDa subunit) (TAF(II)28) (TAFII-28) (TAFII28) (TFIID subunit p30-beta). [Source:Uniprot/SWISSPROT;Acc:Q15544]	ENST00000334316	1533	636	?	no	yes	no	no	0	0	?	2:no	0.12
ENSG00000064995	TAF11	Transcription initiation factor TFIID subunit 11 (Transcription initiation factor TFIID 28 kDa subunit) (TAF(II)28) (TAFII-28) (TAFII28) (TFIID subunit p30-beta). [Source:Uniprot/SWISSPROT;Acc:Q15544]	ENST00000361288	550	381	?	no	yes	no	no	0	0	?	1:yes	0.83
ENSG00000064999		Ankyrin repeat and SAM domain-containing protein 1 (Odin). [Source:Uniprot/SWISSPROT;Acc:Q92625]	ENST00000360359	6346	3405	?	no	no	no	no	?	?	?	2:no	3.0e-03
ENSG00000065000	AP3D1	Adapter-related protein complex 3 delta 1 subunit (Delta-adaptin 3) (AP-3 complex delta subunit) (Delta-adaptin). [Source:Uniprot/SWISSPROT;Acc:O14617]	ENST00000343722	3293	3072	29	no	no	no	no	0	0	?	2:no	0.02
ENSG00000065000	AP3D1	Adapter-related protein complex 3 delta 1 subunit (Delta-adaptin 3) (AP-3 complex delta subunit) (Delta-adaptin). [Source:Uniprot/SWISSPROT;Acc:O14617]	ENST00000345016	4667	3468	30	no	no	no	no	0	0	?	2:no	0.01
ENSG00000065000	AP3D1	Adapter-related protein complex 3 delta 1 subunit (Delta-adaptin 3) (AP-3 complex delta subunit) (Delta-adaptin). [Source:Uniprot/SWISSPROT;Acc:O14617]	ENST00000350812	3012	2961	25	no	no	no	no	0	0	?	2:no	0.02
ENSG00000065000	AP3D1	Adapter-related protein complex 3 delta 1 subunit (Delta-adaptin 3) (AP-3 complex delta subunit) (Delta-adaptin). [Source:Uniprot/SWISSPROT;Acc:O14617]	ENST00000355272	3625	3423	31	no	no	no	no	0	0	?	2:no	0.01
ENSG00000065000	AP3D1	Adapter-related protein complex 3 delta 1 subunit (Delta-adaptin 3) (AP-3 complex delta subunit) (Delta-adaptin). [Source:Uniprot/SWISSPROT;Acc:O14617]	ENST00000356926	4728	3345	31	no	no	no	no	0	0	?	2:no	2.0e-03
ENSG00000065029	ZNF76	Zinc finger protein 76. [Source:Uniprot/SWISSPROT;Acc:P36508]	ENST00000229405	2653	1713	?	no	no	no	yes	0.125	0	?	1:yes	0.94
ENSG00000065029	ZNF76	Zinc finger protein 76. [Source:Uniprot/SWISSPROT;Acc:P36508]	ENST00000339411	2487	1548	?	no	no	no	yes	0.125	0	?	1:yes	0.96
ENSG00000065054	SLC9A3R2	Na(+)/H(+) exchange regulatory cofactor NHE-RF2 (NHERF-2) (Tyrosine kinase activator protein 1) (TKA-1) (SRY interacting protein 1) (SIP- 1) (Solute carrier family 9 isoform A3 regulatory factor 2) (NHE3 kinase A regulatory protein E3KARP) (Sodium-hydrog	ENST00000191922	1616	1353	8	no	no	no	yes	0	0.3333333	?	2:no	2.0e-03
ENSG00000065057	NTHL1	Endonuclease III-like protein 1 (EC 4.2.99.18). [Source:Uniprot/SWISSPROT;Acc:P78549]	ENST00000219066	1067	939	6	no	no	no	yes	0	0.2727273	?	2:no	0.01
ENSG00000065060	C6orf107	UHRF1-binding protein 1 (Ubiquitin-like containing PHD and RING finger domains 1-binding protein 1) (ICBP90-binding protein 1). [Source:Uniprot/SWISSPROT;Acc:Q6BDS2]	ENST00000192788	2688	1281	?	no	yes	no	yes	?	?	?	2:no	0.07
ENSG00000065060	C6orf107	UHRF1-binding protein 1 (Ubiquitin-like containing PHD and RING finger domains 1-binding protein 1) (ICBP90-binding protein 1). [Source:Uniprot/SWISSPROT;Acc:Q6BDS2]	ENST00000266004	4706	4203	?	no	yes	no	yes	?	?	?	2:no	5.0e-03
ENSG00000065135	GNAI3	Guanine nucleotide-binding protein G(k), alpha subunit (G(i) alpha-3). [Source:Uniprot/SWISSPROT;Acc:P08754]	ENST00000251336	3138	1065	?	no	no	no	yes	0	0.2857143	?	2:no	8.0e-03
ENSG00000065150	RANBP5	Importin beta-3 (Karyopherin beta-3) (Ran-binding protein 5) (RanBP5). [Source:Uniprot/SWISSPROT;Acc:O00410]	ENST00000261574	5965	3354	?	no	no	no	no	0	0.1818182	?	2:no	0.00
ENSG00000065150	RANBP5	Importin beta-3 (Karyopherin beta-3) (Ran-binding protein 5) (RanBP5). [Source:Uniprot/SWISSPROT;Acc:O00410]	ENST00000357602	3574	3354	?	no	no	no	no	0	0.1818182	?	2:no	2.0e-03
ENSG00000065154	OAT	Ornithine aminotransferase, mitochondrial precursor (EC 2.6.1.13) (Ornithine--oxo-acid aminotransferase). [Source:Uniprot/SWISSPROT;Acc:P04181]	ENST00000224242	2017	1320	?	no	no	no	yes	0	0.4285714	?	2:no	4.0e-03
ENSG00000065183	WDR3	WD-repeat protein 3. [Source:Uniprot/SWISSPROT;Acc:Q9UNX4]	ENST00000349139	3858	2832	?	no	yes	no	yes	0	0	?	2:no	0.26
ENSG00000065183	WDR3	WD-repeat protein 3. [Source:Uniprot/SWISSPROT;Acc:Q9UNX4]	ENST00000350446	3416	2808	?	no	yes	no	yes	0	0	?	2:no	0.33
ENSG00000065243	PKN2	Protein kinase N2 (EC 2.7.1.37) (Protein kinase C-like 2) (Protein- kinase C-related kinase 2). [Source:Uniprot/SWISSPROT;Acc:Q16513]	ENST00000316005	963	963	?	no	no	no	yes	0	0.1428571	?	2:no	0.04
ENSG00000065243	PKN2	Protein kinase N2 (EC 2.7.1.37) (Protein kinase C-like 2) (Protein- kinase C-related kinase 2). [Source:Uniprot/SWISSPROT;Acc:Q16513]	ENST00000361145	3254	2955	?	no	no	no	yes	0	0.1428571	?	2:no	6.0e-03
ENSG00000065243	PKN2	Protein kinase N2 (EC 2.7.1.37) (Protein kinase C-like 2) (Protein- kinase C-related kinase 2). [Source:Uniprot/SWISSPROT;Acc:Q16513]	ENST00000361935	3254	2955	?	no	no	no	yes	0	0.1428571	?	2:no	6.0e-03
ENSG00000065268	WDR18	WD-repeat protein 18. [Source:Uniprot/SWISSPROT;Acc:Q9BV38]	ENST00000251289	1523	1299	10	yes	no	no	no	?	?	?	2:no	0.01
ENSG00000065308	TRAM2	Translocation associated membrane protein 2. [Source:Uniprot/SWISSPROT;Acc:Q15035]	ENST00000182527	7053	1113	?	yes	no	no	yes	0.3333333	0	?	1:yes	0.98
ENSG00000065320	NTN1	Netrin-1 precursor. [Source:Uniprot/SWISSPROT;Acc:O95631]	ENST00000173229	1990	1815	7	no	no	no	yes	0	0.75	?	2:no	1.0e-03
ENSG00000065325	GLP2R	Glucagon-like peptide 2 receptor precursor (GLP-2 receptor) (GLP-2-R) (GLP-2R). [Source:Uniprot/SWISSPROT;Acc:O95838]	ENST00000262441	1662	1662	13	no	no	no	no	0	0.1111111	?	2:no	0.01
ENSG00000065325	GLP2R	Glucagon-like peptide 2 receptor precursor (GLP-2 receptor) (GLP-2-R) (GLP-2R). [Source:Uniprot/SWISSPROT;Acc:O95838]	ENST00000304773	1728	684	7	no	no	no	no	0	0.1111111	?	2:no	0.03
ENSG00000065328	MCM10	minichromosome maintenance protein 10 isoform 2 [Source:RefSeq_peptide;Acc:NP_060988]	ENST00000357807	4511	2625	20	no	no	no	no	?	?	?	2:no	0.01
ENSG00000065328	MCM10	minichromosome maintenance protein 10 isoform 2 [Source:RefSeq_peptide;Acc:NP_060988]	ENST00000361282	4514	2628	20	no	no	no	no	?	?	?	2:no	0.01
ENSG00000065357	DGKA	Diacylglycerol kinase, alpha (EC 2.7.1.107) (Diglyceride kinase) (DGK- alpha) (DAG kinase alpha) (80 kDa diacylglycerol kinase). [Source:Uniprot/SWISSPROT;Acc:P23743]	ENST00000331886	2725	2208	?	no	no	yes	no	0	0.5	?	2:no	1.0e-03
ENSG00000065357	DGKA	Diacylglycerol kinase, alpha (EC 2.7.1.107) (Diglyceride kinase) (DGK- alpha) (DAG kinase alpha) (80 kDa diacylglycerol kinase). [Source:Uniprot/SWISSPROT;Acc:P23743]	ENST00000353074	2770	2208	?	no	no	yes	no	0	0.5	?	2:no	1.0e-03
ENSG00000065361	ERBB3	Receptor tyrosine-protein kinase erbB-3 precursor (EC 2.7.1.112) (c- erbB3) (Tyrosine kinase-type cell surface receptor HER3). [Source:Uniprot/SWISSPROT;Acc:P21860]	ENST00000267101	4975	4029	?	no	no	no	yes	0	0.125	?	2:no	3.0e-03
ENSG00000065371	ROPN1	ropporin [Source:RefSeq_peptide;Acc:NP_060048]	ENST00000184183	639	639	?	no	no	no	no	0	0.2	?	2:no	0.02
ENSG00000065371	ROPN1	ropporin [Source:RefSeq_peptide;Acc:NP_060048]	ENST00000340906	2026	360	?	no	no	no	no	0	0.2	?	2:no	0.03
ENSG00000065413	ANKRD44		ENST00000282272	2794	2052	?	no	no	no	yes	?	?	?	2:no	0.13
ENSG00000065413	ANKRD44		ENST00000328737	3686	2760	?	no	no	no	yes	?	?	?	2:no	0.18
ENSG00000065413	ANKRD44		ENST00000337207	2703	1740	?	no	no	no	yes	?	?	?	2:no	0.13
ENSG00000065427	KARS	Lysyl-tRNA synthetase (EC 6.1.1.6) (Lysine--tRNA ligase) (LysRS). [Source:Uniprot/SWISSPROT;Acc:Q15046]	ENST00000302445	1997	1794	?	no	no	no	yes	0.1818182	0	?	1:yes	0.99
ENSG00000065427	KARS	Lysyl-tRNA synthetase (EC 6.1.1.6) (Lysine--tRNA ligase) (LysRS). [Source:Uniprot/SWISSPROT;Acc:Q15046]	ENST00000319410	2000	1878	?	no	no	no	yes	0.1818182	0	?	1:yes	0.99
ENSG00000065457	ADAT1	adenosine deaminase, tRNA-specific 1 [Source:RefSeq_peptide;Acc:NP_036223]	ENST00000307921	2727	1509	?	yes	no	yes	no	0.3333333	0	?	1:yes	0.99
ENSG00000065485	PDIA5	Protein disulfide-isomerase A5 precursor (EC 5.3.4.1) (Protein disulfide isomerase-related protein). [Source:Uniprot/SWISSPROT;Acc:Q14554]	ENST00000316218	1679	1560	?	no	no	yes	no	0	0.2857143	?	2:no	2.0e-03
ENSG00000065485	PDIA5	Protein disulfide-isomerase A5 precursor (EC 5.3.4.1) (Protein disulfide isomerase-related protein). [Source:Uniprot/SWISSPROT;Acc:Q14554]	ENST00000354214	1650	789	?	no	no	yes	no	0	0.2857143	?	2:no	3.0e-03
ENSG00000065491	TBC1D22B	TBC1 domain family member 22B. [Source:Uniprot/SWISSPROT;Acc:Q9NU19]	ENST00000338842	3461	1518	?	no	no	no	no	0	1	?	2:no	1.0e-03
ENSG00000065518	NDUFB4	NADH-ubiquinone oxidoreductase B15 subunit (EC 1.6.5.3) (EC 1.6.99.3) (Complex I-B15) (CI-B15). [Source:Uniprot/SWISSPROT;Acc:O95168]	ENST00000184266	525	390	?	no	no	no	no	0	0	?	1:yes	0.88
ENSG00000065518	NDUFB4	NADH-ubiquinone oxidoreductase B15 subunit (EC 1.6.5.3) (EC 1.6.99.3) (Complex I-B15) (CI-B15). [Source:Uniprot/SWISSPROT;Acc:O95168]	ENST00000359934	1393	363	?	no	no	no	no	0	0	?	1:yes	0.54
ENSG00000065526	SPEN	Msx2-interacting protein (SPEN homolog) (SMART/HDAC1 associated repressor protein). [Source:Uniprot/SWISSPROT;Acc:Q96T58]	ENST00000241542	12227	10995	?	no	no	no	yes	0	0	?	2:no	0.02
ENSG00000065534	MYLK	Myosin light chain kinase, smooth muscle and non-muscle isozymes (EC 2.7.1.117) (MLCK) [Contains: Telokin (Kinase related protein) (KRP)]. [Source:Uniprot/SWISSPROT;Acc:Q15746]	ENST00000346322	7627	5538	?	no	yes	no	yes	0	0.2	?	2:no	0.00
ENSG00000065534	MYLK	Myosin light chain kinase, smooth muscle and non-muscle isozymes (EC 2.7.1.117) (MLCK) [Contains: Telokin (Kinase related protein) (KRP)]. [Source:Uniprot/SWISSPROT;Acc:Q15746]	ENST00000354792	5770	5589	?	no	yes	no	yes	0	0.2	?	2:no	0.00
ENSG00000065534	MYLK	Myosin light chain kinase, smooth muscle and non-muscle isozymes (EC 2.7.1.117) (MLCK) [Contains: Telokin (Kinase related protein) (KRP)]. [Source:Uniprot/SWISSPROT;Acc:Q15746]	ENST00000355597	5872	2979	?	no	yes	no	yes	0	0.2	?	2:no	0.00
ENSG00000065534	MYLK	Myosin light chain kinase, smooth muscle and non-muscle isozymes (EC 2.7.1.117) (MLCK) [Contains: Telokin (Kinase related protein) (KRP)]. [Source:Uniprot/SWISSPROT;Acc:Q15746]	ENST00000359169	7681	5592	?	no	yes	no	yes	0	0.2	?	2:no	0.00
ENSG00000065534	MYLK	Myosin light chain kinase, smooth muscle and non-muscle isozymes (EC 2.7.1.117) (MLCK) [Contains: Telokin (Kinase related protein) (KRP)]. [Source:Uniprot/SWISSPROT;Acc:Q15746]	ENST00000360304	7834	5745	?	no	yes	no	yes	0	0.2	?	2:no	0.00
ENSG00000065534	MYLK	Myosin light chain kinase, smooth muscle and non-muscle isozymes (EC 2.7.1.117) (MLCK) [Contains: Telokin (Kinase related protein) (KRP)]. [Source:Uniprot/SWISSPROT;Acc:Q15746]	ENST00000360367	7614	4452	?	no	yes	no	yes	0	0.2	?	2:no	0.00
ENSG00000065534	MYLK	Myosin light chain kinase, smooth muscle and non-muscle isozymes (EC 2.7.1.117) (MLCK) [Contains: Telokin (Kinase related protein) (KRP)]. [Source:Uniprot/SWISSPROT;Acc:Q15746]	ENST00000360772	7681	5592	?	no	yes	no	yes	0	0.2	?	2:no	0.00
ENSG00000065534	MYLK	Myosin light chain kinase, smooth muscle and non-muscle isozymes (EC 2.7.1.117) (MLCK) [Contains: Telokin (Kinase related protein) (KRP)]. [Source:Uniprot/SWISSPROT;Acc:Q15746]	ENST00000361290	7627	2979	?	no	yes	no	yes	0	0.2	?	2:no	0.00
ENSG00000065548		erythropoietin 4 immediate early response [Source:RefSeq_peptide;Acc:NP_060941]	ENST00000337859	2116	1371	?	yes	yes	no	no	0	0	?	2:no	0.03
ENSG00000065548		erythropoietin 4 immediate early response [Source:RefSeq_peptide;Acc:NP_060941]	ENST00000360858	2122	1191	?	yes	yes	no	no	0	0	?	2:no	0.01
ENSG00000065559	MAP2K4	Dual specificity mitogen-activated protein kinase kinase 4 (EC 2.7.1.37) (EC 2.7.1.112) (MAP kinase kinase 4) (JNK activating kinase 1) (c-Jun N-terminal kinase kinase 1) (JNKK) (SAPK/ERK kinase 1) (SEK1). [Source:Uniprot/SWISSPROT;Acc:P45985]	ENST00000353533	3770	1200	11	no	no	no	no	0	0.1428571	?	2:no	2.0e-03
ENSG00000065600	C1orf75		ENST00000261455	2475	1053	?	no	no	no	no	?	?	?	2:no	0.06
ENSG00000065609	SNAP91	Clathrin coat assembly protein AP180 (Clathrin coat associated protein AP180) (91 kDa synaptosomal-associated protein). [Source:Uniprot/SWISSPROT;Acc:O60641]	ENST00000195649	4335	2718	?	yes	no	no	no	0	0.5	?	2:no	0.00
ENSG00000065613	SLK	serine/threonine kinase 2 [Source:RefSeq_peptide;Acc:NP_055535]	ENST00000192055	5990	3615	?	no	no	yes	no	0	0	?	2:no	0.01
ENSG00000065613	SLK	serine/threonine kinase 2 [Source:RefSeq_peptide;Acc:NP_055535]	ENST00000278065	5606	3708	?	no	no	yes	no	0	0	?	2:no	0.01
ENSG00000065615	CYB5R4	NADPH cytochrome B5 oxidoreductase [Source:RefSeq_peptide;Acc:NP_057314]	ENST00000265287	2208	1464	?	no	yes	no	yes	0	0	?	2:no	0.14
ENSG00000065618		Collagen alpha 1(XVII) chain (Bullous pemphigoid antigen 2) (180 kDa bullous pemphigoid antigen 2). [Source:Uniprot/SWISSPROT;Acc:Q9UMD9]	ENST00000343179	5610	4494	?	no	no	no	no	0	0.375	?	2:no	0.00
ENSG00000065618		Collagen alpha 1(XVII) chain (Bullous pemphigoid antigen 2) (180 kDa bullous pemphigoid antigen 2). [Source:Uniprot/SWISSPROT;Acc:Q9UMD9]	ENST00000353479	5000	4494	?	no	no	no	no	0	0.375	?	2:no	0.00
ENSG00000065621		Glutathione transferase omega 2 (EC 2.5.1.18). [Source:Uniprot/SWISSPROT;Acc:Q9H4Y5]	ENST00000338595	1493	732	?	no	no	no	no	0	0	?	2:no	0.21
ENSG00000065665	SEC61A2	Protein transport protein Sec61 alpha subunit isoform 2 (Sec61 alpha- 2). [Source:Uniprot/SWISSPROT;Acc:Q9H9S3]	ENST00000298428	1894	1425	12	no	no	no	no	0.2857143	0	?	1:yes	0.98
ENSG00000065665	SEC61A2	Protein transport protein Sec61 alpha subunit isoform 2 (Sec61 alpha- 2). [Source:Uniprot/SWISSPROT;Acc:Q9H9S3]	ENST00000304267	2038	1314	12	no	no	no	no	0.2857143	0	?	1:yes	0.97
ENSG00000065665	SEC61A2	Protein transport protein Sec61 alpha subunit isoform 2 (Sec61 alpha- 2). [Source:Uniprot/SWISSPROT;Acc:Q9H9S3]	ENST00000350098	1804	1431	12	no	no	no	no	0.2857143	0	?	1:yes	0.98
ENSG00000065675	PRKCQ	Protein kinase C, theta type (EC 2.7.1.-) (nPKC-theta). [Source:Uniprot/SWISSPROT;Acc:Q04759]	ENST00000263125	3344	2118	17	no	no	no	no	0	0.3	?	2:no	1.0e-03
ENSG00000065675	PRKCQ	Protein kinase C, theta type (EC 2.7.1.-) (nPKC-theta). [Source:Uniprot/SWISSPROT;Acc:Q04759]	ENST00000357287	3260	2121	18	no	no	no	no	0	0.3	?	2:no	1.0e-03
ENSG00000065717	TLE2	Transducin-like enhancer protein 2 (ESG2). [Source:Uniprot/SWISSPROT;Acc:Q04725]	ENST00000262953	2561	2232	20	no	no	no	yes	0	0.2	?	2:no	3.0e-03
ENSG00000065717	TLE2	Transducin-like enhancer protein 2 (ESG2). [Source:Uniprot/SWISSPROT;Acc:Q04725]	ENST00000360654	879	879	7	no	no	no	yes	0	0.2	?	2:no	0.03
ENSG00000065802		Ankyrin repeat and SOCS box protein 1 (ASB-1). [Source:Uniprot/SWISSPROT;Acc:Q9Y576]	ENST00000264607	1322	1017	?	no	no	no	yes	0	0.25	?	2:no	0.01
ENSG00000065809	FAM107B		ENST00000181796	3785	921	5	yes	no	no	no	?	?	?	2:no	0.09
ENSG00000065833	ME1	NADP-dependent malic enzyme (EC 1.1.1.40) (NADP-ME) (Malic enzyme 1). [Source:Uniprot/SWISSPROT;Acc:P48163]	ENST00000265285	2105	1719	?	no	no	no	yes	0	0.1428571	?	2:no	3.0e-03
ENSG00000065882	TBC1D1	TBC1 domain family member 1. [Source:Uniprot/SWISSPROT;Acc:Q86TI0]	ENST00000261439	5688	3507	20	no	no	no	yes	0	0.5	?	2:no	0.00
ENSG00000065883	CDC2L5	Cell division cycle 2-like protein kinase 5 (EC 2.7.1.37) (CDC2- related protein kinase 5) (Cholinesterase-related cell division controller). [Source:Uniprot/SWISSPROT;Acc:Q14004]	ENST00000181839	5237	4539	14	no	no	yes	yes	0	0.25	?	2:no	0.00
ENSG00000065883	CDC2L5	Cell division cycle 2-like protein kinase 5 (EC 2.7.1.37) (CDC2- related protein kinase 5) (Cholinesterase-related cell division controller). [Source:Uniprot/SWISSPROT;Acc:Q14004]	ENST00000310016	3099	975	10	no	no	yes	yes	0	0.25	?	2:no	0.01
ENSG00000065883	CDC2L5	Cell division cycle 2-like protein kinase 5 (EC 2.7.1.37) (CDC2- related protein kinase 5) (Cholinesterase-related cell division controller). [Source:Uniprot/SWISSPROT;Acc:Q14004]	ENST00000326351	1648	1254	12	no	no	yes	yes	0	0.25	?	2:no	6.0e-03
ENSG00000065883	CDC2L5	Cell division cycle 2-like protein kinase 5 (EC 2.7.1.37) (CDC2- related protein kinase 5) (Cholinesterase-related cell division controller). [Source:Uniprot/SWISSPROT;Acc:Q14004]	ENST00000340829	5057	4359	14	no	no	yes	yes	0	0.25	?	2:no	0.00
ENSG00000065911	MTHFD2	Bifunctional methylenetetrahydrofolate dehydrogenase/cyclohydrolase, mitochondrial precursor [Includes: NAD-dependent methylenetetrahydrofolate dehydrogenase (EC 1.5.1.15); Methenyltetrahydrofolate cyclohydrolase (EC 3.5.4.9)]. [Source:Uniprot/SWISSPROT;	ENST00000264090	2153	1035	?	no	no	no	no	0	0.3333333	?	2:no	1.0e-03
ENSG00000065923	SLC9A7	Sodium/hydrogen exchanger 7 (Na(+)/H(+) exchanger 7) (NHE-7). [Source:Uniprot/SWISSPROT;Acc:Q96T83]	ENST00000163256	2200	2178	?	no	no	no	yes	0	0.7272727	?	2:no	0.00
ENSG00000065970	FOXJ2	Forkhead box protein J2 (Fork head homologous X). [Source:Uniprot/SWISSPROT;Acc:Q9P0K8]	ENST00000162391	5481	1725	11	no	no	yes	yes	0	0	?	2:no	0.07
ENSG00000065978	YBX1	Nuclease sensitive element binding protein 1 (Y-box binding protein-1) (Y-box transcription factor) (YB-1) (CCAAT-binding transcription factor I subunit A) (CBF-A) (Enhancer factor I subunit A) (EFI-A) (DNA-binding protein B) (DBPB). [Source:Uniprot/SWIS	ENST00000163282	1504	975	?	no	no	no	no	9.090909E-02	0.2727273	?	2:no	0.07
ENSG00000065978	YBX1	Nuclease sensitive element binding protein 1 (Y-box binding protein-1) (Y-box transcription factor) (YB-1) (CCAAT-binding transcription factor I subunit A) (CBF-A) (Enhancer factor I subunit A) (EFI-A) (DNA-binding protein B) (DBPB). [Source:Uniprot/SWIS	ENST00000332220	1466	945	?	no	no	no	no	9.090909E-02	0.2727273	?	2:no	0.07
ENSG00000065989	PDE4A	cAMP-specific 3',5'-cyclic phosphodiesterase 4A (EC 3.1.4.17) (DPDE2) (PDE46). [Source:Uniprot/SWISSPROT;Acc:P27815]	ENST00000270478	4487	2478	15	no	no	no	yes	0	0.1	?	2:no	0.04
ENSG00000065989	PDE4A	cAMP-specific 3',5'-cyclic phosphodiesterase 4A (EC 3.1.4.17) (DPDE2) (PDE46). [Source:Uniprot/SWISSPROT;Acc:P27815]	ENST00000293683	2583	2583	15	no	no	no	yes	0	0.1	?	2:no	0.04
ENSG00000065989	PDE4A	cAMP-specific 3',5'-cyclic phosphodiesterase 4A (EC 3.1.4.17) (DPDE2) (PDE46). [Source:Uniprot/SWISSPROT;Acc:P27815]	ENST00000309641	423	423	3	no	no	no	yes	0	0.1	?	1:yes	0.72
ENSG00000065989	PDE4A	cAMP-specific 3',5'-cyclic phosphodiesterase 4A (EC 3.1.4.17) (DPDE2) (PDE46). [Source:Uniprot/SWISSPROT;Acc:P27815]	ENST00000344979	4256	1944	10	no	no	no	yes	0	0.1	?	2:no	0.05
ENSG00000065989	PDE4A	cAMP-specific 3',5'-cyclic phosphodiesterase 4A (EC 3.1.4.17) (DPDE2) (PDE46). [Source:Uniprot/SWISSPROT;Acc:P27815]	ENST00000352831	2689	2661	15	no	no	no	yes	0	0.1	?	2:no	0.04
ENSG00000066027	PPP2R5A	Serine/threonine protein phosphatase 2A, 56 kDa regulatory subunit, alpha isoform (PP2A, B subunit, B' alpha isoform) (PP2A, B subunit, B56 alpha isoform) (PP2A, B subunit, PR61 alpha isoform) (PP2A, B subunit, R5 alpha isoform). [Source:Uniprot/SWISSPRO	ENST00000261461	3127	1461	?	no	no	no	yes	0	0	?	1:yes	0.57
ENSG00000066032	CTNNA2	Alpha-2 catenin (Alpha-catenin related protein) (Alpha N-catenin). [Source:Uniprot/SWISSPROT;Acc:P26232]	ENST00000332108	2865	2865	?	no	yes	no	no	0	0.1666667	?	2:no	2.0e-03
ENSG00000066032	CTNNA2	Alpha-2 catenin (Alpha-catenin related protein) (Alpha N-catenin). [Source:Uniprot/SWISSPROT;Acc:P26232]	ENST00000343114	2845	1755	?	no	yes	no	no	0	0.1666667	?	2:no	1.0e-03
ENSG00000066032	CTNNA2	Alpha-2 catenin (Alpha-catenin related protein) (Alpha N-catenin). [Source:Uniprot/SWISSPROT;Acc:P26232]	ENST00000361291	2721	2721	?	no	yes	no	no	0	0.1666667	?	2:no	2.0e-03
ENSG00000066044	ELAVL1	ELAV-like protein 1 (Hu-antigen R) (HuR). [Source:Uniprot/SWISSPROT;Acc:Q15717]	ENST00000341177	6057	981	6	no	no	no	yes	0	0.75	?	2:no	0.00
ENSG00000066044	ELAVL1	ELAV-like protein 1 (Hu-antigen R) (HuR). [Source:Uniprot/SWISSPROT;Acc:Q15717]	ENST00000351593	2313	981	8	no	no	no	yes	0	0.75	?	2:no	0.00
ENSG00000066056	TIE1	Tyrosine-protein kinase receptor Tie-1 precursor (EC 2.7.1.112). [Source:Uniprot/SWISSPROT;Acc:P35590]	ENST00000262908	3881	3417	?	no	no	no	no	0	0	?	2:no	0.06
ENSG00000066084	DIP2B		ENST00000301180	7327	2829	?	no	no	yes	no	0	0.5	?	2:no	0.00
ENSG00000066117	SMARCD1	SWI/SNF-related matrix-associated actin-dependent regulator of chromatin subfamily D member 1 (SWI/SNF complex 60 kDa subunit) (60 kDa BRG-1/Brm associated factor subunit A) (BRG1-associated factor 60A). [Source:Uniprot/SWISSPROT;Acc:Q96GM5]	ENST00000228253	3329	1431	?	no	no	no	yes	0.2	0.2	?	1:yes	0.85
ENSG00000066117	SMARCD1	SWI/SNF-related matrix-associated actin-dependent regulator of chromatin subfamily D member 1 (SWI/SNF complex 60 kDa subunit) (60 kDa BRG-1/Brm associated factor subunit A) (BRG1-associated factor 60A). [Source:Uniprot/SWISSPROT;Acc:Q96GM5]	ENST00000347683	3208	1308	?	no	no	no	yes	0.2	0.2	?	1:yes	0.75
ENSG00000066135	JMJD2A	Jumonji domain containing protein 2A. [Source:Uniprot/SWISSPROT;Acc:O75164]	ENST00000262914	4417	3195	?	no	no	yes	yes	0	0	?	2:no	0.29
ENSG00000066136	NFYC	Nuclear transcription factor Y subunit gamma (NF-Y protein chain C) (Nuclear factor YC) (NF-YC) (CCAAT-binding transcription factor subunit C) (CBF-C) (Transactivator HSM-1/2). [Source:Uniprot/SWISSPROT;Acc:Q13952]	ENST00000262909	2350	1320	?	no	yes	no	no	0.1	0.1	?	2:no	0.25
ENSG00000066136	NFYC	Nuclear transcription factor Y subunit gamma (NF-Y protein chain C) (Nuclear factor YC) (NF-YC) (CCAAT-binding transcription factor subunit C) (CBF-C) (Transactivator HSM-1/2). [Source:Uniprot/SWISSPROT;Acc:Q13952]	ENST00000308733	2158	1377	?	no	yes	no	no	0.1	0.1	?	2:no	0.40
ENSG00000066136	NFYC	Nuclear transcription factor Y subunit gamma (NF-Y protein chain C) (Nuclear factor YC) (NF-YC) (CCAAT-binding transcription factor subunit C) (CBF-C) (Transactivator HSM-1/2). [Source:Uniprot/SWISSPROT;Acc:Q13952]	ENST00000331892	1964	1008	?	no	yes	no	no	0.1	0.1	?	1:yes	0.67
ENSG00000066136	NFYC	Nuclear transcription factor Y subunit gamma (NF-Y protein chain C) (Nuclear factor YC) (NF-YC) (CCAAT-binding transcription factor subunit C) (CBF-C) (Transactivator HSM-1/2). [Source:Uniprot/SWISSPROT;Acc:Q13952]	ENST00000355652	1426	702	?	no	yes	no	no	0.1	0.1	?	1:yes	0.66
ENSG00000066185	ZMYND12	Zinc finger MYND domain containing protein 12. [Source:Uniprot/SWISSPROT;Acc:Q9H0C1]	ENST00000163340	1368	1098	?	no	no	no	yes	0	0	?	2:no	0.47
ENSG00000066185	ZMYND12	Zinc finger MYND domain containing protein 12. [Source:Uniprot/SWISSPROT;Acc:Q9H0C1]	ENST00000361343	1687	1098	?	no	no	no	yes	0	0	?	2:no	0.39
ENSG00000066230	SLC9A3	Sodium/hydrogen exchanger 3 (Na(+)/H(+) exchanger 3) (NHE-3). [Source:Uniprot/SWISSPROT;Acc:P48764]	ENST00000264938	2584	2505	17	no	no	no	yes	0	0.7142857	?	2:no	1.0e-03
ENSG00000066248		neuronal guanine nucleotide exchange factor [Source:RefSeq_peptide;Acc:NP_062824]	ENST00000264051	3146	2133	?	yes	no	no	no	?	?	?	2:no	0.05
ENSG00000066279	ASPM	Abnormal spindle-like microcephaly-associated protein (Abnormal spindle protein homolog) (Asp homolog). [Source:Uniprot/SWISSPROT;Acc:Q8IZT6]	ENST00000294732	5679	3429	?	yes	no	no	yes	0	0.6	?	2:no	0.00
ENSG00000066279	ASPM	Abnormal spindle-like microcephaly-associated protein (Abnormal spindle protein homolog) (Asp homolog). [Source:Uniprot/SWISSPROT;Acc:Q8IZT6]	ENST00000318429	10434	10434	?	yes	no	no	yes	0	0.6	?	2:no	0.00
ENSG00000066294	CD84	CD84 antigen (leukocyte antigen) [Source:RefSeq_peptide;Acc:NP_003865]	ENST00000311224	1116	1038	?	no	no	no	no	0	0.25	?	2:no	3.0e-03
ENSG00000066294	CD84	CD84 antigen (leukocyte antigen) [Source:RefSeq_peptide;Acc:NP_003865]	ENST00000319903	3274	987	?	no	no	no	no	0	0.25	?	2:no	4.0e-03
ENSG00000066294	CD84	CD84 antigen (leukocyte antigen) [Source:RefSeq_peptide;Acc:NP_003865]	ENST00000360056	3165	819	?	no	no	no	no	0	0.25	?	2:no	5.0e-03
ENSG00000066322	ELOVL1	Elongation of very long chain fatty acids protein 1. [Source:Uniprot/SWISSPROT;Acc:Q9BW60]	ENST00000163344	1482	840	?	no	no	yes	yes	0	0.3333333	?	2:no	9.0e-03
ENSG00000066336	SPI1	Transcription factor PU.1 (31 kDa transforming protein). [Source:Uniprot/SWISSPROT;Acc:P17947]	ENST00000227163	1373	795	5	no	yes	no	no	0	0	?	2:no	0.21
ENSG00000066379	ZNRD1	zinc ribbon domain containing, 1 [Source:RefSeq_peptide;Acc:NP_055411]	ENST00000332435	858	381	4	no	no	no	no	0	0	?	1:yes	0.93
ENSG00000066379	ZNRD1	zinc ribbon domain containing, 1 [Source:RefSeq_peptide;Acc:NP_055411]	ENST00000359374	742	381	5	no	no	no	no	0	0	?	1:yes	0.87
ENSG00000066382	MPPED2	Fetal brain protein 239 (239FB). [Source:Uniprot/SWISSPROT;Acc:Q15777]	ENST00000328777	2246	885	6	yes	no	no	no	0	0.5	?	2:no	0.00
ENSG00000066382	MPPED2	Fetal brain protein 239 (239FB). [Source:Uniprot/SWISSPROT;Acc:Q15777]	ENST00000358117	1705	885	7	yes	no	no	no	0	0.5	?	2:no	0.00
ENSG00000066405	CLDN18	Claudin-18. [Source:Uniprot/SWISSPROT;Acc:P56856]	ENST00000183605	2143	786	?	no	no	no	no	0	0	?	2:no	0.09
ENSG00000066405	CLDN18	Claudin-18. [Source:Uniprot/SWISSPROT;Acc:P56856]	ENST00000343735	3346	786	?	no	no	no	no	0	0	?	2:no	0.30
ENSG00000066405	CLDN18	Claudin-18. [Source:Uniprot/SWISSPROT;Acc:P56856]	ENST00000357419	2121	786	?	no	no	no	no	0	0	?	2:no	0.09
ENSG00000066422	ZBTB11	Zinc finger and BTB domain containing protein 11. [Source:Uniprot/SWISSPROT;Acc:O95625]	ENST00000312938	5040	3162	?	no	yes	no	no	0	0	?	2:no	4.0e-03
ENSG00000066427	ATXN3	ataxin 3 isoform 1 [Source:RefSeq_peptide;Acc:NP_004984]	ENST00000340660	1746	954	12	no	no	yes	no	?	?	?	2:no	0.10
ENSG00000066427	ATXN3	ataxin 3 isoform 1 [Source:RefSeq_peptide;Acc:NP_004984]	ENST00000359366	1878	1086	11	no	no	yes	no	?	?	?	2:no	0.10
ENSG00000066427	ATXN3	ataxin 3 isoform 1 [Source:RefSeq_peptide;Acc:NP_004984]	ENST00000359819	1911	1119	13	no	no	yes	no	?	?	?	2:no	0.10
ENSG00000066455	GOLGA5	Golgi autoantigen, golgin subfamily A member 5 (Golgin-84) (RET-fused gene 5 protein) (Ret-II protein). [Source:Uniprot/SWISSPROT;Acc:Q8TBA6]	ENST00000163416	2891	2196	13	no	no	no	no	0	0.1428571	?	2:no	2.0e-03
ENSG00000066455	GOLGA5	Golgi autoantigen, golgin subfamily A member 5 (Golgin-84) (RET-fused gene 5 protein) (Ret-II protein). [Source:Uniprot/SWISSPROT;Acc:Q8TBA6]	ENST00000355976	2676	2076	12	no	no	no	no	0	0.1428571	?	2:no	2.0e-03
ENSG00000066468		Fibroblast growth factor receptor 2 precursor (EC 2.7.1.112) (FGFR-2) (Keratinocyte growth factor receptor 2). [Source:Uniprot/SWISSPROT;Acc:P21802]	ENST00000328075	3046	2454	?	no	no	no	yes	0	9.090909E-02	?	2:no	0.10
ENSG00000066468		Fibroblast growth factor receptor 2 precursor (EC 2.7.1.112) (FGFR-2) (Keratinocyte growth factor receptor 2). [Source:Uniprot/SWISSPROT;Acc:P21802]	ENST00000336553	2792	2367	?	no	no	no	yes	0	9.090909E-02	?	2:no	0.07
ENSG00000066468		Fibroblast growth factor receptor 2 precursor (EC 2.7.1.112) (FGFR-2) (Keratinocyte growth factor receptor 2). [Source:Uniprot/SWISSPROT;Acc:P21802]	ENST00000345309	4303	2196	?	no	no	no	yes	0	9.090909E-02	?	2:no	0.08
ENSG00000066468		Fibroblast growth factor receptor 2 precursor (EC 2.7.1.112) (FGFR-2) (Keratinocyte growth factor receptor 2). [Source:Uniprot/SWISSPROT;Acc:P21802]	ENST00000346997	2124	2124	?	no	no	no	yes	0	9.090909E-02	?	2:no	0.02
ENSG00000066468		Fibroblast growth factor receptor 2 precursor (EC 2.7.1.112) (FGFR-2) (Keratinocyte growth factor receptor 2). [Source:Uniprot/SWISSPROT;Acc:P21802]	ENST00000351936	4225	2118	?	no	no	no	yes	0	9.090909E-02	?	2:no	0.08
ENSG00000066468		Fibroblast growth factor receptor 2 precursor (EC 2.7.1.112) (FGFR-2) (Keratinocyte growth factor receptor 2). [Source:Uniprot/SWISSPROT;Acc:P21802]	ENST00000356226	4225	2118	?	no	no	no	yes	0	9.090909E-02	?	2:no	0.08
ENSG00000066468		Fibroblast growth factor receptor 2 precursor (EC 2.7.1.112) (FGFR-2) (Keratinocyte growth factor receptor 2). [Source:Uniprot/SWISSPROT;Acc:P21802]	ENST00000357555	4576	2469	?	no	no	no	yes	0	9.090909E-02	?	2:no	0.08
ENSG00000066468		Fibroblast growth factor receptor 2 precursor (EC 2.7.1.112) (FGFR-2) (Keratinocyte growth factor receptor 2). [Source:Uniprot/SWISSPROT;Acc:P21802]	ENST00000358487	4567	2460	?	no	no	no	yes	0	9.090909E-02	?	2:no	0.08
ENSG00000066468		Fibroblast growth factor receptor 2 precursor (EC 2.7.1.112) (FGFR-2) (Keratinocyte growth factor receptor 2). [Source:Uniprot/SWISSPROT;Acc:P21802]	ENST00000359354	1785	765	?	no	no	no	yes	0	9.090909E-02	?	2:no	0.13
ENSG00000066468		Fibroblast growth factor receptor 2 precursor (EC 2.7.1.112) (FGFR-2) (Keratinocyte growth factor receptor 2). [Source:Uniprot/SWISSPROT;Acc:P21802]	ENST00000360144	3242	2361	?	no	no	no	yes	0	9.090909E-02	?	2:no	0.10
ENSG00000066557	LRRC40	leucine rich repeat containing 40 [Source:RefSeq_peptide;Acc:NP_060238]	ENST00000183657	2847	1809	?	no	yes	yes	no	?	?	?	2:no	0.03
ENSG00000066583	ISOC1	isochorismatase domain containing 1 [Source:RefSeq_peptide;Acc:NP_057132]	ENST00000173527	1930	597	?	no	no	no	no	0	0.5	?	2:no	1.0e-03
ENSG00000066629	EML1	Echinoderm microtubule-associated protein-like 1 (EMAP-1) (HuEMAP-1). [Source:Uniprot/SWISSPROT;Acc:O00423]	ENST00000262233	3942	2448	22	no	no	no	yes	0	0.8	?	2:no	0.00
ENSG00000066629	EML1	Echinoderm microtubule-associated protein-like 1 (EMAP-1) (HuEMAP-1). [Source:Uniprot/SWISSPROT;Acc:O00423]	ENST00000327921	3883	2142	26	no	no	no	yes	0	0.8	?	2:no	0.00
ENSG00000066629	EML1	Echinoderm microtubule-associated protein-like 1 (EMAP-1) (HuEMAP-1). [Source:Uniprot/SWISSPROT;Acc:O00423]	ENST00000334192	1640	1638	14	no	no	no	yes	0	0.8	?	2:no	1.0e-03
[truncated: 45,230 more rows]
