# Supplementary material for: Mining housekeeping genes with a Naive Bayes classifier
Source: BMC Genomics. 2006 Oct 30;7:277. doi: 10.1186/1471-2164-7-277 (PMC1635426; doi:10.1186/1471-2164-7-277)
Supplement: Additional file 2 — Attributes values and housekeeping probabilities for all EMBL mouse genes. The file contains the following attributes in tab separated format: 1. EMBL_gene_id = The EMBL gene identifier, 2. MGI_symbol = the Mouse Genomic Informatics (MGI) symbol 3. description = a textual description of the gene function, 4. EMBL_transcript_id = The EMBL transcript identifier, 5. cDNA_length = cDNA length (entire pre-splicing mRNA length: exons + introns + other untranslated regions), 6. cds_length = Coding sequence length (exons only), 7. exons_nr = Number of exons, 8. 3_MAR_presence = Presence of S/MAR in the 3' region, 9. 5_MAR_presence = Presence of S/MAR in the 5' region, 10. 5_polyA_18_presence = Presence of Poly(dA-dT) (with length of 18 or more bp) in the 5' region, 11. 5_CCGNN_2_5_presence = Presence of (CCGNN)2–5 in the 5' region, 12. perc_go_ts_match = Percent of GO terms for the gene that match with the tissue specific GO terms list, 13. perc_go_hk_match = Percent of GO terms for the gene that match with the housekeeping GO terms list, 14. is_hk = The housekeeping or tissue specific former classification from published lists (when known), 15. predicted_class = The predicted class given the probability (class is housekeeping if housekeeping probability ≥ 50%, tissue specific if probability ≤ 50%) 16. hk_probability = The new housekeeping probability generated by the Naive Bayes classifier When a value was unknown it was represented by a question mark, following the "arff" file standard for machine learning. [file 1471-2164-7-277-S2.tsv]

EMBL_gene_id MGI_symbol	description	EMBL_transcript_id	cDNA_length	cds_length	exons_nr	5_MAR_presence	3_MAR_presence	5_polyA_18_presence	5_CCGNN_2_5_presence	perc_go_hk_match	perc_go_ts_match	is_hk	predicted_class	hk_probability
ENSMUSG00000000001	Gnai3	Guanine nucleotide-binding protein G(k), alpha subunit (G(i) alpha-3). [Source:Uniprot/SWISSPROT;Acc:Q9DC51]	ENSMUST00000000001	3261	1065	9	no	no	no	no	?	?	?	2:no	2.0e-03
ENSMUSG00000000003	Pbsn	Probasin precursor (PB). [Source:Uniprot/SWISSPROT;Acc:O08976]	ENSMUST00000000003	782	525	7	no	no	no	no	0	0.5	?	2:no	0.00
ENSMUSG00000000028	Cdc45l	CDC45-related protein (PORC-PI-1). [Source:Uniprot/SWISSPROT;Acc:Q9Z1X9]	ENSMUST00000000028	2138	1701	20	no	no	no	no	0.25	0	?	2:no	0.00
ENSMUSG00000000031	H19	3' ORF (H19 fetal liver mRNA). [Source:Uniprot/SPTREMBL;Acc:Q61639]	ENSMUST00000000031	1155	444	5	no	no	no	no	?	?	?	1:yes	0.70
ENSMUSG00000000037		sex comb on midleg-like 2. [Source:RefSeq;Acc:NM_133194]	ENSMUST00000074802	744	744	9	no	yes	no	no	0	0	?	2:no	0.00
ENSMUSG00000000037	Scml2	sex comb on midleg-like 2. [Source:RefSeq;Acc:NM_133194]	ENSMUST00000019101	4839	2715	26	no	yes	no	no	0	0	?	2:no	0.00
ENSMUSG00000000037	Scml2	sex comb on midleg-like 2. [Source:RefSeq;Acc:NM_133194]	ENSMUST00000077375	3554	2910	12	no	yes	no	no	0	0	?	2:no	0.00
ENSMUSG00000000049	Apoh	Beta-2-glycoprotein I precursor (Apolipoprotein H) (Apo-H) (B2GPI) (Beta(2)GPI) (Activated protein C-binding protein) (APC inhibitor). [Source:Uniprot/SWISSPROT;Acc:Q01339]	ENSMUST00000000049	1180	1038	8	no	no	no	no	0	0.5	no	2:no	0.00
ENSMUSG00000000056	Narf	nuclear prelamin A recognition factor. [Source:RefSeq;Acc:NM_026272]	ENSMUST00000000056	4394	1389	11	no	no	no	yes	?	?	?	2:no	0.00
ENSMUSG00000000058	Cav2	Caveolin-2. [Source:Uniprot/SWISSPROT;Acc:Q9WVC3]	ENSMUST00000000058	2497	489	3	no	no	no	no	0	0.3333333	?	2:no	0.00
ENSMUSG00000000078	Klf6	Core promoter element-binding protein (Kruppel-like factor 6). [Source:Uniprot/SWISSPROT;Acc:O08584]	ENSMUST00000000080	1907	957	4	no	no	yes	yes	0	0	?	1:yes	0.89
ENSMUSG00000000085		sex comb on midleg homolog 1; sex comb on midleg-like 1 (Drosophila); sex comb on midleg-like 3 (Drosophila). [Source:RefSeq;Acc:NM_013883]	ENSMUST00000000087	2923	1995	17	no	no	yes	yes	0	0	?	2:no	0.00
ENSMUSG00000000085	Scmh1	sex comb on midleg homolog 1; sex comb on midleg-like 1 (Drosophila); sex comb on midleg-like 3 (Drosophila). [Source:RefSeq;Acc:NM_013883]	ENSMUST00000064991	2449	2118	17	no	no	yes	yes	0	0	?	2:no	0.00
ENSMUSG00000000088	Cox5a	Cytochrome c oxidase polypeptide Va, mitochondrial precursor (EC 1.9.3.1). [Source:Uniprot/SWISSPROT;Acc:P12787]	ENSMUST00000000090	643	441	5	no	no	no	no	0.4	0	?	1:yes	1.00
ENSMUSG00000000093	Tbx2	T-box transcription factor TBX2 (T-box protein 2). [Source:Uniprot/SWISSPROT;Acc:Q60707]	ENSMUST00000000095	2281	2136	7	no	yes	no	yes	0	0.4	?	2:no	0.00
ENSMUSG00000000094	Tbx4	T-box transcription factor TBX4 (T-box protein 4) (Fragment). [Source:Uniprot/SWISSPROT;Acc:P70325]	ENSMUST00000000096	3009	1659	8	no	no	no	no	0.125	0.25	?	2:no	0.00
ENSMUSG00000000120	Ngfr	Tumor necrosis factor receptor superfamily member 16 precursor (Low- affinity nerve growth factor receptor) (NGF receptor) (Low affinity neurotrophin receptor p75NTR). [Source:Uniprot/SWISSPROT;Acc:Q9Z0W1]	ENSMUST00000000122	3399	1284	6	no	no	no	no	0	0.2222222	?	2:no	0.00
ENSMUSG00000000125	Wnt3	Wnt-3 proto-oncogene protein precursor. [Source:Uniprot/SWISSPROT;Acc:P17553]	ENSMUST00000000127	3002	1068	5	no	no	no	no	0	0.4444444	?	2:no	0.00
ENSMUSG00000000126	Wnt9a	Wnt-9a protein precursor (Wnt-14). [Source:Uniprot/SWISSPROT;Acc:Q8R5M2]	ENSMUST00000000128	1143	1098	4	no	no	no	yes	?	?	?	1:yes	0.73
ENSMUSG00000000127	Fert2	fer (fms/fps related) protein kinase, testis specific 2. [Source:RefSeq;Acc:NM_008000]	ENSMUST00000000129	2649	2469	18	no	no	no	no	0	0.2222222	?	2:no	0.00
ENSMUSG00000000127	Fert2	fer (fms/fps related) protein kinase, testis specific 2. [Source:RefSeq;Acc:NM_008000]	ENSMUST00000038080	1362	1362	11	no	no	no	no	0	0.2222222	?	2:no	0.00
ENSMUSG00000000131	Xpo6	exportin 6; RAN binding protein 20. [Source:RefSeq;Acc:NM_028816]	ENSMUST00000009344	4458	3378	24	no	no	no	no	0	0.2	?	2:no	0.00
ENSMUSG00000000134	Tcfe3	Transcription factor E3 (Fragment). [Source:Uniprot/SWISSPROT;Acc:Q64092]	ENSMUST00000077680	3261	1719	10	no	no	yes	no	0	0	?	2:no	0.04
ENSMUSG00000000134	Tcfe3	Transcription factor E3 (Fragment). [Source:Uniprot/SWISSPROT;Acc:Q64092]	ENSMUST00000079542	2926	1299	9	no	no	yes	no	0	0	?	2:no	0.15
ENSMUSG00000000142	Axin2	Axin 2 (Axis inhibition protein 2) (Conductin) (Axin-like protein) (Axil). [Source:Uniprot/SWISSPROT;Acc:O88566]	ENSMUST00000052915	4243	2523	11	no	no	no	yes	0.125	0.375	?	2:no	0.00
ENSMUSG00000000148	AA881470		ENSMUST00000041588	3276	2469	14	no	no	no	no	?	?	?	2:no	1.0e-03
ENSMUSG00000000149	Gna12	Guanine nucleotide-binding protein, alpha-12 subunit (G alpha 12). [Source:Uniprot/SWISSPROT;Acc:P27600]	ENSMUST00000000153	1880	1140	4	no	no	no	yes	?	?	?	1:yes	0.58
ENSMUSG00000000154	Slc22a18	solute carrier family 22 (organic cation transporter), member 18; organic cationic transporter-like 2; solute carrier family 22 (organic cation transporter), member 1-like. [Source:RefSeq;Acc:NM_008767]	ENSMUST00000052348	1460	1233	11	no	no	no	no	?	?	?	2:no	0.46
ENSMUSG00000000157	Itgb2l	integrin beta 2-like. [Source:RefSeq;Acc:NM_008405]	ENSMUST00000000161	2499	2217	16	no	no	no	no	0.1428571	0.1428571	?	2:no	0.00
ENSMUSG00000000159	Jam4	cell adhesion molecule JCAM; immunoglobulin superfamily, member 5. [Source:RefSeq;Acc:NM_028078]	ENSMUST00000000163	1851	1113	9	no	no	no	no	0	0.2857143	?	2:no	0.00
ENSMUSG00000000159	Jam4	cell adhesion molecule JCAM; immunoglobulin superfamily, member 5. [Source:RefSeq;Acc:NM_028078]	ENSMUST00000081093	1551	813	8	no	no	no	no	0	0.2857143	?	2:no	0.00
ENSMUSG00000000167	2700059L22Rik		ENSMUST00000000171	1244	948	6	no	no	no	yes	?	?	?	1:yes	0.75
ENSMUSG00000000168	Dlat	dihydrolipoamide S-acetyltransferase (E2 component of pyruvate dehydrogenase complex); dihydrolipoamide S-acetyltransferase precursor. [Source:RefSeq;Acc:NM_145614]	ENSMUST00000034567	4033	1929	14	no	no	no	yes	?	?	?	2:no	0.00
ENSMUSG00000000171	Sdhd	succinate dehydrogenase complex, subunit D, integral membrane protein. [Source:RefSeq;Acc:NM_025848]	ENSMUST00000000175	1256	489	4	no	no	no	no	?	?	?	1:yes	0.68
ENSMUSG00000000182	Fgf23	Fibroblast growth factor-23 precursor (FGF-23). [Source:Uniprot/SWISSPROT;Acc:Q9EPC2]	ENSMUST00000000186	753	753	2	no	no	no	no	0	0.3333333	?	2:no	0.00
ENSMUSG00000000183	Fgf6	Fibroblast growth factor-6 precursor (FGF-6) (HBGF-6) (HST-2). [Source:Uniprot/SWISSPROT;Acc:P21658]	ENSMUST00000000187	1188	627	3	yes	no	no	no	0	0.2857143	?	2:no	0.00
ENSMUSG00000000184	Ccnd2	G1/S-specific cyclin D2. [Source:Uniprot/SWISSPROT;Acc:P30280]	ENSMUST00000000188	2036	870	5	no	yes	no	no	0	0	?	2:no	0.00
ENSMUSG00000000194	AI790205		ENSMUST00000056433	3920	1668	18	no	no	no	no	?	?	?	2:no	0.00
ENSMUSG00000000197	Vgcnl1	Putative four repeat ion channel homolog. [Source:Uniprot/SPTREMBL;Acc:Q8BXR5]	ENSMUST00000000201	1807	1449	12	yes	no	no	no	?	?	?	2:no	0.16
ENSMUSG00000000197	Vgcnl1	Putative four repeat ion channel homolog. [Source:Uniprot/SPTREMBL;Acc:Q8BXR5]	ENSMUST00000072254	3933	816	7	no	yes	no	no	0	0.6666667	?	2:no	0.00
ENSMUSG00000000202	1500005I02Rik		ENSMUST00000000206	2260	1437	3	no	no	no	no	0	0	?	1:yes	0.72
ENSMUSG00000000204	Slfn4	schlafen 4. [Source:RefSeq;Acc:NM_011410]	ENSMUST00000000208	3957	1809	8	no	no	no	no	?	?	?	2:no	0.00
ENSMUSG00000000214	Th	Tyrosine 3-monooxygenase (EC 1.14.16.2) (Tyrosine 3-hydroxylase) (TH). [Source:Uniprot/SWISSPROT;Acc:P24529]	ENSMUST00000000219	1757	1497	13	no	no	no	no	0	0.3333333	?	2:no	0.00
ENSMUSG00000000215	Ins2	Insulin 2 precursor. [Source:Uniprot/SWISSPROT;Acc:P01326]	ENSMUST00000000220	458	333	3	no	no	no	no	0.1428571	0.2142857	?	2:no	0.00
ENSMUSG00000000216	Scnn1g	Amiloride-sensitive sodium channel gamma-subunit (Epithelial Na+ channel gamma subunit) (Gamma ENaC) (Nonvoltage-gated sodium channel 1 gamma subunit) (SCNEG) (Gamma NaCH). [Source:Uniprot/SWISSPROT;Acc:Q9WU39]	ENSMUST00000000221	1968	1968	12	no	no	no	no	0	0.6	?	2:no	0.00
ENSMUSG00000000223	Drp2	dystrophin related protein 2. [Source:RefSeq;Acc:NM_010078]	ENSMUST00000000228	3752	2874	23	no	no	no	no	0	0	?	2:no	0.00
ENSMUSG00000000244	Tspan32	Phemx protein (AML1-regulated transmembrane protein 1). [Source:Uniprot/SWISSPROT;Acc:Q9JHH2]	ENSMUST00000009396	1676	771	9	no	no	no	no	0	0	?	1:yes	0.87
ENSMUSG00000000244	Tspan32	Phemx protein (AML1-regulated transmembrane protein 1). [Source:Uniprot/SWISSPROT;Acc:Q9JHH2]	ENSMUST00000075172	1489	531	6	no	no	no	no	0	0	?	1:yes	0.90
ENSMUSG00000000244	Tspan32	Phemx protein (AML1-regulated transmembrane protein 1). [Source:Uniprot/SWISSPROT;Acc:Q9JHH2]	ENSMUST00000082008	1598	606	7	no	no	no	no	0	0	?	1:yes	0.89
ENSMUSG00000000247	Lhx2	LIM/homeobox protein Lhx2. [Source:Uniprot/SWISSPROT;Acc:Q9Z0S2]	ENSMUST00000000253	2286	1221	5	no	no	no	yes	0	0.125	?	2:no	0.00
ENSMUSG00000000248	Clec2f	osteoclast inhibitory lectin related protein. [Source:RefSeq;Acc:NM_027562]	ENSMUST00000075789	591	591	5	no	no	no	no	0	0	?	1:yes	0.95
ENSMUSG00000000248	Clec2g	osteoclast inhibitory lectin related protein. [Source:RefSeq;Acc:NM_027562]	ENSMUST00000000254	849	744	5	no	no	no	no	0	0	?	1:yes	0.95
ENSMUSG00000000253	Gmpr	GMP reductase 1 (EC 1.7.1.7) (Guanosine 5'-monophosphate oxidoreductase 1) (Guanosine monophosphate reductase 1). [Source:Uniprot/SWISSPROT;Acc:Q9DCZ1]	ENSMUST00000000260	1565	1038	9	no	no	no	no	0	0.6666667	no	1:yes	0.90
ENSMUSG00000000263	Glra1	Glycine receptor alpha-1 chain precursor (Glycine receptor 48 kDa subunit) (Strychnine binding subunit). [Source:Uniprot/SWISSPROT;Acc:Q64018]	ENSMUST00000075603	1921	1347	2	?	?	?	?	?	?	?	2:no	0.47
ENSMUSG00000000266	Mid2	Midline 2 protein (Midline defect 2) (Tripartite motif protein 1). [Source:Uniprot/SWISSPROT;Acc:Q9QUS6]	ENSMUST00000000271	3957	2058	11	no	no	no	no	0	0	?	2:no	0.00
ENSMUSG00000000275	Trim25	Zinc finger protein 147 (Tripartite motif protein 25) (Estrogen responsive finger protein) (Efp). [Source:Uniprot/SWISSPROT;Acc:Q61510]	ENSMUST00000000284	5459	1908	9	no	no	no	no	0	0	?	2:no	0.00
ENSMUSG00000000276	Dgke	Diacylglycerol kinase, epsilon (EC 2.7.1.107) (Diglyceride kinase) (DGK-epsilon) (DAG kinase epsilon). [Source:Uniprot/SWISSPROT;Acc:Q9R1C6]	ENSMUST00000000285	4453	1695	11	no	no	no	no	0	0.3333333	?	2:no	0.00
ENSMUSG00000000278	Scpep1	Retinoid-inducible serine carboxypeptidase precursor (EC 3.4.16.-). [Source:Uniprot/SWISSPROT;Acc:Q920A5]	ENSMUST00000000287	2064	1359	13	no	yes	yes	no	0	0.2	?	2:no	0.00
ENSMUSG00000000282	Mnt	MAX binding protein MNT (ROX protein) (MYC antagonist MNT). [Source:Uniprot/SWISSPROT;Acc:O08789]	ENSMUST00000000291	4571	1776	6	no	no	no	yes	0	0	?	2:no	0.00
ENSMUSG00000000290	Itgb2	Integrin beta-2 precursor (Cell surface adhesion glycoproteins LFA- 1/CR3/P150,95 beta-subunit) (CD18) (Complement receptor C3 beta- subunit). [Source:Uniprot/SWISSPROT;Acc:P11835]	ENSMUST00000000299	2844	2313	16	no	no	yes	no	0.1	0.2	?	2:no	0.00
ENSMUSG00000000295	Hddc2		ENSMUST00000000304	774	531	6	no	no	no	no	?	?	?	1:yes	0.76
ENSMUSG00000000296	Tpd52l1	Tumor protein D53 (mD53) (D52-like 1). [Source:Uniprot/SWISSPROT;Acc:O54818]	ENSMUST00000000305	1267	615	7	no	no	no	no	?	?	?	1:yes	0.70
ENSMUSG00000000301		Phosphatidylethanolamine N-methyltransferase (EC 2.1.1.17) (PEAMT) (PEMT) (PEMT2). [Source:Uniprot/SWISSPROT;Acc:Q61907]	ENSMUST00000078045	609	609	8	no	no	no	no	0.1666667	0.1666667	?	1:yes	1.00
ENSMUSG00000000301	Pemt	Phosphatidylethanolamine N-methyltransferase (EC 2.1.1.17) (PEAMT) (PEMT) (PEMT2). [Source:Uniprot/SWISSPROT;Acc:Q61907]	ENSMUST00000000310	912	711	7	no	no	no	no	0.1666667	0.1666667	?	1:yes	1.00
ENSMUSG00000000303	Cdh1	Epithelial-cadherin precursor (E-cadherin) (Uvomorulin) (Cadherin-1) (ARC-1). [Source:Uniprot/SWISSPROT;Acc:P09803]	ENSMUST00000000312	4413	2655	16	no	no	no	no	0.1111111	0.1111111	?	2:no	0.00
ENSMUSG00000000305	Cdh4	Cadherin-4 precursor (Retinal-cadherin) (R-cadherin) (R-CAD). [Source:Uniprot/SWISSPROT;Acc:P39038]	ENSMUST00000000314	2742	2742	16	no	no	no	no	0	0.1111111	?	2:no	0.00
ENSMUSG00000000308	Ckmt1	Creatine kinase, ubiquitous mitochondrial precursor (EC 2.7.3.2) (U- MtCK) (Mia-CK) (Acidic-type mitochondrial creatine kinase). [Source:Uniprot/SWISSPROT;Acc:P30275]	ENSMUST00000000317	1589	1257	9	no	no	no	no	0	0	?	1:yes	0.88
ENSMUSG00000000308	Ckmt1	Creatine kinase, ubiquitous mitochondrial precursor (EC 2.7.3.2) (U- MtCK) (Mia-CK) (Acidic-type mitochondrial creatine kinase). [Source:Uniprot/SWISSPROT;Acc:P30275]	ENSMUST00000078222	1486	1257	10	no	no	no	no	0	0	?	1:yes	0.87
ENSMUSG00000000317	Bcl6b	B-cell CLL/lymphoma 6, member B; BcL6-associated zinc finger protein. [Source:RefSeq;Acc:NM_007528]	ENSMUST00000000326	3337	1425	8	no	no	no	yes	0	0.3333333	?	2:no	0.00
ENSMUSG00000000318	Mgl1	Macrophage asialoglycoprotein-binding protein 1 (M-ASGP-BP) (Macrophage galactose/N-acetylgalactosamine-specific lectin) (MMGL). [Source:Uniprot/SWISSPROT;Acc:P49300]	ENSMUST00000000327	1345	915	10	no	no	no	no	0	0	no	1:yes	0.91
ENSMUSG00000000320	Alox12	Arachidonate 12-lipoxygenase, 12S-type (EC 1.13.11.31) (12-LOX) (Platelet-type lipoxygenase 12). [Source:Uniprot/SWISSPROT;Acc:P39655]	ENSMUST00000000329	2991	1992	14	no	no	no	no	0.1	0	?	2:no	0.04
ENSMUSG00000000326	Comt	Catechol O-methyltransferase, membrane-bound form (EC 2.1.1.6) (MB- COMT) [Contains: Catechol O-methyltransferase, soluble form (S-COMT)]. [Source:Uniprot/SWISSPROT;Acc:O88587]	ENSMUST00000000335	1252	798	5	no	no	no	no	0	0.1111111	?	1:yes	0.94
ENSMUSG00000000339	Rtcd1	RNA 3'-terminal phosphate cyclase (EC 6.5.1.4) (RNA-3'-phosphate cyclase) (RNA cyclase). [Source:Uniprot/SWISSPROT;Acc:Q9D7H3]	ENSMUST00000000348	1493	1101	11	yes	no	no	no	0	0	?	1:yes	0.73
ENSMUSG00000000340	Dbt	Lipoamide acyltransferase component of branched-chain alpha-keto acid dehydrogenase complex, mitochondrial precursor (EC 2.3.1.168) (Dihydrolipoyllysine-residue (2-methylpropanoyl)transferase) (E2) (Dihydrolipoamide branched chain transacylase) (BCKAD E2	ENSMUST00000000349	3175	1449	11	no	no	no	no	0	0	?	2:no	0.04
ENSMUSG00000000346	Dazap2	DAZ-associated protein 2 (Deleted in azoospermia-associated protein 2) (Proline rich protein expressed in brain). [Source:Uniprot/SWISSPROT;Acc:Q9DCP9]	ENSMUST00000000356	1837	507	4	no	no	no	no	0	0	yes	1:yes	0.78
ENSMUSG00000000355	2400002F11Rik	malignant T cell amplified sequence 1. [Source:RefSeq;Acc:NM_026902]	ENSMUST00000000365	876	546	6	yes	no	no	no	0	0	?	1:yes	0.89
ENSMUSG00000000355	Mcts1	malignant T cell amplified sequence 1. [Source:RefSeq;Acc:NM_026902]	ENSMUST00000000365	876	546	6	yes	no	no	no	0	0	?	1:yes	0.89
ENSMUSG00000000359	Rem1	GTP-binding protein REM. [Source:Uniprot/SWISSPROT;Acc:O35929]	ENSMUST00000000369	1603	894	5	no	no	no	no	0	0.3333333	?	2:no	0.00
ENSMUSG00000000365	Rnf17	RING finger protein 17. [Source:Uniprot/SWISSPROT;Acc:Q99MV7]	ENSMUST00000052114	1626	1626	12	no	no	yes	no	0	0	?	2:no	0.00
ENSMUSG00000000374	Tmem1	Similar to transmembrane protein 1 (Fragment). [Source:Uniprot/SPTREMBL;Acc:Q811H4]	ENSMUST00000000384	3636	2568	15	no	no	no	no	?	?	?	2:no	0.00
ENSMUSG00000000378	AB182283	cerebral cavernous malformation 2 homolog; cDNA sequence BC029157. [Source:RefSeq;Acc:NM_146014]	ENSMUST00000000388	1789	1362	10	no	no	yes	no	?	?	?	2:no	0.41
ENSMUSG00000000378	Ccm2	cerebral cavernous malformation 2 homolog; cDNA sequence BC029157. [Source:RefSeq;Acc:NM_146014]	ENSMUST00000000388	1789	1362	10	no	no	yes	no	?	?	?	2:no	0.41
ENSMUSG00000000381	Wap	Whey acidic protein precursor (WAP). [Source:Uniprot/SWISSPROT;Acc:P01173]	ENSMUST00000000391	402	402	3	no	no	no	no	0	0	?	2:no	0.00
ENSMUSG00000000384	Tbrg4	transforming growth factor beta regulated gene 4; cell cycle progression 2 protein. [Source:RefSeq;Acc:NM_134011]	ENSMUST00000000394	2188	1965	13	no	no	no	yes	?	?	?	2:no	0.08
ENSMUSG00000000385	Tmprss2	Transmembrane protease, serine 2 (EC 3.4.21.-) (Epitheliasin) (Plasmic transmembrane protein X). [Source:Uniprot/SWISSPROT;Acc:Q9JIQ8]	ENSMUST00000000395	3161	1473	14	yes	no	no	no	0	0.5714286	?	2:no	0.00
ENSMUSG00000000386	Mx1		ENSMUST00000023655	1881	1881	11	no	no	no	no	?	?	?	2:no	0.13
ENSMUSG00000000392	Fap	Seprase (EC 3.4.21.-) (Fibroblast activation protein alpha) (Integral membrane serine protease). [Source:Uniprot/SWISSPROT;Acc:P97321]	ENSMUST00000000402	2699	2286	26	no	no	no	no	0	0.5	no	2:no	0.00
ENSMUSG00000000394	Gcg	Glucagon precursor [Contains: Glicentin; Glicentin-related polypeptide (GRPP); Oxyntomodulin (OXY) (OXM); Glucagon; Glucagon-like peptide 1 (GLP-1); Glucagon-like peptide 1(7-37) (GLP-1(7-37)); Glucagon-like peptide 1(7-36) (GLP-1(7-36)); Glucagon-like p	ENSMUST00000000404	1091	543	6	no	no	no	no	?	?	no	1:yes	0.73
ENSMUSG00000000402	Egfl6	EGF-like-domain, multiple 6. [Source:RefSeq;Acc:NM_019397]	ENSMUST00000000412	2700	1653	12	no	no	no	no	0	0	?	2:no	0.27
ENSMUSG00000000409	Lck	Proto-oncogene tyrosine-protein kinase LCK (EC 2.7.1.112) (P56-LCK) (LSK). [Source:Uniprot/SWISSPROT;Acc:P06240]	ENSMUST00000000419	2075	1530	13	no	no	no	no	0	0.2	?	2:no	0.00
ENSMUSG00000000409	Lck	Proto-oncogene tyrosine-protein kinase LCK (EC 2.7.1.112) (P56-LCK) (LSK). [Source:Uniprot/SWISSPROT;Acc:P06240]	ENSMUST00000067240	2157	1530	12	no	no	no	no	0	0.2	?	2:no	0.00
ENSMUSG00000000411	Tssk3	Serine/threonine-protein kinase 22C (EC 2.7.1.37) (Testis-specific kinase 3) (TSK-3) (Testis-specific serine kinase 3) (TSSK-3). [Source:Uniprot/SWISSPROT;Acc:Q9D2E1]	ENSMUST00000000421	1034	807	2	no	no	no	yes	0.125	0.25	?	2:no	0.00
ENSMUSG00000000416	Cttnbp2	Cortactin-binding protein 2 homolog (Fragment). [Source:Uniprot/SPTREMBL;Acc:Q8C044]	ENSMUST00000000426	4310	3417	21	no	no	no	yes	?	?	?	2:no	0.00
ENSMUSG00000000420	Galnt1	Polypeptide N-acetylgalactosaminyltransferase (EC 2.4.1.41) (Protein- UDP acetylgalactosaminyltransferase) (UDP-GalNAc:polypeptide, N- acetylgalactosaminyltransferase) (GalNAc-T1) (ppGaNTase-T1). [Source:Uniprot/SWISSPROT;Acc:O08912]	ENSMUST00000000430	2707	1680	13	no	no	yes	no	0	0.125	?	2:no	0.11
ENSMUSG00000000435	Myf5	Myogenic factor 5 (Myf-5). [Source:Uniprot/SWISSPROT;Acc:P24699]	ENSMUST00000000445	2083	768	3	no	no	no	no	0.3333333	0	?	1:yes	1.00
ENSMUSG00000000439	Mkrn2	Makorin 2. [Source:Uniprot/SWISSPROT;Acc:Q9ERV1]	ENSMUST00000000449	2249	1260	8	no	no	no	no	0	0	?	2:no	0.00
ENSMUSG00000000440	Pparg	Peroxisome proliferator activated receptor gamma (PPAR-gamma). [Source:Uniprot/SWISSPROT;Acc:P37238]	ENSMUST00000000450	1769	1518	7	yes	yes	no	no	0	0.375	?	2:no	0.00
ENSMUSG00000000441	Raf1	RAF proto-oncogene serine/threonine-protein kinase (EC 2.7.1.37) (Raf- 1) (C-RAF) (cRaf). [Source:Uniprot/SWISSPROT;Acc:Q99N57]	ENSMUST00000000451	2960	1947	17	no	no	no	yes	0	0.1	?	2:no	0.00
ENSMUSG00000000486	Sept1	Septin 1 (Differentiation protein 6) (Diff6 protein). [Source:Uniprot/SWISSPROT;Acc:P42209]	ENSMUST00000000497	1453	1101	11	no	no	no	no	?	?	?	1:yes	0.50
ENSMUSG00000000489	Pdgfb	Platelet-derived growth factor, B chain precursor (PDGF B-chain) (PDGF-2) (c-sis). [Source:Uniprot/SWISSPROT;Acc:P31240]	ENSMUST00000000500	2944	726	7	no	no	no	no	0	0.1666667	?	2:no	0.00
ENSMUSG00000000530	Acvrl1	Serine/threonine-protein kinase receptor R3 precursor (EC 2.7.1.37) (SKR3) (Activin receptor-like kinase 1) (ALK-1) (TGF-B superfamily receptor type I) (TSR-I). [Source:Uniprot/SWISSPROT;Acc:Q61288]	ENSMUST00000000542	1854	1518	10	no	no	no	no	0	0.25	?	2:no	0.00
ENSMUSG00000000531	Grasp	GRP1 (general receptor for phosphoinositides 1)-associated scaffold protein; GRP1-associated scaffold protein. [Source:RefSeq;Acc:NM_019518]	ENSMUST00000000543	2012	1179	8	no	yes	no	no	?	?	?	2:no	0.42
ENSMUSG00000000532	Acvr1b	Serine/threonine-protein kinase receptor R2 precursor (EC 2.7.1.37) (SKR2) (Activin type IB receptor) (ACTR-IB). [Source:Uniprot/SWISSPROT;Acc:Q61271]	ENSMUST00000000544	1518	1518	9	no	no	no	yes	0	0.2	?	2:no	0.00
ENSMUSG00000000538		RIKEN cDNA A730055F12; target of myb1-like 2; myb1-like protein 2. [Source:RefSeq;Acc:NM_153080]	ENSMUST00000000550	1338	1338	15	no	no	no	no	0	0.25	?	2:no	0.00
ENSMUSG00000000538	Tom1l2	RIKEN cDNA A730055F12; target of myb1-like 2; myb1-like protein 2. [Source:RefSeq;Acc:NM_153080]	ENSMUST00000063998	810	810	9	no	no	no	no	0	0.25	?	2:no	0.00
ENSMUSG00000000538	Tom1l2	RIKEN cDNA A730055F12; target of myb1-like 2; myb1-like protein 2. [Source:RefSeq;Acc:NM_153080]	ENSMUST00000064019	1302	1302	13	no	no	no	no	0	0.25	?	2:no	0.00
ENSMUSG00000000544		Cell surface A33 antigen precursor (Glycoprotein A33) (mA33). [Source:Uniprot/SWISSPROT;Acc:Q9JKA5]	ENSMUST00000027847	691	546	4	no	no	no	no	?	?	?	1:yes	0.76
ENSMUSG00000000544	Gpa33	Cell surface A33 antigen precursor (Glycoprotein A33) (mA33). [Source:Uniprot/SWISSPROT;Acc:Q9JKA5]	ENSMUST00000060833	2293	960	7	no	no	no	no	?	?	?	2:no	0.22
ENSMUSG00000000555	Itga5	Integrin alpha-5 precursor (Fibronectin receptor alpha subunit) (Integrin alpha-F) (VLA-5) (CD49e). [Source:Uniprot/SWISSPROT;Acc:P11688]	ENSMUST00000023128	4382	3162	30	no	no	no	no	0.1	0.2	?	2:no	0.00
ENSMUSG00000000560	Gabra2	Gamma-aminobutyric-acid receptor alpha-2 subunit precursor (GABA(A) receptor). [Source:Uniprot/SWISSPROT;Acc:P26048]	ENSMUST00000000572	2392	1356	10	no	no	no	no	0	0.8	?	2:no	0.00
ENSMUSG00000000561	Wdr77	Methylosome protein 50 (MEP50 protein). [Source:Uniprot/SWISSPROT;Acc:Q99J09]	ENSMUST00000010278	3553	1029	10	no	no	no	yes	?	?	?	2:no	0.00
ENSMUSG00000000562	Adora3	Adenosine 3 receptor (A3AR). [Source:Uniprot/SWISSPROT;Acc:Q61618]	ENSMUST00000000574	2370	960	2	no	no	no	no	0	0.5	?	2:no	0.00
ENSMUSG00000000563	Atp5f1	ATP synthase B chain, mitochondrial precursor (EC 3.6.3.14). [Source:Uniprot/SWISSPROT;Acc:Q9CQQ7]	ENSMUST00000064706	1138	771	7	no	no	no	no	0.8333333	0	?	1:yes	0.94
ENSMUSG00000000567	Sox9	Transcription factor SOX-9. [Source:Uniprot/SWISSPROT;Acc:Q04887]	ENSMUST00000000579	4124	1524	3	no	no	no	no	8.333334E-02	8.333334E-02	?	2:no	0.00
ENSMUSG00000000568		Heterogeneous nuclear ribonucleoprotein D0 (hnRNP D0) (AU-rich element RNA-binding protein 1). [Source:Uniprot/SWISSPROT;Acc:Q60668]	ENSMUST00000072750	2137	1068	8	no	no	no	yes	0.1428571	0	?	2:no	0.00
ENSMUSG00000000568	Hnrpd	Heterogeneous nuclear ribonucleoprotein D0 (hnRNP D0) (AU-rich element RNA-binding protein 1). [Source:Uniprot/SWISSPROT;Acc:Q60668]	ENSMUST00000019128	921	921	8	no	no	no	yes	0.1428571	0	?	2:no	0.00
ENSMUSG00000000581	C1d	nuclear DNA-binding protein; C1D protein; small unique nuclear co-repressor. [Source:RefSeq;Acc:NM_020558]	ENSMUST00000000594	2957	426	5	no	no	no	no	0	0.1666667	?	2:no	9.0e-03
ENSMUSG00000000594	Gm2a	Ganglioside GM2 activator precursor (GM2-AP) (Cerebroside sulfate activator protein) (Shingolipid activator protein 3) (SAP-3). [Source:Uniprot/SWISSPROT;Acc:Q60648]	ENSMUST00000000608	2000	582	4	no	no	no	yes	?	?	?	2:no	0.32
ENSMUSG00000000600	Krit1	cerebral cavernous malformations 1. [Source:RefSeq;Acc:NM_030675]	ENSMUST00000080085	3044	2217	18	no	no	no	yes	0	0	?	2:no	0.01
ENSMUSG00000000605	Clcn4-2	Chloride channel protein 4 (ClC-4). [Source:Uniprot/SWISSPROT;Acc:Q61418]	ENSMUST00000000619	2407	2244	11	no	no	no	no	0	0.75	?	2:no	0.00
ENSMUSG00000000605	Clcn4-2	Chloride channel protein 4 (ClC-4). [Source:Uniprot/SWISSPROT;Acc:Q61418]	ENSMUST00000007436	2151	2151	12	no	no	no	no	0	0.75	?	2:no	0.00
ENSMUSG00000000606	V2r3	Putative pheromone receptor (Fragment). [Source:Uniprot/SPTREMBL;Acc:O35191]	ENSMUST00000022438	2904	2409	6	no	no	no	no	?	?	?	2:no	0.01
ENSMUSG00000000617	Grm6	glutamate receptor, metabotropic 6; G protein-coupled receptor, family C, group 1, member F. [Source:RefSeq;Acc:NM_173372]	ENSMUST00000000631	3362	1641	6	yes	no	no	no	0	0.4	?	2:no	0.00
ENSMUSG00000000627	Sema4f	Semaphorin 4F precursor (Semaphorin W) (Sema W). [Source:Uniprot/SWISSPROT;Acc:Q9Z123]	ENSMUST00000000641	4019	2334	14	no	no	no	no	0	0.6	?	2:no	0.00
ENSMUSG00000000628	Hk2	Hexokinase type II (EC 2.7.1.1) (HK II). [Source:Uniprot/SWISSPROT;Acc:O08528]	ENSMUST00000000642	5496	2754	18	no	no	no	no	0	0	?	2:no	0.00
ENSMUSG00000000631	Myo18a	Myosin XVIIIA (Myosin 18A) (Myosin containing PDZ domain). [Source:Uniprot/SWISSPROT;Acc:Q9JMH9]	ENSMUST00000000645	7349	6153	39	no	no	no	no	?	?	?	2:no	0.00
ENSMUSG00000000632	Sez6	seizure related gene 6. [Source:RefSeq;Acc:NM_021286]	ENSMUST00000000646	4100	2976	17	no	no	no	no	?	?	?	2:no	0.00
ENSMUSG00000000673	Haao		ENSMUST00000000687	1161	870	10	yes	no	no	no	?	?	?	2:no	0.43
ENSMUSG00000000682	Cd52	CAMPATH-1 antigen precursor (CD52 antigen) (Lymphocyte differentiation antigen B7). [Source:Uniprot/SWISSPROT;Acc:Q64389]	ENSMUST00000000696	491	225	2	no	no	yes	no	0	0	?	1:yes	0.94
ENSMUSG00000000686			ENSMUST00000000700	2660	1164	3	no	yes	no	no	0	0	?	2:no	0.37
ENSMUSG00000000690	Hoxb6	Homeobox protein Hox-B6 (Hox-2.2) (MH-22A). [Source:Uniprot/SWISSPROT;Acc:P09023]	ENSMUST00000000704	1416	675	2	no	yes	no	no	0	0.25	?	2:no	0.00
ENSMUSG00000000693	Loxl3	Lysyl oxidase homolog 3 precursor (EC 1.4.3.-) (Lysyl oxidase-like protein 3) (Lysyl oxidase related protein 2). [Source:Uniprot/SWISSPROT;Acc:Q9Z175]	ENSMUST00000000707	4049	2265	14	no	no	no	yes	0	0.3333333	?	2:no	0.00
ENSMUSG00000000701	Tcl1b5	TCL1B5 protein. [Source:Uniprot/SWISSPROT;Acc:P56845]	ENSMUST00000000717	1049	372	4	no	no	no	no	?	?	?	1:yes	0.71
ENSMUSG00000000702	Tcl1b4	TCL1B4 protein. [Source:Uniprot/SWISSPROT;Acc:P56844]	ENSMUST00000000718	1039	369	4	no	no	no	no	?	?	?	1:yes	0.71
ENSMUSG00000000706	Btn1a1	Butyrophilin precursor (BT) (Butyrophilin subfamily 1 member A1). [Source:Uniprot/SWISSPROT;Acc:Q62556]	ENSMUST00000041674	1737	1575	8	no	no	no	no	0	0	?	1:yes	0.81
ENSMUSG00000000708	Pcaf	p300/CBP-associated factor. [Source:RefSeq;Acc:NM_020005]	ENSMUST00000000724	4310	2247	18	no	yes	yes	no	0	0.125	?	2:no	0.00
ENSMUSG00000000711	Rab5b	Ras-related protein Rab-5B. [Source:Uniprot/SWISSPROT;Acc:P61021]	ENSMUST00000000727	2478	648	6	no	no	yes	yes	0	0.125	?	2:no	0.00
ENSMUSG00000000724	Cryba1	Beta crystallin A1 (Beta-A1-crystallin). [Source:Uniprot/SWISSPROT;Acc:P02525]	ENSMUST00000078623	788	648	6	no	no	no	no	0	0	?	1:yes	0.95
ENSMUSG00000000730	Dnmt3l	DNA (cytosine-5)-methyltransferase 3-like. [Source:Uniprot/SWISSPROT;Acc:Q9CWR8]	ENSMUST00000000746	1669	1266	13	no	no	yes	no	0	0.2222222	?	2:no	0.00
ENSMUSG00000000731	Aire	Autoimmune regulator (Autoimmune polyendocrinopathy candidiasis ectodermal dystrophy protein homolog) (APECED protein homolog). [Source:Uniprot/SWISSPROT;Acc:Q9Z0E3]	ENSMUST00000019257	1926	1656	15	no	no	no	no	0	0	?	2:no	0.00
ENSMUSG00000000738	Spg7	spastic paraplegia 7 homolog; paraplegin. [Source:RefSeq;Acc:NM_153176]	ENSMUST00000000754	2891	2346	17	no	no	no	no	?	?	?	2:no	2.0e-03
ENSMUSG00000000739	Sult5a1	sulfotransferase family 5A, member 1; sulfotransferase-related protein SULT-X1; sulfotransferase related gene X1. [Source:RefSeq;Acc:NM_020564]	ENSMUST00000000755	1153	876	7	no	no	no	no	0	0.5	?	2:no	0.00
ENSMUSG00000000740	Rpl13	60S ribosomal protein L13 (A52). [Source:Uniprot/SWISSPROT;Acc:P47963]	ENSMUST00000000756	704	636	6	no	no	no	no	?	?	yes	1:yes	0.75
ENSMUSG00000000743	Pcoln3	procollagen (type III) N-endopeptidase. [Source:RefSeq;Acc:NM_145606]	ENSMUST00000000759	2133	591	7	no	no	no	yes	0	0.1	?	2:no	0.00
ENSMUSG00000000751	Rpa1	replication protein A1; replication protein A1 (70 kDa). [Source:RefSeq;Acc:NM_026653]	ENSMUST00000000767	2968	1872	17	no	no	no	no	0.2	0.2	?	2:no	0.00
ENSMUSG00000000753	Serpinf1	Pigment epithelium-derived factor precursor (PEDF) (Stromal cell- derived factor 3) (SDF-3) (Caspin). [Source:Uniprot/SWISSPROT;Acc:P97298]	ENSMUST00000000769	1645	1254	8	no	no	no	no	0	0	?	1:yes	0.89
ENSMUSG00000000759	Tubgcp3	Gamma-tubulin complex component 3 (GCP-3) (Fragment). [Source:Uniprot/SWISSPROT;Acc:P58854]	ENSMUST00000000776	3649	2718	22	no	no	yes	no	?	?	?	2:no	0.00
ENSMUSG00000000766	Oprm1	Mu-type opioid receptor (MOR-1). [Source:Uniprot/SWISSPROT;Acc:P42866]	ENSMUST00000000783	1500	1278	4	no	no	no	no	0	0.3333333	?	2:no	0.00
ENSMUSG00000000766	Oprm1	Mu-type opioid receptor (MOR-1). [Source:Uniprot/SWISSPROT;Acc:P42866]	ENSMUST00000052751	1669	1197	7	no	no	no	no	0	0.3333333	?	2:no	0.00
ENSMUSG00000000766	Oprm1	Mu-type opioid receptor (MOR-1). [Source:Uniprot/SWISSPROT;Acc:P42866]	ENSMUST00000056385	1561	1332	4	no	no	no	no	0	0.3333333	?	2:no	0.00
ENSMUSG00000000766	Oprm1	Mu-type opioid receptor (MOR-1). [Source:Uniprot/SWISSPROT;Acc:P42866]	ENSMUST00000063036	1082	978	4	no	no	no	no	0	0.3333333	?	2:no	0.00
ENSMUSG00000000766	Oprm1	Mu-type opioid receptor (MOR-1). [Source:Uniprot/SWISSPROT;Acc:P42866]	ENSMUST00000078634	1371	1371	5	no	no	no	no	0	0.3333333	?	2:no	0.00
ENSMUSG00000000776	Polr3d	DNA-directed RNA polymerase III 47 kDa polypeptide (EC 2.7.7.6) (RNA polymerase C subunit 4) (RPC4). [Source:Uniprot/SWISSPROT;Acc:Q91WD1]	ENSMUST00000000793	1977	1197	9	no	no	no	no	0	0	?	2:no	0.00
ENSMUSG00000000782	Tcf7	Transcription factor 7 (T-cell-specific transcription factor 1) (TCF- 1) (T-cell factor 1). [Source:Uniprot/SWISSPROT;Acc:Q00417]	ENSMUST00000072425	2539	1260	11	no	no	no	yes	0	0.1666667	?	2:no	0.00
ENSMUSG00000000787	Ddx3x	DEAD-box protein 3 (DEAD-box RNA helicase DEAD3) (mDEAD3) (Embryonic RNA helicase) (D1PAS1 related sequence 2). [Source:Uniprot/SWISSPROT;Acc:Q62167]	ENSMUST00000000804	3186	1989	17	no	no	no	no	?	?	?	2:no	2.0e-03
ENSMUSG00000000791	Il12rb1	Interleukin-12 receptor beta-1 chain precursor (IL-12R-beta1) (Interleukin-12 receptor beta) (IL-12 receptor beta component). [Source:Uniprot/SWISSPROT;Acc:Q60837]	ENSMUST00000000808	2835	2217	16	no	no	no	no	0	0.3333333	?	2:no	0.00
ENSMUSG00000000792	Slc5a5	solute carrier family 5 (sodium iodide symporter), member 5. [Source:RefSeq;Acc:NM_053248]	ENSMUST00000000809	2925	1857	15	no	yes	no	no	0	0.6	?	2:no	0.00
ENSMUSG00000000794	Kcnn3	Small conductance calcium-activated potassium channel protein 3 (SK3). [Source:Uniprot/SWISSPROT;Acc:P58391]	ENSMUST00000000811	2271	2199	8	no	no	no	no	0	0.6666667	?	2:no	0.00
ENSMUSG00000000804	Usp32	Inferred: ubiquitin specific protease (Fragment). [Source:Uniprot/SPTREMBL;Acc:Q8CCP4]	ENSMUST00000000821	6612	4692	15	no	no	no	no	?	?	?	2:no	0.00
ENSMUSG00000000805	Car4	Carbonic anhydrase IV precursor (EC 4.2.1.1) (Carbonate dehydratase IV) (CA-IV). [Source:Uniprot/SWISSPROT;Acc:Q64444]	ENSMUST00000000822	1201	918	8	no	no	no	no	0	0.1666667	?	2:no	0.00
ENSMUSG00000000811	Txnrd3	thioredoxin reductase 3; thioredoxin and glutathione reductase. [Source:RefSeq;Acc:NM_153162]	ENSMUST00000000828	2836	1842	16	no	no	no	no	0	0.25	?	2:no	0.00
ENSMUSG00000000817	Fasl	Tumor necrosis factor ligand superfamily member 6 (FAS antigen ligand). [Source:Uniprot/SWISSPROT;Acc:P41047]	ENSMUST00000000834	1937	840	4	no	no	no	no	0	0.4285714	?	2:no	0.00
ENSMUSG00000000817	Fasl	Tumor necrosis factor ligand superfamily member 6 (FAS antigen ligand). [Source:Uniprot/SWISSPROT;Acc:P41047]	ENSMUST00000074892	849	396	3	no	no	no	no	0	0.4285714	?	2:no	0.00
ENSMUSG00000000823	Gm632		ENSMUST00000000840	5368	2652	17	no	no	no	yes	?	?	?	2:no	0.00
ENSMUSG00000000826	Dnajc5	DnaJ homolog subfamily C member 5 (Cysteine string protein) (CSP). [Source:Uniprot/SWISSPROT;Acc:P60904]	ENSMUST00000072334	3674	597	5	no	no	no	no	0	0	?	2:no	0.00
ENSMUSG00000000827	Tpd52l2	tumor protein D52-like 2. [Source:RefSeq;Acc:NM_025482]	ENSMUST00000000844	2308	663	8	no	no	no	no	?	?	?	2:no	0.11
ENSMUSG00000000827	Tpd52l2	tumor protein D52-like 2. [Source:RefSeq;Acc:NM_025482]	ENSMUST00000069712	1799	603	7	no	no	no	no	?	?	?	2:no	0.43
ENSMUSG00000000861	Bcl11a	B-cell lymphoma/leukemia 11A (B-cell CLL/lymphoma 11A) (COUP-TF interacting protein 1) (Ecotropic viral integration site 9 protein) (EVI-9). [Source:Uniprot/SWISSPROT;Acc:Q9QYE3]	ENSMUST00000000881	3090	2322	5	no	no	no	yes	0	0	?	2:no	0.08
ENSMUSG00000000869	Il4	Interleukin-4 precursor (IL-4) (B-cell stimulatory factor 1) (BSF-1) (Lymphocyte stimulatory factor 1) (IGG1 induction factor) (B-cell IGG differentiation factor) (B-cell growth factor 1). [Source:Uniprot/SWISSPROT;Acc:P07750]	ENSMUST00000000889	557	423	4	no	no	no	no	0	0	?	2:no	0.00
ENSMUSG00000000876	Pxmp4	Peroxisomal membrane protein 4 (24 kDa peroxisomal intrinsic membrane protein). [Source:Uniprot/SWISSPROT;Acc:Q9JJW0]	ENSMUST00000000896	1468	639	4	yes	no	no	no	?	?	?	2:no	0.43
ENSMUSG00000000881	Dlgh3	Presynaptic protein SAP102 (Synapse-associated protein 102) (Discs, large homolog 3). [Source:Uniprot/SWISSPROT;Acc:P70175]	ENSMUST00000000901	4940	2853	21	no	no	no	no	0	0	?	2:no	0.00
ENSMUSG00000000884	Gnb1l	Guanine nucleotide-binding protein beta subunit-like protein 1 (G protein beta-subunit like protein 1) (WD40 repeat containing protein deleted in VCFS) (WDVCF protein). [Source:Uniprot/SWISSPROT;Acc:Q9EQ15]	ENSMUST00000000904	1416	981	8	no	no	yes	no	0	0.6666667	?	2:no	0.00
ENSMUSG00000000889	Dbh	Dopamine beta-monooxygenase precursor (EC 1.14.17.1) (Dopamine beta- hydroxylase) (DBH). [Source:Uniprot/SWISSPROT;Acc:Q64237]	ENSMUST00000000910	2271	1869	12	no	no	no	no	0	0.2	?	2:no	0.00
ENSMUSG00000000901	Mmp11	Stromelysin-3 precursor (EC 3.4.24.-) (Matrix metalloproteinase-11) (MMP-11) (ST3) (SL-3). [Source:Uniprot/SWISSPROT;Acc:Q02853]	ENSMUST00000000924	2253	1479	8	no	no	no	no	0	0.1428571	?	2:no	0.00
ENSMUSG00000000902	Smarcb1	SWI/SNF related, matrix associated, actin dependent regulator of chromatin subfamily B member 1 (Integrase interactor 1 protein) (mSNF5). [Source:Uniprot/SWISSPROT;Acc:Q9Z0H3]	ENSMUST00000000925	1633	1158	9	no	no	no	no	0	0	?	2:no	0.00
ENSMUSG00000000903	Vpreb3	pre-B lymphocyte gene 3. [Source:RefSeq;Acc:NM_009514]	ENSMUST00000000926	602	372	2	no	no	no	no	0	0	?	1:yes	0.95
ENSMUSG00000000915	Hip1r	Huntingtin interacting protein 1 related (Hip1-related). [Source:Uniprot/SWISSPROT;Acc:Q9JKY5]	ENSMUST00000000939	4286	3252	31	no	no	no	no	0.2	0.2	?	2:no	0.00
ENSMUSG00000000916	Nsun5	NOL1R protein; Williams-Beuren syndrome critical region protein 20. [Source:RefSeq;Acc:NM_145414]	ENSMUST00000000940	2213	1398	10	no	no	no	no	?	?	?	2:no	0.24
ENSMUSG00000000934	Top1mt	DNA topoisomerase I. [Source:Uniprot/SPTREMBL;Acc:Q8R4U6]	ENSMUST00000000958	1895	1782	13	no	no	no	no	0	0.2	?	1:yes	0.50
ENSMUSG00000000938	Hoxa10	Homeobox protein Hox-A10 (Hox-1.8). [Source:Uniprot/SWISSPROT;Acc:P31310]	ENSMUST00000000962	2565	1200	2	no	no	no	no	0	0.25	?	2:no	0.00
ENSMUSG00000000942		Homeobox protein Hox-A4 (Hox-1.4) (MH-3). [Source:Uniprot/SWISSPROT;Acc:P06798]	ENSMUST00000070675	579	579	2	no	no	no	no	0	0.25	?	2:no	0.00
ENSMUSG00000000948	Snrpn	Small nuclear ribonucleoprotein associated protein N (snRNP-N) (Sm protein N) (Sm-N) (SmN) (Sm-D) (Tissue-specific splicing protein). [Source:Uniprot/SWISSPROT;Acc:P14648]	ENSMUST00000059305	1311	723	10	no	no	no	no	0.2222222	0	?	2:no	0.00
ENSMUSG00000000958	Slc7a7	solute carrier family 7 (cationic amino acid transporter, y+ system), member 7. [Source:RefSeq;Acc:NM_011405]	ENSMUST00000000984	2130	1533	10	no	no	yes	no	?	?	?	2:no	0.25
ENSMUSG00000000959	Oxa1l	Inner membrane protein OXA1L, mitochondrial precursor (Oxidase assembly 1-like protein) (OXA1-like protein). [Source:Uniprot/SWISSPROT;Acc:Q8BGA9]	ENSMUST00000000985	2534	1302	10	no	yes	yes	no	0.25	0.25	?	2:no	0.30
ENSMUSG00000000976	2700008B19Rik		ENSMUST00000001002	4046	3555	20	yes	no	no	no	?	?	?	2:no	0.00
ENSMUSG00000000982	Ccl3	Small inducible cytokine A3 precursor (CCL3) (Macrophage inflammatory protein 1-alpha) (MIP-1-alpha) (TY-5) (SIS-alpha) (Heparin-binding chemotaxis protein) (L2G25B). [Source:Uniprot/SWISSPROT;Acc:P10855]	ENSMUST00000001008	767	279	3	no	no	no	no	0	0.5	?	2:no	0.00
ENSMUSG00000000983	Expi	WDNM1 protein precursor. [Source:Uniprot/SWISSPROT;Acc:Q62477]	ENSMUST00000001009	512	225	3	no	no	no	no	?	?	?	1:yes	0.73
ENSMUSG00000001014	Icam4	LW glycoprotein. [Source:RefSeq;Acc:NM_023892]	ENSMUST00000001040	888	789	3	no	no	no	no	0	0.3333333	?	2:no	0.00
ENSMUSG00000001016	Ilf2	interleukin enhancer binding factor 2. [Source:RefSeq;Acc:NM_026374]	ENSMUST00000001042	1973	1173	14	no	no	yes	no	0	0	?	2:no	0.00
ENSMUSG00000001017	2500003M10Rik		ENSMUST00000001043	3247	675	5	no	no	yes	no	?	?	?	2:no	1.0e-03
ENSMUSG00000001017	2500003M10Rik		ENSMUST00000049937	1973	750	6	no	no	yes	no	?	?	?	2:no	0.37
ENSMUSG00000001017	2500003M10Rik		ENSMUST00000076639	1842	609	4	no	no	yes	no	?	?	?	2:no	0.41
ENSMUSG00000001018	Snapap	SNARE-associated protein Snapin (Synaptosomal-associated protein 25 binding protein) (SNAP-associated protein). [Source:Uniprot/SWISSPROT;Acc:Q9Z266]	ENSMUST00000001044	769	411	4	no	no	yes	yes	0	0.6666667	?	2:no	0.00
ENSMUSG00000001020	S100a4	Placental calcium-binding protein (18A2) (PEL98) (MTS1 protein) (Metastatic cell protein). [Source:Uniprot/SWISSPROT;Acc:P07091]	ENSMUST00000001046	497	306	3	no	no	no	no	0	0	?	1:yes	0.95
ENSMUSG00000001021	S100a3	S100 calcium-binding protein A3 (S-100E protein). [Source:Uniprot/SWISSPROT;Acc:P56566]	ENSMUST00000001047	712	306	3	no	no	no	no	?	?	no	1:yes	0.74
ENSMUSG00000001021	S100a3	S100 calcium-binding protein A3 (S-100E protein). [Source:Uniprot/SWISSPROT;Acc:P56566]	ENSMUST00000079456	509	306	3	no	no	no	no	?	?	no	1:yes	0.74
ENSMUSG00000001023	S100a5	S100 calcium-binding protein A5 (S-100D protein). [Source:Uniprot/SWISSPROT;Acc:O88945]	ENSMUST00000001049	418	282	2	no	yes	no	no	?	?	?	1:yes	0.73
ENSMUSG00000001025	S100a6	Calcyclin (Prolactin receptor associated protein) (5B10). [Source:Uniprot/SWISSPROT;Acc:P14069]	ENSMUST00000001051	432	270	3	yes	no	no	no	0	0.1428571	?	2:no	0.00
ENSMUSG00000001027	Scn4a	sodium channel, voltage-gated, type IV, alpha polypeptide. [Source:RefSeq;Acc:NM_133199]	ENSMUST00000021056	5884	5523	24	no	no	no	no	?	?	?	2:no	0.00
ENSMUSG00000001029	Icam2	Intercellular adhesion molecule-2 precursor (ICAM-2) (CD102) (Lymphocyte function-associated AG-1 counter-receptor). [Source:Uniprot/SWISSPROT;Acc:P35330]	ENSMUST00000001055	1142	834	4	yes	no	no	no	0	0.25	?	2:no	0.00
ENSMUSG00000001034	Mapk7	Mitogen-activated protein kinase 7 (EC 2.7.1.37) (Extracellular signal-regulated kinase 5) (ERK-5) (BMK1 kinase). [Source:Uniprot/SWISSPROT;Acc:Q9WVS8]	ENSMUST00000079080	2938	2421	7	no	no	no	no	0	0.1428571	?	2:no	0.00
ENSMUSG00000001036	Epn2	Epsin 2 (EPS-15 interacting protein 2) (Intersectin-EH binding protein 2) (Ibp2). [Source:Uniprot/SWISSPROT;Acc:Q8CHU3]	ENSMUST00000001063	4344	1977	10	no	no	no	no	0.5	0.5	?	2:no	0.00
ENSMUSG00000001039	Eppb9	B9 protein. [Source:RefSeq;Acc:NM_013717]	ENSMUST00000001066	811	615	7	no	no	no	no	0	0	?	1:yes	0.95
ENSMUSG00000001052	Sec24b		ENSMUST00000001079	4704	3756	25	no	no	no	no	0	0	?	2:no	0.00
ENSMUSG00000001053	C330016O10Rik	Nedd4-binding protein 3 (N4BP3). [Source:Uniprot/SWISSPROT;Acc:Q8C7U1]	ENSMUST00000001080	2572	1614	5	no	no	no	no	?	?	?	2:no	0.14
ENSMUSG00000001054	Rmnd5b		ENSMUST00000001081	1946	1182	10	no	no	no	no	?	?	?	2:no	0.38
ENSMUSG00000001056	Nola2	nucleolar protein family A, member 2; H/ACA small nucleolar RNPs. [Source:RefSeq;Acc:NM_026631]	ENSMUST00000001083	1004	462	4	no	no	yes	no	1	0	?	1:yes	1.00
ENSMUSG00000001061			ENSMUST00000001088	936	936	6	no	no	no	no	?	?	?	1:yes	0.71
ENSMUSG00000001062	1300018I17Rik		ENSMUST00000036478	2831	1959	15	no	no	no	yes	?	?	?	2:no	0.01
ENSMUSG00000001065	Zfp276	Zinc finger protein 276 (Zfp-276). [Source:Uniprot/SWISSPROT;Acc:Q8CE64]	ENSMUST00000001092	4011	1617	11	no	no	no	no	?	?	?	2:no	0.00
ENSMUSG00000001076	C1ql4		ENSMUST00000064462	717	717	2	no	no	no	yes	?	?	?	1:yes	0.78
ENSMUSG00000001082	0610009O03Rik	tetracycline transporter-like protein. [Source:RefSeq;Acc:NM_026660]	ENSMUST00000001109	1842	1371	13	no	no	no	no	0	0.6666667	?	2:no	0.00
ENSMUSG00000001089	Luzp1	leucine zipper protein 1. [Source:RefSeq;Acc:NM_024452]	ENSMUST00000001116	7385	3207	4	no	no	no	yes	?	?	?	2:no	0.00
ENSMUSG00000001089	Luzp1	leucine zipper protein 1. [Source:RefSeq;Acc:NM_024452]	ENSMUST00000063021	897	603	3	no	no	no	yes	?	?	?	1:yes	0.79
ENSMUSG00000001095	Slc13a2	Solute carrier family 13, member 2 (Renal sodium/dicarboxylate cotransporter) (Na(+)/dicarboxylate cotransporter 1) (NaDC-1). [Source:Uniprot/SWISSPROT;Acc:Q9ES88]	ENSMUST00000001122	2191	1761	12	no	no	yes	no	0	0.6666667	?	2:no	0.00
ENSMUSG00000001098	Kctd10	potassium channel tetramerization domain-containing 10. [Source:RefSeq;Acc:NM_026145]	ENSMUST00000001125	3075	948	7	no	no	no	yes	0	0.3333333	?	2:no	0.00
ENSMUSG00000001100	Poldip2	polymerase delta interacting protein 38. [Source:RefSeq;Acc:NM_026389]	ENSMUST00000001127	1963	1107	11	no	no	no	no	0	0	?	1:yes	0.75
ENSMUSG00000001103	Og9x	OG9 homeobox gene. [Source:RefSeq;Acc:NM_008759]	ENSMUST00000001130	573	573	3	no	no	no	no	0	0	?	1:yes	0.95
ENSMUSG00000001105	Ift20	intraflagellar transport protein IFT20; uterine protein. [Source:RefSeq;Acc:NM_018854]	ENSMUST00000050366	802	399	6	no	no	no	no	0	0	?	1:yes	0.95
ENSMUSG00000001119	Col6a1	Collagen alpha 1(VI) chain precursor. [Source:Uniprot/SWISSPROT;Acc:Q04857]	ENSMUST00000001147	3976	3078	34	no	no	no	no	0	0.1428571	?	2:no	0.00
ENSMUSG00000001120	Pcbp3	Poly(rC)-binding protein 3 (Alpha-CP3). [Source:Uniprot/SWISSPROT;Acc:P57722]	ENSMUST00000001148	1653	1020	12	no	no	no	no	0.3333333	0	?	1:yes	0.84
ENSMUSG00000001123	Lgals9	Galectin-9. [Source:Uniprot/SWISSPROT;Acc:O08573]	ENSMUST00000073001	969	969	11	no	no	no	no	0	0	?	1:yes	0.89
ENSMUSG00000001127	Araf	A-Raf proto-oncogene serine/threonine-protein kinase (EC 2.7.1.37). [Source:Uniprot/SWISSPROT;Acc:P04627]	ENSMUST00000001155	2323	1815	16	no	no	no	no	?	?	?	2:no	0.04
ENSMUSG00000001128	Cfp	Properdin (Factor P) (Fragment). [Source:Uniprot/SWISSPROT;Acc:P11680]	ENSMUST00000001156	1314	1314	8	no	no	yes	no	?	?	?	1:yes	0.56
ENSMUSG00000001131	Timp1	Metalloproteinase inhibitor 1 precursor (TIMP-1) (Erythroid potentiating activity) (EPA) (Tissue inhibitor of metalloproteinases) (Collagenase inhibitor 16C8 fibroblast) (TPA-induced protein) (TPA- S1). [Source:Uniprot/SWISSPROT;Acc:P12032]	ENSMUST00000009530	787	618	6	no	no	no	no	0	0	?	1:yes	0.95
ENSMUSG00000001134	Uxt	UXT protein (Ubiquitously expressed transcript protein). [Source:Uniprot/SWISSPROT;Acc:Q9WTZ0]	ENSMUST00000001162	833	474	7	no	no	no	yes	0	0	?	1:yes	0.96
ENSMUSG00000001138	Cnnm3	cyclin M3; ancient conserved domain protein 3. [Source:RefSeq;Acc:NM_053186]	ENSMUST00000001166	4605	1242	8	no	no	no	yes	?	?	?	2:no	0.00
ENSMUSG00000001143	Lman2l	VIP36-like protein precursor (Lectin, mannose-binding 2-like). [Source:Uniprot/SWISSPROT;Acc:P59481]	ENSMUST00000001171	2224	1044	8	no	no	no	no	0	0.3	?	1:yes	0.56
ENSMUSG00000001150	Mcm3ap	80 kda MCM3-associated protein (GANP protein). [Source:Uniprot/SWISSPROT;Acc:Q9WUU9]	ENSMUST00000001178	6423	5979	29	no	no	no	no	0	0	?	2:no	0.00
ENSMUSG00000001151	Pcnt	Pericentrin 2. [Source:Uniprot/SWISSPROT;Acc:P48725]	ENSMUST00000001179	9514	8751	42	no	no	no	no	?	?	?	2:no	0.00
ENSMUSG00000001155	Ftcd	Formimidoyltransferase-cyclodeaminase (Formiminotransferase- cyclodeaminase) (FTCD) [Includes: Glutamate formimidoyltransferase (EC 2.1.2.5) (Glutamate formiminotransferase) (Glutamate formyltransferase); Formimidoyltetrahydrofolate cyclodeaminase (EC 4.	ENSMUST00000001183	1912	1626	14	no	no	no	yes	0	0.2857143	?	2:no	0.00
ENSMUSG00000001156	Mxd1	MAD protein (MAX dimerizer). [Source:Uniprot/SWISSPROT;Acc:P50538]	ENSMUST00000001184	1810	684	6	yes	no	no	yes	0	0	?	1:yes	0.75
ENSMUSG00000001157	Gmcl1	Germ cell-less protein-like 1 (mGcl-1) (DP-interacting protein) (DIP). [Source:Uniprot/SWISSPROT;Acc:Q920G9]	ENSMUST00000001185	2918	1575	14	no	no	no	yes	0	0.25	?	2:no	0.00
ENSMUSG00000001158	2610209M04Rik	putative nucleic acid binding protein RY-1; EST AI449063. [Source:RefSeq;Acc:NM_025665]	ENSMUST00000001186	836	468	6	no	no	no	no	?	?	?	1:yes	0.75
ENSMUSG00000001166	Oas1c	2'-5' oligoadenylate synthetase 1C; 2'-5' oligoadenylate synthetase-like 2. [Source:RefSeq;Acc:NM_033541]	ENSMUST00000001194	2286	1089	8	no	no	no	no	0	0	?	2:no	0.00
ENSMUSG00000001168	Oas1h		ENSMUST00000072476	1708	1110	5	no	no	no	no	?	?	?	1:yes	0.59
ENSMUSG00000001173	Ocrl		ENSMUST00000001202	5193	2712	24	no	no	no	no	?	?	?	2:no	0.00
ENSMUSG00000001175	Calm1	Calmodulin (CaM). [Source:Uniprot/SWISSPROT;Acc:P62204]	ENSMUST00000001204	4001	450	6	no	no	no	yes	0	0	?	2:no	0.00
ENSMUSG00000001175	Calm2	Calmodulin (CaM). [Source:Uniprot/SWISSPROT;Acc:P62204]	ENSMUST00000001204	4001	450	6	no	no	no	yes	0	0	?	2:no	0.00
ENSMUSG00000001175	Calm3	Calmodulin (CaM). [Source:Uniprot/SWISSPROT;Acc:P62204]	ENSMUST00000001204	4001	450	6	no	no	no	yes	0	0	?	2:no	0.00
ENSMUSG00000001211	Agpat3	1-acylglycerol-3-phosphate O-acyltransferase 3. [Source:RefSeq;Acc:NM_053014]	ENSMUST00000001240	3439	1131	10	no	no	no	no	0.2	0	?	1:yes	1.00
ENSMUSG00000001225	Slc26a3	Chloride anion exchanger (DRA protein) (Down-regulated in adenoma). [Source:Uniprot/SWISSPROT;Acc:Q9WVC8]	ENSMUST00000001254	2628	2274	21	no	no	yes	no	0	0.2857143	?	2:no	0.00
ENSMUSG00000001227	Sema6b	Semaphorin 6B precursor (Semaphorin VIB) (Sema VIB) (Semaphorin N) (Sema N). [Source:Uniprot/SWISSPROT;Acc:O54951]	ENSMUST00000001256	2661	2661	16	yes	no	no	no	0	0.6	?	2:no	0.00
ENSMUSG00000001228	Uhrf1	ubiquitin-like, containing PHD and RING finger domains, 1; nuclear protein 95. [Source:RefSeq;Acc:NM_010931]	ENSMUST00000001258	3490	2349	17	no	no	no	no	?	?	?	2:no	0.00
ENSMUSG00000001229	Dpp9	dipeptidylpeptidase 9. [Source:RefSeq;Acc:NM_172624]	ENSMUST00000038794	3456	2589	21	no	no	no	no	?	?	?	2:no	0.00
ENSMUSG00000001240	Ramp2	Receptor activity-modifying protein 2 precursor. [Source:Uniprot/SWISSPROT;Acc:Q9WUP0]	ENSMUST00000001271	789	570	4	no	no	yes	yes	0	0.375	?	2:no	0.00
ENSMUSG00000001247	Lsr	liver-specific bHLH-Zip transcription factor; Lisch7 protein. [Source:RefSeq;Acc:NM_017405]	ENSMUST00000001279	2052	1965	11	no	no	no	no	?	?	?	2:no	0.09
ENSMUSG00000001248	Gramd1a		ENSMUST00000001280	2664	2169	19	no	no	no	no	?	?	?	2:no	2.0e-03
ENSMUSG00000001249	Hpn	Serine protease hepsin (EC 3.4.21.-). [Source:Uniprot/SWISSPROT;Acc:O35453]	ENSMUST00000039435	1618	1308	13	no	no	no	no	0	0.4285714	?	2:no	0.00
ENSMUSG00000001260	Gabrg1	Gamma-aminobutyric-acid receptor gamma-1 subunit precursor (GABA(A) receptor). [Source:Uniprot/SWISSPROT;Acc:Q9R0Y8]	ENSMUST00000031119	4771	1398	9	no	no	no	no	0	0.7692308	?	2:no	0.00
ENSMUSG00000001270	Ckb	Creatine kinase, B chain (EC 2.7.3.2) (B-CK). [Source:Uniprot/SWISSPROT;Acc:Q04447]	ENSMUST00000001304	1442	1152	8	no	no	no	no	0	0	?	1:yes	0.91
ENSMUSG00000001280	Sp1	Transcription factor Sp1. [Source:Uniprot/SWISSPROT;Acc:O89090]	ENSMUST00000001326	3735	2346	6	no	no	no	yes	0	0	?	2:no	7.0e-03
ENSMUSG00000001281	Itgb7	Integrin beta-7 precursor (Integrin beta-P) (M290 IEL antigen). [Source:Uniprot/SWISSPROT;Acc:P26011]	ENSMUST00000001327	2673	2421	15	no	no	no	no	0.1428571	0.1428571	?	2:no	0.00
ENSMUSG00000001285	Myg1	MYG1 protein (Gamm1 protein). [Source:Uniprot/SWISSPROT;Acc:Q9JK81]	ENSMUST00000001331	1181	1143	7	no	no	no	no	0	0	?	1:yes	0.92
ENSMUSG00000001288	Rarg	Retinoic acid receptor gamma-A (RAR-gamma-A). [Source:Uniprot/SWISSPROT;Acc:P18911]	ENSMUST00000043172	2713	1377	10	no	no	no	yes	0	0.2	?	2:no	0.00
ENSMUSG00000001288	Rarg	Retinoic acid receptor gamma-A (RAR-gamma-A). [Source:Uniprot/SWISSPROT;Acc:P18911]	ENSMUST00000063339	1344	1344	8	no	no	no	yes	0	0.2	?	2:no	0.00
ENSMUSG00000001289	Pfdn5	Prefoldin subunit 5 (C-myc binding protein Mm-1) (Myc modulator 1) (EIG-1). [Source:Uniprot/SWISSPROT;Acc:Q9WU28]	ENSMUST00000001335	636	483	6	no	no	no	no	0	0	?	1:yes	0.95
ENSMUSG00000001300	Efnb2	Ephrin-B2 precursor (EPH-related receptor tyrosine kinase ligand 5) (LERK-5) (HTK ligand) (HTK-L) (ELF-2). [Source:Uniprot/SWISSPROT;Acc:P52800]	ENSMUST00000001319	4324	1011	5	no	no	no	yes	0	0.4	?	2:no	0.00
ENSMUSG00000001305	2810430M08Rik		ENSMUST00000001339	1298	846	5	no	no	no	no	?	?	?	1:yes	0.72
ENSMUSG00000001313	Rnd2	Rho-related GTP-binding protein RhoN (Rho7). [Source:Uniprot/SWISSPROT;Acc:Q9QYM5]	ENSMUST00000001347	1225	684	5	no	no	no	yes	0	0	?	1:yes	0.95
ENSMUSG00000001323	Srr	Serine racemase (EC 5.1.1.-). [Source:Uniprot/SWISSPROT;Acc:Q9QZX7]	ENSMUST00000065211	3167	1020	9	no	no	no	yes	0	1	?	2:no	0.00
ENSMUSG00000001323	Srr	Serine racemase (EC 5.1.1.-). [Source:Uniprot/SWISSPROT;Acc:Q9QZX7]	ENSMUST00000071240	3064	945	8	no	no	no	yes	0	1	?	2:no	0.00
ENSMUSG00000001333	Sync	syncoilin. [Source:RefSeq;Acc:NM_023485]	ENSMUST00000001367	2042	1413	5	no	no	no	no	0	0.3333333	?	2:no	0.00
ENSMUSG00000001334	Fndc5	fibronectin type III domain containing 5; peroxisomal protein. [Source:RefSeq;Acc:NM_027402]	ENSMUST00000001368	2704	630	6	no	no	no	yes	?	?	?	2:no	0.02
ENSMUSG00000001348	Acp5	Tartrate-resistant acid phosphatase type 5 precursor (EC 3.1.3.2) (TR- AP) (Tartrate-resistant acid ATPase) (TrATPase). [Source:Uniprot/SWISSPROT;Acc:Q05117]	ENSMUST00000069330	1372	984	5	no	no	no	no	0	0.25	?	2:no	0.00
ENSMUSG00000001349	Cnn1	Calponin H1, smooth muscle (Basic calponin) (Calponin 1). [Source:Uniprot/SWISSPROT;Acc:Q08091]	ENSMUST00000001384	2368	894	7	no	no	no	no	0	0.3333333	?	2:no	0.00
ENSMUSG00000001366	Fbxo9	f-box only protein 9; EST AA986398. [Source:RefSeq;Acc:NM_023605]	ENSMUST00000001402	1789	1311	12	no	no	no	no	?	?	?	2:no	0.36
ENSMUSG00000001376	1700034M03Rik	RIKEN cDNA 1700034M03; Bcl2-like. [Source:RefSeq;Acc:NM_024260]	ENSMUST00000001412	3547	2919	30	no	no	no	no	?	?	?	2:no	0.00
ENSMUSG00000001379	Apbb3	amyloid beta (A4) precursor protein-binding, family B, member 3. [Source:RefSeq;Acc:NM_146085]	ENSMUST00000001415	2062	1461	12	no	no	no	no	0	1	?	1:yes	0.68
ENSMUSG00000001380	Hars	Histidyl-tRNA synthetase (EC 6.1.1.21) (Histidine--tRNA ligase) (HisRS). [Source:Uniprot/SWISSPROT;Acc:Q61035]	ENSMUST00000001416	1902	1530	13	no	no	no	no	0.1666667	0	?	1:yes	0.55
ENSMUSG00000001383	Zmat2		ENSMUST00000001419	2259	600	6	no	no	no	no	0	0	?	2:no	0.48
ENSMUSG00000001403	Ube2c	Ubiquitin-conjugating enzyme E2 C (EC 6.3.2.19) (Ubiquitin-protein ligase C) (Ubiquitin carrier protein C) (UbcH10). [Source:Uniprot/SWISSPROT;Acc:Q9D1C1]	ENSMUST00000001439	567	516	6	no	no	yes	no	0.1666667	0	?	1:yes	0.87
ENSMUSG00000001415	Smg5		ENSMUST00000001451	4426	3195	22	yes	no	no	yes	?	?	?	2:no	0.00
ENSMUSG00000001416	Cct3	T-complex protein 1, gamma subunit (TCP-1-gamma) (CCT-gamma) (Matricin). [Source:Uniprot/SWISSPROT;Acc:P80318]	ENSMUST00000001452	1957	1638	14	no	no	no	yes	0	0	?	1:yes	0.56
ENSMUSG00000001417	Rhbg	Rhesus blood group-associated B glycoprotein; Rh type B glycoprotein. [Source:RefSeq;Acc:NM_021375]	ENSMUST00000001453	1912	1368	10	no	no	no	no	0	0	?	1:yes	0.79
ENSMUSG00000001418	0610031J06Rik	kidney predominant protein NCU-G1. [Source:RefSeq;Acc:NM_020003]	ENSMUST00000001454	1541	1215	6	yes	no	no	no	0	0	?	1:yes	0.81
ENSMUSG00000001419	Mef2d	Myocyte-specific enhancer factor 2D. [Source:Uniprot/SWISSPROT;Acc:Q63943]	ENSMUST00000001455	2004	1545	11	no	yes	no	yes	0	0	?	1:yes	0.73
ENSMUSG00000001420	Tmem79		ENSMUST00000001456	2337	1176	4	yes	no	no	no	0	0	?	2:no	0.48
ENSMUSG00000001424	AL033314	staphylococcal nuclease domain containing 1; p100 co-activator. [Source:RefSeq;Acc:NM_019776]	ENSMUST00000001460	3426	2733	24	no	no	no	yes	?	?	?	2:no	0.00
ENSMUSG00000001435	Col15a1	procollagen, type XVIII, alpha 1. [Source:RefSeq;Acc:NM_009929]	ENSMUST00000072755	5327	5325	37	no	no	no	no	?	?	?	2:no	0.00
ENSMUSG00000001435	Col15a1	procollagen, type XVIII, alpha 1. [Source:RefSeq;Acc:NM_009929]	ENSMUST00000081654	5015	3948	38	no	no	no	no	?	?	?	2:no	0.00
ENSMUSG00000001435	Col18a1	procollagen, type XVIII, alpha 1. [Source:RefSeq;Acc:NM_009929]	ENSMUST00000072755	5327	5325	37	no	no	no	no	?	?	?	2:no	0.00
ENSMUSG00000001435	Col18a1	procollagen, type XVIII, alpha 1. [Source:RefSeq;Acc:NM_009929]	ENSMUST00000081654	5015	3948	38	no	no	no	no	?	?	?	2:no	0.00
ENSMUSG00000001440	Kpnb1	Importin beta-1 subunit (Karyopherin beta-1 subunit) (Nuclear factor P97) (Pore targeting complex 97 kDa subunit) (PTAC97) (SCG). [Source:Uniprot/SWISSPROT;Acc:P70168]	ENSMUST00000001479	5589	2631	23	no	no	no	yes	0	0.25	?	2:no	0.00
ENSMUSG00000001441	Npepps	Puromycin-sensitive aminopeptidase (EC 3.4.11.-) (PSA). [Source:Uniprot/SWISSPROT;Acc:Q11011]	ENSMUST00000001480	3051	2763	23	no	yes	no	yes	0	0.125	?	2:no	0.00
ENSMUSG00000001444	Tbx21	T-box 21; T-box transcription factor. [Source:RefSeq;Acc:NM_019507]	ENSMUST00000001484	2549	1593	6	no	no	no	yes	?	?	?	2:no	0.18
ENSMUSG00000001445	Mrpl10	mitochondrial ribosomal protein L10. [Source:RefSeq;Acc:NM_026154]	ENSMUST00000001485	1682	789	5	no	no	yes	no	1	0	?	1:yes	1.00
ENSMUSG00000001467	Cyp51	cytochrome P450, 51. [Source:RefSeq;Acc:NM_020010]	ENSMUST00000001507	3636	1512	10	no	no	no	yes	0	0.2	?	2:no	0.00
ENSMUSG00000001472	Tcf25	FKSG26 protein. [Source:Uniprot/SWISSPROT;Acc:Q8R3L2]	ENSMUST00000057934	2738	2031	18	no	no	no	no	0	0	?	2:no	0.03
ENSMUSG00000001473	Tubb6		ENSMUST00000001513	1755	1344	4	no	no	no	no	0	0	?	1:yes	0.88
ENSMUSG00000001482	Def8	differentially expressed in FDCP 8. [Source:RefSeq;Acc:NM_054046]	ENSMUST00000001522	3206	1383	13	no	no	no	no	0	0.2	?	2:no	0.00
ENSMUSG00000001482	Def8	differentially expressed in FDCP 8. [Source:RefSeq;Acc:NM_054046]	ENSMUST00000065534	3756	1347	12	no	no	no	no	0	0.2	?	2:no	0.00
ENSMUSG00000001493	Meox1	Homeobox protein MOX-1 (Mesenchyme homeobox 1). [Source:Uniprot/SWISSPROT;Acc:P32442]	ENSMUST00000057054	2208	762	3	no	no	no	no	0	0.2	?	2:no	0.00
ENSMUSG00000001494	Sost	Sclerostin precursor. [Source:Uniprot/SWISSPROT;Acc:Q99P68]	ENSMUST00000001534	1988	636	2	no	no	no	no	0	0.5	?	1:yes	0.74
ENSMUSG00000001496	Titf1	Thyroid transcription factor 1 (Thyroid nuclear factor 1) (TTF-1) (Homeobox protein Nkx-2.1). [Source:Uniprot/SWISSPROT;Acc:P50220]	ENSMUST00000001536	2812	1119	3	no	no	no	no	0.1	0.2	?	2:no	0.00
ENSMUSG00000001497	Pax9	Paired box protein Pax-9. [Source:Uniprot/SWISSPROT;Acc:P47242]	ENSMUST00000001538	2550	1029	4	no	yes	no	no	?	?	?	2:no	0.10
ENSMUSG00000001504	Irx2	Iroquois-class homeodomain protein IRX-2 (Iroquois homeobox protein 2) (Homeodomain protein IRXA2). [Source:Uniprot/SWISSPROT;Acc:P81066]	ENSMUST00000074372	2449	1638	8	no	no	no	yes	0	0	?	1:yes	0.62
ENSMUSG00000001506	Col1a1	Collagen alpha 1(I) chain precursor. [Source:Uniprot/SWISSPROT;Acc:P11087]	ENSMUST00000001547	4711	4362	51	no	no	no	no	0	0.2	?	2:no	0.00
ENSMUSG00000001507		Integrin alpha-3 precursor (Galactoprotein B3) (GAPB3) (VLA-3 alpha chain) (CD49c). [Source:Uniprot/SWISSPROT;Acc:Q62470]	ENSMUST00000073698	4711	3207	25	no	no	no	no	0.2	0	?	2:no	0.00
ENSMUSG00000001507	Itga3	Integrin alpha-3 precursor (Galactoprotein B3) (GAPB3) (VLA-3 alpha chain) (CD49c). [Source:Uniprot/SWISSPROT;Acc:Q62470]	ENSMUST00000001548	4481	3162	26	no	no	no	no	0.2	0	?	2:no	0.00
ENSMUSG00000001508	Sgca	Alpha-sarcoglycan precursor (Alpha-SG) (Adhalin) (50 kDa dystrophin- associated glycoprotein) (50DAG). [Source:Uniprot/SWISSPROT;Acc:P82350]	ENSMUST00000001549	1181	1170	10	no	no	no	no	?	?	no	1:yes	0.55
ENSMUSG00000001510		Homeobox protein DLX-3. [Source:Uniprot/SWISSPROT;Acc:Q64205]	ENSMUST00000001551	823	276	3	no	no	no	no	0	0.25	?	2:no	0.00
ENSMUSG00000001517	4933413G19Rik	Forkhead box protein M1 (Forkhead homolog 16) (Winged-helix transcription factor Trident). [Source:Uniprot/SWISSPROT;Acc:O08696]	ENSMUST00000032506	1424	693	3	no	no	no	no	?	?	?	1:yes	0.66
ENSMUSG00000001517	Foxm1	Forkhead box protein M1 (Forkhead homolog 16) (Winged-helix transcription factor Trident). [Source:Uniprot/SWISSPROT;Acc:O08696]	ENSMUST00000073316	4379	2274	8	no	no	no	no	?	?	?	2:no	0.00
ENSMUSG00000001518	Itfg2		ENSMUST00000001559	2295	1353	12	no	no	no	no	0	0	?	1:yes	0.58
ENSMUSG00000001520	Nrip2	nuclear receptor interacting protein 2; neuronal interacting factor 1. [Source:RefSeq;Acc:NM_021717]	ENSMUST00000001561	1212	690	6	no	no	no	no	0	0.25	?	2:no	0.00
ENSMUSG00000001521	Tulp3	Tubby related protein 3 (Tubby-like protein 3). [Source:Uniprot/SWISSPROT;Acc:O88413]	ENSMUST00000001562	3312	1383	11	no	no	no	no	?	?	?	2:no	3.0e-03
ENSMUSG00000001524	Gtf2h4	TFIIH basal transcription factor complex p52 subunit (Basic transcription factor 52 kDa subunit) (BTF2-p52) (General transcription factor IIH polypeptide 4). [Source:Uniprot/SWISSPROT;Acc:O70422]	ENSMUST00000001565	1644	1392	14	no	yes	no	no	0	0	?	1:yes	0.68
ENSMUSG00000001525	Tubb5	Tubulin beta-5 chain. [Source:Uniprot/SWISSPROT;Acc:P05218]	ENSMUST00000001566	1689	1335	4	no	yes	no	no	0	0	?	1:yes	0.89
ENSMUSG00000001542	Ell2		ENSMUST00000001583	1074	573	7	no	no	no	no	0	0	?	1:yes	0.95
ENSMUSG00000001552	Jup	Junction plakoglobin (Desmoplakin III) (Fragment). [Source:Uniprot/SWISSPROT;Acc:Q02257]	ENSMUST00000001592	3195	2238	14	no	no	no	no	0.2	0.2	?	2:no	0.01
ENSMUSG00000001555	Fkbp10	FK506 binding protein 10 precursor (EC 5.2.1.8) (Peptidyl-prolyl cis- trans isomerase) (PPIase) (Rotamase) (65 kDa FK506-binding protein) (FKBP65) (Immunophilin FKBP65). [Source:Uniprot/SWISSPROT;Acc:Q61576]	ENSMUST00000001595	2585	1746	10	no	no	no	yes	0	0.1666667	?	2:no	0.43
ENSMUSG00000001558	Klhl10	kelch-like 10. [Source:RefSeq;Acc:NM_025727]	ENSMUST00000001599	2012	1827	5	no	yes	no	no	0	0	?	1:yes	0.67
ENSMUSG00000001566	Hlxb9	Homeobox protein HB9. [Source:Uniprot/SWISSPROT;Acc:Q9QZW9]	ENSMUST00000001608	2018	1215	3	no	no	no	no	0	0	?	1:yes	0.83
ENSMUSG00000001569	Gm1040		ENSMUST00000001611	2052	2052	7	no	no	no	yes	?	?	?	2:no	0.15
ENSMUSG00000001576	1200007D18Rik		ENSMUST00000001619	2736	873	10	no	no	yes	no	?	?	?	2:no	0.02
ENSMUSG00000001583	Tnk1	tyrosine kinase, non-receptor, 1; non-receptor tyrosine kinase. [Source:RefSeq;Acc:NM_031880]	ENSMUST00000001626	2778	2001	14	no	no	no	no	0	0.1666667	?	2:no	0.00
ENSMUSG00000001588	Centb1	centaurin, beta 1. [Source:RefSeq;Acc:NM_153788]	ENSMUST00000001631	2482	2223	22	no	no	yes	no	0	0.3333333	?	2:no	0.00
ENSMUSG00000001604	Tcea3	Transcription elongation factor A protein 3 (Transcription elongation factor S-II protein 3) (Transcription elongation factor TFIIS.h). [Source:Uniprot/SWISSPROT;Acc:P23881]	ENSMUST00000001648	1243	1044	11	no	no	no	no	?	?	?	1:yes	0.54
ENSMUSG00000001622	Csnk	Kappa casein precursor. [Source:Uniprot/SWISSPROT;Acc:P06796]	ENSMUST00000001667	826	546	5	yes	no	no	no	0	0	?	1:yes	0.90
ENSMUSG00000001627	Ifrd1	Interferon-related developmental regulator 1 (Nerve growth factor- inducible protein PC4) (TPA induced sequence 7) (TIS7 protein). [Source:Uniprot/SWISSPROT;Acc:P19182]	ENSMUST00000001672	3374	1350	12	no	no	no	no	?	?	?	2:no	2.0e-03
ENSMUSG00000001630	Stk38l	putative serine/threonine kinase NDR54. [Source:RefSeq;Acc:NM_172734]	ENSMUST00000001675	4315	1401	14	no	no	no	no	?	?	?	2:no	0.00
ENSMUSG00000001632	Brpf1	bromodomain and PHD finger containing, 1. [Source:RefSeq;Acc:NM_030178]	ENSMUST00000001677	4277	3741	8	no	no	no	yes	0	0	?	2:no	0.00
ENSMUSG00000001642	Akr1b3	Aldose reductase (EC 1.1.1.21) (AR) (Aldehyde reductase). [Source:Uniprot/SWISSPROT;Acc:P45376]	ENSMUST00000074150	879	879	9	no	no	no	no	?	?	?	1:yes	0.68
ENSMUSG00000001655	Hoxc13	Homeobox protein Hox-C13. [Source:Uniprot/SWISSPROT;Acc:P50207]	ENSMUST00000001700	2433	987	2	yes	no	no	yes	0	0.25	?	2:no	0.00
ENSMUSG00000001656		Homeobox protein Hox-C12 (Hox-3.8) (Fragment). [Source:Uniprot/SWISSPROT;Acc:P31313]	ENSMUST00000001701	180	180	1	no	no	no	no	?	?	?	1:yes	0.66
ENSMUSG00000001657	Hoxc8	Homeobox protein Hox-C8 (Hox-3.1) (M31). [Source:Uniprot/SWISSPROT;Acc:P09025]	ENSMUST00000001703	1691	729	2	no	yes	no	no	0	0.25	?	2:no	0.00
ENSMUSG00000001661	Hoxc6	Homeobox protein Hox-C6 (Hox-3.3) (Hox-6.1). [Source:Uniprot/SWISSPROT;Acc:P10629]	ENSMUST00000001711	1548	708	2	no	no	no	no	0	0.25	?	2:no	0.00
ENSMUSG00000001663	Gstt1	Glutathione S-transferase theta 1 (EC 2.5.1.18) (GST class-theta). [Source:Uniprot/SWISSPROT;Acc:Q64471]	ENSMUST00000001713	1035	723	5	no	no	no	no	0	0.3333333	?	1:yes	0.95
ENSMUSG00000001665	Gstt3	glutathione S-transferase, theta 3. [Source:RefSeq;Acc:NM_133994]	ENSMUST00000001715	1873	726	5	no	no	yes	no	0	0.3333333	?	1:yes	0.84
ENSMUSG00000001666	Ddt	D-dopachrome tautomerase (EC 5.3.3.-). [Source:Uniprot/SWISSPROT;Acc:O35215]	ENSMUST00000001716	609	357	3	no	no	no	no	?	?	?	1:yes	0.75
ENSMUSG00000001670	Tat	Tyrosine aminotransferase (EC 2.6.1.5) (L-tyrosine:2-oxoglutarate aminotransferase) (TAT). [Source:Uniprot/SWISSPROT;Acc:Q8QZR1]	ENSMUST00000001720	2353	1365	12	no	no	no	no	0	0.4444444	?	2:no	0.00
ENSMUSG00000001672	Marveld3	MARVEL (membrane-associating) domain containing 3 isoform a. [Source:RefSeq;Acc:NM_028584]	ENSMUST00000001722	1339	1158	3	no	no	no	yes	0	0	?	1:yes	0.93
ENSMUSG00000001672	Marveld3	MARVEL (membrane-associating) domain containing 3 isoform a. [Source:RefSeq;Acc:NM_028584]	ENSMUST00000051430	1131	1131	3	no	no	no	yes	0	0	?	1:yes	0.94
ENSMUSG00000001674	Ddx18	DEAD (Asp-Glu-Ala-Asp) box polypeptide 18. [Source:RefSeq;Acc:NM_025860]	ENSMUST00000001724	2199	1983	13	no	no	no	yes	0.25	0	?	2:no	0.36
ENSMUSG00000001687	Ubl3	ubiquitin-like 3. [Source:RefSeq;Acc:NM_011908]	ENSMUST00000079324	454	330	5	no	no	no	no	?	?	?	1:yes	0.75
ENSMUSG00000001700	Gramd3	HCV NS3-transactivated protein 2. [Source:RefSeq;Acc:NM_026240]	ENSMUST00000001746	2168	1542	14	no	no	no	no	?	?	?	2:no	0.11
ENSMUSG00000001700	Gramd3	HCV NS3-transactivated protein 2. [Source:RefSeq;Acc:NM_026240]	ENSMUST00000070166	2352	1338	16	no	no	no	no	?	?	?	2:no	0.06
ENSMUSG00000001707	Eef1e1	eukaryotic translation elongation factor 1 epsilon 1. [Source:RefSeq;Acc:NM_025380]	ENSMUST00000001757	1021	525	4	no	no	no	no	0	0	?	1:yes	0.95
ENSMUSG00000001729	Akt1	RAC-alpha serine/threonine-protein kinase (EC 2.7.1.37) (RAC-PK-alpha) (AKT1 kinase) (Protein kinase B) (PKB) (C-AKT) (Thymoma viral proto- oncogene). [Source:Uniprot/SWISSPROT;Acc:P31750]	ENSMUST00000001780	2683	1443	14	no	no	no	yes	0	0.25	?	2:no	0.00
ENSMUSG00000001739	Cldn15	Claudin-15. [Source:Uniprot/SWISSPROT;Acc:Q9Z0S5]	ENSMUST00000001790	1846	684	5	no	no	no	no	0	0	?	2:no	0.00
ENSMUSG00000001741	Il16	interleukin 16. [Source:RefSeq;Acc:NM_010551]	ENSMUST00000001792	5021	3969	19	no	no	no	no	0.2	0.2	?	2:no	0.00
ENSMUSG00000001750	Tcirg1	T-cell, immune regulator 1; osteosclerotic; ATPase, H+ transporting, lysosomal I; V-ATPase a3. [Source:RefSeq;Acc:NM_016921]	ENSMUST00000001801	2665	2505	20	no	yes	no	no	0.3333333	0	?	2:no	3.0e-03
ENSMUSG00000001751	Naglu	alpha-N-acetylglucosaminidase; alpha-N-acetylglucosaminidase, lysosomal. [Source:RefSeq;Acc:NM_013792]	ENSMUST00000001802	2449	2220	6	no	no	yes	no	0	0.25	?	2:no	0.00
ENSMUSG00000001755	Coasy	Bifunctional coenzyme A synthase (CoA synthase) [Includes: Phosphopantetheine adenylyltransferase (EC 2.7.7.3) (Pantetheine- phosphate adenylyltransferase) (PPAT) (Dephospho-CoA pyrophosphorylase); Dephospho-CoA kinase (EC 2.7.1.24) (DPCK) (Dephosphocoen	ENSMUST00000001806	2095	1692	10	no	no	no	yes	0	0	?	1:yes	0.69
ENSMUSG00000001761	Smo	Smoothened homolog precursor (SMO). [Source:Uniprot/SWISSPROT;Acc:P56726]	ENSMUST00000001812	3964	2382	12	no	no	no	no	0	0.6	?	2:no	0.00
ENSMUSG00000001763	Tspan33		ENSMUST00000046750	1976	852	8	no	no	no	no	0	0	?	1:yes	0.80
ENSMUSG00000001767	Crnkl1	Crooked neck-like protein 1 (Crooked neck homolog). [Source:Uniprot/SWISSPROT;Acc:Q9CQC1]	ENSMUST00000001818	3123	2085	14	no	no	yes	no	0.5	0	?	1:yes	1.00
ENSMUSG00000001768	Rin2	Ras and Rab interactor 2 (Ras interaction/interference protein 2). [Source:Uniprot/SWISSPROT;Acc:Q9D684]	ENSMUST00000071473	4477	2697	12	no	no	no	no	0	1	?	2:no	0.00
ENSMUSG00000001773	Folh1	Glutamate carboxypeptidase II (EC 3.4.17.21) (Membrane glutamate carboxypeptidase) (mGCP) (N-acetylated-alpha-linked acidic dipeptidase I) (NAALADase I) (Pteroylpoly-gamma-glutamate carboxypeptidase) (Folylpoly-gamma-glutamate carboxypeptidase) (FGCP) (F	ENSMUST00000001824	3003	2259	19	no	no	no	no	0	0.1428571	?	2:no	0.00
ENSMUSG00000001774	Chordc1	cysteine and histidine-rich domain (CHORD)-containing, zinc-binding protein 1. [Source:RefSeq;Acc:NM_025844]	ENSMUST00000001825	2205	996	11	yes	yes	no	no	0	0	?	2:no	0.38
ENSMUSG00000001783	D10Wsu52e		ENSMUST00000001834	1979	1518	12	no	no	no	no	?	?	?	2:no	0.25
ENSMUSG00000001785	Pwp1	periodic tryptophan protein 1 homolog; periodic tryptophan protein 1 homolog (S. cerevisiae); nuclear phosphoprotein similar to S. cerevisiae PWP1. [Source:RefSeq;Acc:NM_133993]	ENSMUST00000001836	2538	1506	15	no	no	no	no	?	?	?	2:no	0.03
ENSMUSG00000001786	Fbxo7	F-box only protein 7. [Source:RefSeq;Acc:NM_153195]	ENSMUST00000001837	1821	1572	9	no	no	no	no	?	?	?	2:no	0.35
ENSMUSG00000001794	Capns1	Calpain small subunit 1 (CSS1) (Calcium-dependent protease small subunit 1) (Calcium-dependent protease small subunit) (CDPS) (Calpain regulatory subunit) (Calcium-activated neutral proteinase small subunit) (CANP small subunit). [Source:Uniprot/SWISSPRO	ENSMUST00000001845	807	807	10	no	no	yes	yes	0	0	?	1:yes	0.94
ENSMUSG00000001802	Lrp3		ENSMUST00000001853	2238	2238	6	no	no	no	no	?	?	?	2:no	0.05
ENSMUSG00000001804	Dsg4	desmoglein 4; lanceolate hair. [Source:RefSeq;Acc:NM_181564]	ENSMUST00000019426	3478	3126	15	yes	no	no	no	0	0.4285714	?	2:no	0.00
ENSMUSG00000001815	Evx2	Homeobox even-skipped homolog protein 2 (EVX-2). [Source:Uniprot/SWISSPROT;Acc:P49749]	ENSMUST00000001867	1596	1458	3	no	no	no	no	0	0.25	?	2:no	0.00
ENSMUSG00000001819	Hoxd13	Homeobox protein Hox-D13 (Hox-4.8). [Source:Uniprot/SWISSPROT;Acc:P70217]	ENSMUST00000001872	2482	1020	2	no	no	no	yes	0	0.2857143	?	2:no	0.00
ENSMUSG00000001823	Hoxd12	Homeobox protein Hox-D12 (Hox-4.7) (Hox-5.6). [Source:Uniprot/SWISSPROT;Acc:P23812]	ENSMUST00000001878	2496	843	2	no	no	no	no	0	0.4	?	2:no	0.00
ENSMUSG00000001827	Folr1	Folate receptor alpha precursor (FR-alpha) (Folate receptor 1) (Folate-binding protein 1). [Source:Uniprot/SWISSPROT;Acc:P35846]	ENSMUST00000001882	1364	768	7	no	no	yes	no	0	0.125	?	2:no	0.00
ENSMUSG00000001829	Clpb	Suppressor of potassium transport defect 3 (SKD3 protein). [Source:Uniprot/SWISSPROT;Acc:Q60649]	ENSMUST00000001884	4492	2034	16	no	no	no	no	0	0.5	?	2:no	0.00
ENSMUSG00000001833	Sept7	Septin 7 (CDC10 protein homolog). [Source:Uniprot/SWISSPROT;Acc:O55131]	ENSMUST00000060080	2398	1314	13	no	no	no	no	0	0	?	2:no	0.00
ENSMUSG00000001844	Zdhhc4	Zinc finger DHHC domain containing protein 4. [Source:Uniprot/SWISSPROT;Acc:Q9D6H5]	ENSMUST00000001900	1332	1032	8	no	no	no	no	0	0	?	2:no	0.00
ENSMUSG00000001847	Rac1	Ras-related C3 botulinum toxin substrate 1 (p21-Rac1) (Ras-like protein TC25). [Source:Uniprot/SWISSPROT;Acc:P15154]	ENSMUST00000080537	2314	579	6	no	no	no	yes	?	?	yes	2:no	0.11
ENSMUSG00000001855	Nup214	MKIAA0023 protein (Fragment). [Source:Uniprot/SPTREMBL;Acc:Q80U93]	ENSMUST00000065398	6558	6339	36	no	no	no	yes	?	?	?	2:no	0.00
ENSMUSG00000001864	2810003C17Rik	ionized calcium binding adapter molecule 2. [Source:RefSeq;Acc:NM_145144]	ENSMUST00000001920	2953	453	6	no	no	no	no	0	0	?	2:no	0.01
ENSMUSG00000001865	Cpa3	Mast cell carboxypeptidase A precursor (EC 3.4.17.1) (MC-CPA) (Carboxypeptidase A3). [Source:Uniprot/SWISSPROT;Acc:P15089]	ENSMUST00000001921	1452	1254	11	no	yes	no	no	0	0.3333333	?	2:no	0.00
ENSMUSG00000001870	Ltbp1	Latent transforming growth factor beta binding protein, isoform 1L precursor (LTBP-1) (Transforming growth factor beta-1 binding protein 1) (TGF-beta1-BP-1). [Source:Uniprot/SWISSPROT;Acc:Q8CG19]	ENSMUST00000001927	6712	5139	34	no	no	no	no	0	0.2	?	2:no	0.00
ENSMUSG00000001870	Ltbp1	Latent transforming growth factor beta binding protein, isoform 1L precursor (LTBP-1) (Transforming growth factor beta-1 binding protein 1) (TGF-beta1-BP-1). [Source:Uniprot/SWISSPROT;Acc:Q8CG19]	ENSMUST00000079577	633	633	3	no	no	no	no	0	0.2	?	2:no	0.00
ENSMUSG00000001891	Ugp2	UDP-glucose pyrophosphorylase 2; uridindiphosphoglucosepyrophosphorylase 2. [Source:RefSeq;Acc:NM_139297]	ENSMUST00000060895	2043	1494	10	no	no	no	no	0	0	?	1:yes	0.72
ENSMUSG00000001901	Kcnh6	Potassium channel ERG2 (Fragment). [Source:Uniprot/SPTREMBL;Acc:Q8BYS2]	ENSMUST00000001965	2463	2463	11	no	no	no	yes	0	0.2222222	?	2:no	0.00
ENSMUSG00000001901	Kcnh6	Potassium channel ERG2 (Fragment). [Source:Uniprot/SPTREMBL;Acc:Q8BYS2]	ENSMUST00000051640	1188	1188	7	no	no	no	no	0	0.5	?	2:no	0.00
ENSMUSG00000001909	Trmt1		ENSMUST00000001974	2134	1878	17	yes	no	no	no	0	0	?	2:no	0.08
ENSMUSG00000001910	Btbd14b	transcriptional repressor NAC1. [Source:RefSeq;Acc:NM_025788]	ENSMUST00000001975	4300	1545	6	yes	no	no	no	0	0	?	2:no	0.00
ENSMUSG00000001911	Nfix	Nuclear factor 1 X-type (Nuclear factor 1/X) (NF1-X) (NFI-X) (NF-I/X) (CCAAT-box binding transcription factor) (CTF) (TGGCA-binding protein). [Source:Uniprot/SWISSPROT;Acc:P70257]	ENSMUST00000063596	1461	1461	9	no	no	no	no	0.25	0	?	1:yes	0.84
ENSMUSG00000001911	Nfix	Nuclear factor 1 X-type (Nuclear factor 1/X) (NF1-X) (NFI-X) (NF-I/X) (CCAAT-box binding transcription factor) (CTF) (TGGCA-binding protein). [Source:Uniprot/SWISSPROT;Acc:P70257]	ENSMUST00000076715	900	900	4	no	no	no	no	0.2	0	?	2:no	0.00
ENSMUSG00000001918	Slc1a5	Neutral amino acid transporter B (Insulin-activated amino acid transporter) (ASC-like Na(+) dependent neutral amino acid transporter ASCT2). [Source:Uniprot/SWISSPROT;Acc:P51912]	ENSMUST00000065232	2694	1659	10	no	no	no	no	0	0.5	?	2:no	0.00
ENSMUSG00000001924	Ube1x	Ubiquitin-activating enzyme E1 1. [Source:Uniprot/SWISSPROT;Acc:Q02053]	ENSMUST00000001989	3562	3177	25	no	no	yes	no	0.5	0	yes	1:yes	1.00
ENSMUSG00000001930	Vwf	von Willebrand factor. [Source:RefSeq;Acc:NM_011708]	ENSMUST00000001995	8565	8328	53	no	no	no	no	?	?	?	2:no	0.00
ENSMUSG00000001942	Siae	Sialate O-acetylesterase precursor (EC 3.1.1.53) (Sialic acid-specific 9-O-acetylesterase) (Yolk sac protein 2). [Source:Uniprot/SWISSPROT;Acc:P70665]	ENSMUST00000002007	3433	1626	10	no	no	no	no	0	0.2	?	2:no	0.00
ENSMUSG00000001942	Siae	Sialate O-acetylesterase precursor (EC 3.1.1.53) (Sialic acid-specific 9-O-acetylesterase) (Yolk sac protein 2). [Source:Uniprot/SWISSPROT;Acc:P70665]	ENSMUST00000072102	2303	1335	11	no	no	no	no	0	0.2	?	2:no	0.00
ENSMUSG00000001943	Vsig2	cortical thymocyte receptor (X. laevis CTX) like; CTM gene. [Source:RefSeq;Acc:NM_020518]	ENSMUST00000002008	1131	987	7	no	no	no	no	?	?	?	1:yes	0.70
ENSMUSG00000001943	Vsig2	cortical thymocyte receptor (X. laevis CTX) like; CTM gene. [Source:RefSeq;Acc:NM_020518]	ENSMUST00000011257	747	747	6	no	no	no	no	?	?	?	1:yes	0.74
ENSMUSG00000001946	Esam1	endothelial cell-selective adhesion molecule. [Source:RefSeq;Acc:NM_027102]	ENSMUST00000002011	1832	1185	7	no	no	no	no	0	0.1428571	?	2:no	0.00
ENSMUSG00000001948	Spa17	Sperm surface protein Sp17 (Sperm autoantigenic protein 17). [Source:Uniprot/SWISSPROT;Acc:Q62252]	ENSMUST00000002013	580	450	5	no	no	no	no	0	0.6666667	?	2:no	0.00
ENSMUSG00000001962		XAP-5 protein. [Source:Uniprot/SWISSPROT;Acc:Q9WV03]	ENSMUST00000002027	1367	1020	13	no	no	no	no	?	?	?	2:no	0.46
ENSMUSG00000001964	Emd	Emerin. [Source:Uniprot/SWISSPROT;Acc:O08579]	ENSMUST00000002029	1303	780	6	no	no	no	no	0	0	?	1:yes	0.94
ENSMUSG00000001983	Ccdc44	UPF0082 protein. [Source:Uniprot/SWISSPROT;Acc:Q8K0Z7]	ENSMUST00000002048	1340	885	5	yes	no	yes	no	0	0	?	1:yes	0.87
ENSMUSG00000001985	Grik3	Kainate receptor GluR7 3 subunit (Fragment). [Source:Uniprot/SPTREMBL;Acc:Q9JIA8]	ENSMUST00000030676	1808	1551	8	no	no	no	no	?	?	?	2:no	0.40
ENSMUSG00000001986	Gria3	glutamate receptor, ionotropic, AMPA3 (alpha 3); cAMP-dependent Rap1 guanine-nucleotide exchange factor. [Source:RefSeq;Acc:NM_016886]	ENSMUST00000076349	5050	2667	16	no	no	no	no	0	0.7272727	?	2:no	0.00
ENSMUSG00000001988	Npas1	Neuronal PAS domain protein 1 (Neuronal PAS1). [Source:Uniprot/SWISSPROT;Acc:P97459]	ENSMUST00000002053	1959	1785	11	no	no	no	yes	0	0.4	?	2:no	0.00
ENSMUSG00000001995	Sipa1l2	MKIAA1389 protein (Fragment). [Source:Uniprot/SPTREMBL;Acc:Q80TE4]	ENSMUST00000047850	6638	5169	19	no	no	no	yes	?	?	?	2:no	0.00
ENSMUSG00000001998	Ap4e1	Ap4e1 protein (Fragment). [Source:Uniprot/SPTREMBL;Acc:Q80V94]	ENSMUST00000002063	4176	1749	21	yes	no	no	no	?	?	?	2:no	0.00
ENSMUSG00000001999	Blvra	Biliverdin reductase A precursor (EC 1.3.1.24) (Biliverdin-IX alpha- reductase) (BVR A). [Source:Uniprot/SWISSPROT;Acc:Q9CY64]	ENSMUST00000002064	1150	888	8	no	no	no	no	0	0	?	1:yes	0.94
ENSMUSG00000002006	Pdzd4		ENSMUST00000002080	3342	2319	8	no	no	no	no	?	?	?	2:no	5.0e-03
ENSMUSG00000002007	Stk23	Serine/threonine-protein kinase 23 (EC 2.7.1.37) (Muscle-specific serine kinase 1) (MSSK-1). [Source:Uniprot/SWISSPROT;Acc:Q9Z0G2]	ENSMUST00000002081	1978	1698	15	no	no	no	no	0	0	?	2:no	0.37
ENSMUSG00000002010	Idh3g	Isocitrate dehydrogenase [NAD] subunit gamma, mitochondrial precursor (EC 1.1.1.41) (Isocitric dehydrogenase) (NAD+-specific ICDH). [Source:Uniprot/SWISSPROT;Acc:P70404]	ENSMUST00000052761	1331	1182	12	no	no	no	no	0	0	?	2:no	0.00
ENSMUSG00000002012	Pnck	pregnancy upregulated non-ubiquitously expressed CaM kinase; calcium/calmodulin-dependent protein kinase 1, beta. [Source:RefSeq;Acc:NM_012040]	ENSMUST00000002087	1536	1032	12	no	no	no	no	0	0	?	1:yes	0.86
ENSMUSG00000002014	Ssr4	Translocon-associated protein, delta subunit precursor (TRAP-delta) (Signal sequence receptor delta subunit) (SSR-delta). [Source:Uniprot/SWISSPROT;Acc:Q62186]	ENSMUST00000002090	761	519	6	no	no	no	no	0	0	?	1:yes	0.95
ENSMUSG00000002015	Bcap31	B-cell receptor-associated protein 31 (BCR-associated protein Bap31) (p28 Bap31). [Source:Uniprot/SWISSPROT;Acc:Q61335]	ENSMUST00000002091	1214	738	8	no	no	no	no	?	?	?	1:yes	0.71
ENSMUSG00000002017	2810405J04Rik		ENSMUST00000002070	2709	1533	8	no	no	yes	no	?	?	?	1:yes	0.69
ENSMUSG00000002020	Ltbp2	Latent transforming growth factor-beta-binding protein 2 precursor (LTBP-2). [Source:Uniprot/SWISSPROT;Acc:O08999]	ENSMUST00000002073	5740	5499	36	no	no	no	no	?	?	?	2:no	0.00
ENSMUSG00000002028	Mll1	Zinc finger protein HRX (ALL-1) (Fragment). [Source:Uniprot/SWISSPROT;Acc:P55200]	ENSMUST00000002095	14848	11601	36	no	yes	no	yes	?	?	?	2:no	0.00
ENSMUSG00000002031	1500035H01Rik		ENSMUST00000002099	3337	906	12	no	no	no	no	?	?	?	2:no	1.0e-03
ENSMUSG00000002032	Tmem25	transmembrane protein 25. [Source:RefSeq;Acc:NM_027865]	ENSMUST00000002100	2374	1098	9	no	no	no	no	0	0	?	1:yes	0.58
ENSMUSG00000002033	Cd3g	T-cell surface glycoprotein CD3 gamma chain precursor (T-cell receptor T3 gamma chain). [Source:Uniprot/SWISSPROT;Acc:P11942]	ENSMUST00000002101	902	549	7	no	no	no	no	0	0.9230769	no	2:no	0.00
ENSMUSG00000002043	Trappc6a		ENSMUST00000002112	775	480	5	yes	no	no	no	?	?	?	1:yes	0.58
ENSMUSG00000002052	Supt6h	suppressor of Ty 6 homolog. [Source:RefSeq;Acc:NM_009297]	ENSMUST00000002121	5888	5181	37	no	no	no	no	0	0.2	?	2:no	0.00
ENSMUSG00000002055	Spag5	Sperm associated antigen 5 (Mastrin) (Mitotic spindle associated protein p126) (MAP126). [Source:Uniprot/SWISSPROT;Acc:Q7TME2]	ENSMUST00000045026	3819	3498	24	no	no	no	no	0	0	?	2:no	0.00
ENSMUSG00000002057	Foxn1	Forkhead box protein N1 (Transcription factor winged-helix nude) (Hepatocyte nuclear factor 3 forkhead homolog 11) (HNF-3/forkhead homolog 11) (HFH-11). [Source:Uniprot/SWISSPROT;Acc:Q61575]	ENSMUST00000002126	2503	1947	9	no	no	no	no	0	0.25	?	2:no	0.00
ENSMUSG00000002058	Unc119	Unc-119 protein homolog (Retinal protein 4) (MRG4). [Source:Uniprot/SWISSPROT;Acc:Q9Z2R6]	ENSMUST00000002127	836	789	5	no	no	no	no	0	0	?	2:no	0.00
ENSMUSG00000002059		Ras-related protein Rab-34 (Rab-39) (Ras-related protein Rah) (Ras- related homolog). [Source:Uniprot/SWISSPROT;Acc:Q64008]	ENSMUST00000002128	1145	798	10	no	no	yes	no	0	0.375	?	1:yes	0.85
ENSMUSG00000002059	Rab34	Ras-related protein Rab-34 (Rab-39) (Ras-related protein Rah) (Ras- related homolog). [Source:Uniprot/SWISSPROT;Acc:Q64008]	ENSMUST00000056241	1190	780	11	no	no	yes	no	0	0.375	?	1:yes	0.82
ENSMUSG00000002064	Sdf2	Stromal cell-derived factor 2 precursor (SDF-2). [Source:Uniprot/SWISSPROT;Acc:Q9DCT5]	ENSMUST00000002133	1258	660	3	no	yes	no	no	0	0	?	1:yes	0.94
ENSMUSG00000002068	Ccne1	G1/S-specific cyclin E1. [Source:Uniprot/SWISSPROT;Acc:Q61457]	ENSMUST00000051596	1704	1479	14	no	no	no	yes	0	0	?	2:no	0.00
ENSMUSG00000002076	Hsf2bp		ENSMUST00000002145	2851	1017	8	no	no	no	no	0	0	?	2:no	0.14
ENSMUSG00000002083	Bbc3	Bcl-2 binding component 3; BH3-only. [Source:RefSeq;Acc:NM_133234]	ENSMUST00000002152	465	465	3	no	no	no	no	?	?	?	1:yes	0.73
ENSMUSG00000002100	Mybpc3	Myosin-binding protein C, cardiac-type (Cardiac MyBP-C) (C-protein, cardiac muscle isoform). [Source:Uniprot/SWISSPROT;Acc:O70468]	ENSMUST00000028718	4139	3810	33	no	no	no	no	0	0.375	?	2:no	0.00
ENSMUSG00000002102	Psmc3	26S protease regulatory subunit 6A (TAT-binding protein 1) (TBP-1). [Source:Uniprot/SWISSPROT;Acc:O88685]	ENSMUST00000002171	1522	1356	13	yes	no	no	yes	0	0.3333333	?	2:no	0.00
ENSMUSG00000002102	Psmc3	26S protease regulatory subunit 6A (TAT-binding protein 1) (TBP-1). [Source:Uniprot/SWISSPROT;Acc:O88685]	ENSMUST00000067663	1400	1329	12	yes	no	no	yes	0	0.3333333	?	2:no	0.00
ENSMUSG00000002103	Acp2	Lysosomal acid phosphatase precursor (EC 3.1.3.2) (LAP). [Source:Uniprot/SWISSPROT;Acc:P24638]	ENSMUST00000002172	3686	1272	11	no	no	no	no	0	0.3333333	?	2:no	0.00
ENSMUSG00000002104	Rapsn	43 kDa receptor-associated protein of the synapse (RAPsyn) (Acetylcholine receptor-associated 43 kDa protein) (43 kDa postsynaptic protein). [Source:Uniprot/SWISSPROT;Acc:P12672]	ENSMUST00000050323	1619	1239	8	no	no	no	no	?	?	?	1:yes	0.57
ENSMUSG00000002105	Slc39a13		ENSMUST00000073575	2273	1086	10	no	no	no	yes	0	0	?	1:yes	0.67
ENSMUSG00000002105	Slc39a13		ENSMUST00000079976	483	483	8	no	no	no	yes	0	0	?	1:yes	0.95
ENSMUSG00000002107	Cugbp2	CUG triplet repeat,RNA binding protein 2; elav-type RNA-binding protein 3; CUG triplet repeat,RNA-binding protein 2. [Source:RefSeq;Acc:NM_010160]	ENSMUST00000002176	5375	1524	14	yes	no	no	no	0.3333333	0	?	2:no	0.00
ENSMUSG00000002108	Nr1h3	Oxysterols receptor LXR-alpha (Liver X receptor alpha) (Nuclear orphan receptor LXR-alpha). [Source:Uniprot/SWISSPROT;Acc:Q9Z0Y9]	ENSMUST00000002177	1753	1338	10	no	no	no	yes	0	0.3333333	?	1:yes	0.86
ENSMUSG00000002109	Ddb2	damage specific DNA binding protein 2. [Source:RefSeq;Acc:NM_028119]	ENSMUST00000028696	1750	1299	10	no	no	no	no	0	0	?	1:yes	0.83
ENSMUSG00000002111	Sfpi1	31 kDa transforming protein (Transcription factor PU.1). [Source:Uniprot/SWISSPROT;Acc:P17433]	ENSMUST00000002180	1333	819	5	no	no	no	no	0	0	?	2:no	0.00
ENSMUSG00000002129	Sf3a1	splicing factor 3a, subunit 1. [Source:RefSeq;Acc:NM_026175]	ENSMUST00000002198	2990	2376	16	no	no	no	no	0	0	?	2:no	0.00
ENSMUSG00000002190	Clgn	Calmegin precursor (MEG 1 antigen) (Calnexin-T) (A2/6). [Source:Uniprot/SWISSPROT;Acc:P52194]	ENSMUST00000002259	3391	1836	15	no	no	no	no	0.125	0.125	?	2:no	0.00
ENSMUSG00000002204	Napsa	Kidney-derived aspartic protease-like protein precursor (EC 3.4.23.-) (KDAP-1) (KAP) (Napsin). [Source:Uniprot/SWISSPROT;Acc:O09043]	ENSMUST00000002274	1512	1260	9	no	no	no	no	0	0	?	1:yes	0.88
ENSMUSG00000002205	Vrk3	Serine/threonine-protein kinase VRK3 (EC 2.7.1.37) (Vaccinia-related kinase 3). [Source:Uniprot/SWISSPROT;Acc:Q8K3G5]	ENSMUST00000002275	1753	1362	15	no	no	no	no	0	0	?	1:yes	0.59
ENSMUSG00000002210	1500002O20Rik		ENSMUST00000002280	2232	1563	14	no	no	no	no	?	?	?	2:no	0.10
ENSMUSG00000002221	Paxip1	Pax transcription activation domain interacting protein. [Source:RefSeq;Acc:NM_018878]	ENSMUST00000002291	5054	3171	21	no	no	no	yes	0	0	?	2:no	0.00
ENSMUSG00000002222	Rmnd5a		ENSMUST00000002292	4283	1176	9	no	no	no	yes	?	?	?	2:no	0.00
ENSMUSG00000002227		Potentail helicase MOV-10. [Source:Uniprot/SWISSPROT;Acc:P23249]	ENSMUST00000002297	3182	3081	21	no	no	no	no	0	0.25	?	2:no	0.00
ENSMUSG00000002228	Ppm1j	protein phosphatase 2a, catalytic subunit, zeta isoform. [Source:RefSeq;Acc:NM_027982]	ENSMUST00000002298	1685	1524	10	no	no	no	no	0	0.5	?	2:no	0.00
ENSMUSG00000002233	Rhoc	Transforming protein RhoC. [Source:Uniprot/SWISSPROT;Acc:Q62159]	ENSMUST00000002303	1056	582	5	no	no	no	no	0	0.3333333	?	2:no	0.00
ENSMUSG00000002240	4930432K09Rik		ENSMUST00000002310	1312	1035	5	no	no	no	no	?	?	?	1:yes	0.69
ENSMUSG00000002249	Tead3	Transcriptional enhancer factor TEF-5 (TEA domain family member 3) (TEAD-3) (ETF-related factor-1) (ETFR-1) (DTEF-1). [Source:Uniprot/SWISSPROT;Acc:P70210]	ENSMUST00000019363	2488	1443	14	no	no	no	yes	0	0	?	2:no	0.35
ENSMUSG00000002249	Tead3	Transcriptional enhancer factor TEF-5 (TEA domain family member 3) (TEAD-3) (ETF-related factor-1) (ETFR-1) (DTEF-1). [Source:Uniprot/SWISSPROT;Acc:P70210]	ENSMUST00000080572	1155	1155	11	no	no	no	no	0	0	?	1:yes	0.87
ENSMUSG00000002250	Ppard	Peroxisome proliferator activated receptor delta (PPAR-delta) (PPAR- beta) (Nuclear hormone receptor 1) (NUC1). [Source:Uniprot/SWISSPROT;Acc:P35396]	ENSMUST00000002320	1635	1323	8	no	no	no	no	0	0.375	?	2:no	0.00
ENSMUSG00000002257	Def6	differentially expressed in FDCP 6; SWAP-70-like adapter of T-cells. [Source:RefSeq;Acc:NM_027185]	ENSMUST00000002327	2216	1893	11	no	no	no	no	?	?	?	2:no	0.10
ENSMUSG00000002265	Peg3	paternally expressed 3; paternally expressed gene 3. [Source:RefSeq;Acc:NM_008817]	ENSMUST00000002335	4713	4713	11	no	no	no	no	0	0	?	2:no	0.00
ENSMUSG00000002265	Peg3	paternally expressed 3; paternally expressed gene 3. [Source:RefSeq;Acc:NM_008817]	ENSMUST00000051209	6624	4857	11	no	no	no	no	0	0	?	2:no	0.00
ENSMUSG00000002266	Zim1	zinc finger, imprinted 1. [Source:RefSeq;Acc:NM_011769]	ENSMUST00000002336	3184	1704	3	no	yes	no	no	0	0	?	2:no	0.09
ENSMUSG00000002274	Metrn	Similar to C380A1.2.1 (Fragment). [Source:Uniprot/SPTREMBL;Acc:Q8C1Q4]	ENSMUST00000002344	1363	876	5	no	no	no	no	0	0.5	?	2:no	0.00
ENSMUSG00000002279	2400010G15Rik		ENSMUST00000063344	1692	1653	9	no	no	yes	no	0	0	?	1:yes	0.76
ENSMUSG00000002280	Narfl	nuclear prelamin A recognition factor-like. [Source:RefSeq;Acc:NM_026238]	ENSMUST00000002350	2531	1431	11	no	no	no	no	?	?	?	2:no	0.09
ENSMUSG00000002289	Angptl4	Angiopoietin-related protein 4 precursor (Angiopoietin-like 4) (Hepatic fibrinogen/angiopoietin-related protein) (HFARP) (Fasting- induced adipose factor) (Secreted protein Bk89) (NG27 protein) (425O18-1). [Source:Uniprot/SWISSPROT;Acc:Q9Z1P8]	ENSMUST00000002360	3053	1233	7	no	no	no	no	0	0.375	?	2:no	0.00
ENSMUSG00000002290	Rab11b	Ras-related protein Rab-11B. [Source:Uniprot/SWISSPROT;Acc:P46638]	ENSMUST00000048874	1767	657	5	no	no	yes	yes	0	0.3333333	?	2:no	0.00
ENSMUSG00000002297	Dbf4	activator of S phase kinase. [Source:RefSeq;Acc:NM_013726]	ENSMUST00000002368	2292	1992	12	no	no	no	yes	0	0	?	2:no	0.00
ENSMUSG00000002307	Daxx	Death domain-associated protein 6 (Daxx). [Source:Uniprot/SWISSPROT;Acc:O35613]	ENSMUST00000079421	2430	2214	10	no	no	no	yes	0.1666667	0.1666667	?	2:no	0.00
ENSMUSG00000002308	Cd320		ENSMUST00000002379	1846	783	5	yes	no	yes	no	?	?	?	2:no	0.28
ENSMUSG00000002319	Ipo4	Importin 4 (Importin 4a) (Imp4a) (Ran-binding protein 4) (RanBP4). [Source:Uniprot/SWISSPROT;Acc:Q8VI75]	ENSMUST00000047131	3556	3246	32	no	no	no	no	?	?	?	2:no	0.00
ENSMUSG00000002320	Tm9sf1	Transmembrane 9 superfamily protein member 1 precursor. [Source:Uniprot/SWISSPROT;Acc:Q9DBU0]	ENSMUST00000002391	2516	1821	6	no	no	no	yes	0	0.5	?	2:no	0.00
ENSMUSG00000002324	Rec8L1	Meiotic recombination protein REC8-like 1 (Cohesin Rec8p). [Source:Uniprot/SWISSPROT;Acc:Q8C5S7]	ENSMUST00000002395	2046	1776	20	no	no	yes	no	0	0	?	2:no	0.00
ENSMUSG00000002325	Isgf3g	Transcriptional regulator ISGF3 gamma subunit (IFN-alpha responsive transcription factor subunit) (Interferon stimulated gene factor 3 gamma) (ISGF3 p48 subunit) (ISGF-3 gamma). [Source:Uniprot/SWISSPROT;Acc:Q61179]	ENSMUST00000002396	1935	1200	9	no	no	no	no	0	0	?	2:no	0.00
ENSMUSG00000002325	Isgf3g	Transcriptional regulator ISGF3 gamma subunit (IFN-alpha responsive transcription factor subunit) (Interferon stimulated gene factor 3 gamma) (ISGF3 p48 subunit) (ISGF-3 gamma). [Source:Uniprot/SWISSPROT;Acc:Q61179]	ENSMUST00000053473	2319	1200	10	no	no	no	no	0	0	?	2:no	0.00
ENSMUSG00000002326	Gmpr2	GMP reductase 2 (EC 1.7.1.7) (Guanosine 5'-monophosphate oxidoreductase 2) (Guanosine monophosphate reductase 2). [Source:Uniprot/SWISSPROT;Acc:Q99L27]	ENSMUST00000002397	1992	1047	10	no	no	no	no	0	0.6666667	?	1:yes	0.78
ENSMUSG00000002329	1810034K20Rik	magnesium-dependent phosphatase-1. [Source:RefSeq;Acc:NM_023397]	ENSMUST00000002400	1661	495	6	no	no	no	no	?	?	?	2:no	0.47
ENSMUSG00000002332	Dhrs1	Dehydrogenase/reductase SDR family member 1 (EC 1.1.-.-). [Source:Uniprot/SWISSPROT;Acc:Q99L04]	ENSMUST00000002403	1381	942	9	no	no	no	yes	0	0	?	1:yes	0.93
ENSMUSG00000002341	Cspg3	Neurocan core protein precursor (Chondroitin sulfate proteoglycan 3). [Source:Uniprot/SWISSPROT;Acc:P55066]	ENSMUST00000002412	7135	3807	15	no	no	no	no	0	0	?	2:no	0.00
ENSMUSG00000002342	BC021367		ENSMUST00000002413	2996	1443	12	no	no	no	no	?	?	?	2:no	0.01
ENSMUSG00000002343	Armc6		ENSMUST00000019679	2240	1407	8	no	no	yes	no	?	?	?	2:no	0.29
ENSMUSG00000002345	2310045N01Rik	Myocyte-specific enhancer factor 2B. [Source:Uniprot/SWISSPROT;Acc:O55087]	ENSMUST00000002418	588	363	6	no	no	no	no	0	0	?	1:yes	0.95
ENSMUSG00000002345	Mef2b	Myocyte-specific enhancer factor 2B. [Source:Uniprot/SWISSPROT;Acc:O55087]	ENSMUST00000072500	1339	1050	10	no	no	no	no	0	0	?	1:yes	0.90
ENSMUSG00000002346	2900084M01Rik	Similar to R29893_1. [Source:Uniprot/SPTREMBL;Acc:Q8R0Y8]	ENSMUST00000063788	3020	957	8	no	no	no	no	0	0.25	?	2:no	0.02
ENSMUSG00000002365	Snx9	Sorting nexin 9. [Source:Uniprot/SWISSPROT;Acc:Q91VH2]	ENSMUST00000002436	1942	1764	18	no	no	no	yes	0	1	?	2:no	0.00
ENSMUSG00000002372	Ranbp3		ENSMUST00000002445	2344	1101	16	no	no	yes	no	0	0.5	?	2:no	0.00
ENSMUSG00000002379	Ndufa11		ENSMUST00000002452	545	426	4	no	no	no	no	0	0.25	?	1:yes	0.87
ENSMUSG00000002384	Bmp8b	Bone morphogenetic protein 8B precursor (BMP-8B). [Source:Uniprot/SWISSPROT;Acc:P55105]	ENSMUST00000002457	2940	1200	7	no	no	no	yes	0	0.5	?	2:no	0.00
ENSMUSG00000002393	Nr2f6	Orphan nuclear receptor EAR-2 (V-erbA related protein EAR-2). [Source:Uniprot/SWISSPROT;Acc:P43136]	ENSMUST00000002466	1925	1173	4	no	no	no	yes	0	0.25	?	2:no	0.00
ENSMUSG00000002395	2010315L10Rik		ENSMUST00000019169	970	813	8	no	no	no	no	0	0	?	1:yes	0.94
ENSMUSG00000002396	9430098E02Rik		ENSMUST00000002469	1066	660	4	no	yes	no	no	?	?	?	1:yes	0.75
ENSMUSG00000002409	Dyrk1b	Dual-specificity tyrosine-phosphorylation regulated kinase 1B (EC 2.7.1.37) (EC 2.7.1.112). [Source:Uniprot/SWISSPROT;Acc:Q9Z188]	ENSMUST00000002483	2018	1770	9	no	no	no	no	0	0	?	2:no	0.00
ENSMUSG00000002413	Braf	B-Raf proto-oncogene serine/threonine-protein kinase (EC 2.7.1.37) (Fragment). [Source:Uniprot/SWISSPROT;Acc:P28028]	ENSMUST00000002487	987	987	8	yes	no	no	no	0	0	?	1:yes	0.85
ENSMUSG00000002416	Ndufb2	NADH-ubiquinone oxidoreductase AGGG subunit, mitochondrial precursor (EC 1.6.5.3) (EC 1.6.99.3) (Complex I-AGGG) (CI-AGGG). [Source:Uniprot/SWISSPROT;Acc:Q9CPU2]	ENSMUST00000002490	4371	318	4	no	no	no	no	0	0	?	2:no	0.00
ENSMUSG00000002428	Smarca3	SWI/SNF related, matrix associated, actin dependent regulator of chromatin, subfamily a, member 3; helicase-like transcription factor-like protein. [Source:RefSeq;Acc:NM_009210]	ENSMUST00000002502	4910	3012	25	no	no	no	no	0.1	0	?	2:no	0.00
ENSMUSG00000002455	Prpf6	U5 snRNP-associated 102 kDa protein (U5-102 kDa protein). [Source:Uniprot/SWISSPROT;Acc:Q91YR7]	ENSMUST00000002529	2985	2823	22	no	no	no	no	0.5	0	?	1:yes	1.00
ENSMUSG00000002458	Rgs19	Regulator of G-protein signaling 19 (RGS19). [Source:Uniprot/SWISSPROT;Acc:Q9CX84]	ENSMUST00000002532	1457	651	6	no	no	no	no	0	0.5	?	2:no	0.00
ENSMUSG00000002459	Rgs20	Regulator of G-protein signaling 20 (RGS20) (Regulator of G-protein signaling Z1). [Source:Uniprot/SWISSPROT;Acc:Q9QZB1]	ENSMUST00000002533	1618	720	5	no	no	no	no	0	0.6666667	?	1:yes	0.80
ENSMUSG00000002475	Abhd3	abhydrolase domain containing 3; lung alpha/beta hydrolase 3. [Source:RefSeq;Acc:NM_134130]	ENSMUST00000002549	1887	1236	9	no	no	no	yes	0	0	?	1:yes	0.87
ENSMUSG00000002477	Snrpd1	Small nuclear ribonucleoprotein Sm D1 (snRNP core protein D1) (Sm-D1) (Sm-D autoantigen). [Source:Uniprot/SWISSPROT;Acc:P62314]	ENSMUST00000002551	837	360	4	yes	yes	no	no	?	?	?	1:yes	0.55
ENSMUSG00000002486	Tchp		ENSMUST00000065043	3047	1389	11	no	no	no	no	?	?	?	2:no	0.01
ENSMUSG00000002489	Tiam1	T-lymphoma invasion and metastasis inducing protein 1 (TIAM1 protein). [Source:Uniprot/SWISSPROT;Acc:Q60610]	ENSMUST00000002588	7289	4776	28	no	yes	no	yes	0	0	?	2:no	0.00
ENSMUSG00000002500	Rpl3l	ribosomal protein L3-like. [Source:RefSeq;Acc:NM_025425]	ENSMUST00000045186	932	843	8	no	no	no	no	1	0	?	1:yes	1.00
ENSMUSG00000002504	Slc9a3r2	Na(+)/H(+) exchange regulatory cofactor NHE-RF2 (NHERF-2) (Tyrosine kinase activator protein 1) (TKA-1) (SRY interacting protein 1) (SIP- 1) (Solute carrier family 9 isoform A3 regulatory factor 2) (NHE3 kinase A regulatory protein E3KARP) (Sodium-hydrog	ENSMUST00000002572	2112	1014	7	no	no	no	no	0	0	?	1:yes	0.79
ENSMUSG00000002504	Slc9a3r2	Na(+)/H(+) exchange regulatory cofactor NHE-RF2 (NHERF-2) (Tyrosine kinase activator protein 1) (TKA-1) (SRY interacting protein 1) (SIP- 1) (Solute carrier family 9 isoform A3 regulatory factor 2) (NHE3 kinase A regulatory protein E3KARP) (Sodium-hydrog	ENSMUST00000019684	1197	681	6	no	no	no	no	0	0	?	1:yes	0.94
ENSMUSG00000002504	Slc9a3r2	Na(+)/H(+) exchange regulatory cofactor NHE-RF2 (NHERF-2) (Tyrosine kinase activator protein 1) (TKA-1) (SRY interacting protein 1) (SIP- 1) (Solute carrier family 9 isoform A3 regulatory factor 2) (NHE3 kinase A regulatory protein E3KARP) (Sodium-hydrog	ENSMUST00000072212	1368	951	8	no	no	no	no	0	0	?	1:yes	0.93
ENSMUSG00000002524	2410104I19Rik		ENSMUST00000002599	1825	1500	11	no	no	yes	yes	?	?	?	2:no	0.35
ENSMUSG00000002546	Golga2	Golgi autoantigen, golgin subfamily A member 2 (Golgi matrix protein GM130). [Source:Uniprot/SWISSPROT;Acc:Q921M4]	ENSMUST00000081670	4154	2667	25	no	no	no	yes	?	?	?	2:no	0.00
ENSMUSG00000002550	Uck1	Uridine-cytidine kinase 1 (EC 2.7.1.48) (UCK 1) (Uridine monophosphokinase 1) (Cytidine monophosphokinase 1). [Source:Uniprot/SWISSPROT;Acc:P52623]	ENSMUST00000002625	1911	834	7	no	no	no	no	0	0.2	?	2:no	0.00
ENSMUSG00000002565		Adseverin (Scinderin) (Gelsolin-like protein). [Source:Uniprot/SWISSPROT;Acc:Q60604]	ENSMUST00000078481	1848	1848	14	no	yes	no	no	0	0	?	2:no	0.38
ENSMUSG00000002565	Scin	Adseverin (Scinderin) (Gelsolin-like protein). [Source:Uniprot/SWISSPROT;Acc:Q60604]	ENSMUST00000002640	2957	2229	16	no	yes	no	no	0	0	?	2:no	0.02
ENSMUSG00000002578		zinc finger protein, subfamily 1A, 4. [Source:RefSeq;Acc:NM_011772]	ENSMUST00000065334	2213	2061	9	no	no	no	no	0	0	?	2:no	0.40
ENSMUSG00000002578	Zfpn1a4	zinc finger protein, subfamily 1A, 4. [Source:RefSeq;Acc:NM_011772]	ENSMUST00000002653	2688	1602	7	no	no	no	no	0	0	?	2:no	0.42
ENSMUSG00000002580	1810046J19Rik		ENSMUST00000002655	713	348	4	no	no	no	no	?	?	?	1:yes	0.75
ENSMUSG00000002588	Pon1	Serum paraoxonase/arylesterase 1 (EC 3.1.1.2) (EC 3.1.8.1) (PON 1) (Serum aryldialkylphosphatase 1) (A-esterase 1) (Aromatic esterase 1). [Source:Uniprot/SWISSPROT;Acc:P52430]	ENSMUST00000002663	1301	1068	9	no	no	no	no	0	0.125	?	2:no	0.00
ENSMUSG00000002602	Axl	Tyrosine-protein kinase receptor UFO precursor (EC 2.7.1.112) (Adhesion-related kinase). [Source:Uniprot/SWISSPROT;Acc:Q00993]	ENSMUST00000002677	4147	2667	20	no	no	no	no	0	0.1428571	?	2:no	0.00
ENSMUSG00000002603	Tgfb1	Transforming growth factor beta 1 precursor (TGF-beta 1). [Source:Uniprot/SWISSPROT;Acc:P04202]	ENSMUST00000002678	2094	1173	7	no	no	no	yes	0.1176471	0.3529412	?	2:no	0.00
ENSMUSG00000002608	Ccdc97		ENSMUST00000002683	2986	1023	5	no	no	no	no	?	?	?	2:no	0.01
ENSMUSG00000002617	Zfp40	zinc finger protein 40. [Source:RefSeq;Acc:NM_009555]	ENSMUST00000037057	4070	1512	6	yes	no	yes	no	0	0	?	2:no	0.00
ENSMUSG00000002625	Akap8l	Neighbor of A-kinase anchoring protein 95. [Source:Uniprot/SWISSPROT;Acc:Q9R0L7]	ENSMUST00000050214	2075	1926	14	no	no	no	no	0	0	?	2:no	0.30
ENSMUSG00000002633	Shh	Sonic hedgehog protein precursor (SHH) (HHG-1). [Source:Uniprot/SWISSPROT;Acc:Q62226]	ENSMUST00000002708	2692	1314	3	no	no	no	no	0.05	0.2	?	2:no	0.00
ENSMUSG00000002635	Pdcd2l		ENSMUST00000002710	1283	1095	7	yes	no	no	no	0	0.5	?	2:no	0.00
ENSMUSG00000002658	Gtf2f1	general transcription factor IIF polypeptide 1 (74kD subunit). [Source:RefSeq;Acc:NM_133801]	ENSMUST00000002733	1847	1527	13	no	no	no	no	0.2	0	?	2:no	0.44
ENSMUSG00000002658	Gtf2f1	general transcription factor IIF polypeptide 1 (74kD subunit). [Source:RefSeq;Acc:NM_133801]	ENSMUST00000066446	717	717	14	no	no	no	no	0.2	0	?	1:yes	0.69
ENSMUSG00000002660	Clpp	Putative ATP-dependent Clp protease proteolytic subunit, mitochondrial precursor (EC 3.4.21.92) (Endopeptidase Clp). [Source:Uniprot/SWISSPROT;Acc:O88696]	ENSMUST00000002735	982	819	6	yes	no	no	no	0	0	?	1:yes	0.89
ENSMUSG00000002661	Alkbh7		ENSMUST00000002737	910	666	4	no	no	no	no	?	?	?	1:yes	0.76
ENSMUSG00000002661	Alkbh7		ENSMUST00000074141	492	492	3	no	no	no	no	?	?	?	1:yes	0.74
ENSMUSG00000002664	Pspn	Persephin precursor (PSP). [Source:Uniprot/SWISSPROT;Acc:O70300]	ENSMUST00000002740	471	471	2	no	no	no	no	0	0.3333333	?	2:no	0.00
ENSMUSG00000002668	Dennd1c		ENSMUST00000011623	2600	2361	24	no	no	no	no	?	?	?	2:no	0.00
ENSMUSG00000002679	Med6	mediator of RNA polymerase II transcription, subunit 6 homolog. [Source:RefSeq;Acc:NM_027213]	ENSMUST00000002756	1047	588	8	yes	no	no	no	0	0	?	2:no	0.00
ENSMUSG00000002688	Prkcm	Protein kinase C, mu type (EC 2.7.1.-) (nPKC-mu) (Protein kinase D). [Source:Uniprot/SWISSPROT;Acc:Q62101]	ENSMUST00000002765	3163	2757	19	no	yes	no	yes	0	0.2857143	?	2:no	0.00
ENSMUSG00000002699	Lcp2	Lymphocyte cytosolic protein 2 (SH2 domain-containing leucocyte protein of 76 kDa) (SLP-76 tyrosine phosphoprotein) (SLP76). [Source:Uniprot/SWISSPROT;Acc:Q60787]	ENSMUST00000052413	3406	1602	20	no	yes	no	no	0	1	?	2:no	0.00
ENSMUSG00000002718	Cse1l	Importin-alpha re-exporter (Chromosome segregation 1-like protein) (Cellular apoptosis susceptibility protein). [Source:Uniprot/SWISSPROT;Acc:Q9ERK4]	ENSMUST00000002790	3482	2916	25	no	no	no	no	0	0.3333333	?	2:no	0.00
ENSMUSG00000002728	Nat5	N-acetyltransferase 5 (EC 2.3.1.-). [Source:Uniprot/SWISSPROT;Acc:P61600]	ENSMUST00000002805	1065	567	6	no	no	no	no	0	0	?	2:no	0.00
ENSMUSG00000002731	Prkra	protein kinase, interferon inducible double stranded RNA dependent activator. [Source:RefSeq;Acc:NM_011871]	ENSMUST00000002808	1560	942	8	no	no	no	yes	0.1666667	0	?	2:no	0.00
ENSMUSG00000002732	Fkbp7	FK506-binding protein 7 precursor (EC 5.2.1.8) (Peptidyl-prolyl cis- trans isomerase) (PPIase) (Rotamase) (FKBP-23). [Source:Uniprot/SWISSPROT;Acc:O54998]	ENSMUST00000002809	860	657	4	no	no	no	no	0	0.1666667	?	1:yes	0.95
ENSMUSG00000002733	Plekha3	Pleckstrin homology domain-containing protein family A member 3 (Phosphoinositol 4-phosphate adaptor protein-1) (FAPP-1). [Source:Uniprot/SWISSPROT;Acc:Q9ERS4]	ENSMUST00000002810	2054	894	9	no	no	no	yes	0.3333333	0	?	1:yes	0.79
ENSMUSG00000002741	Ykt6	SNARE protein Ykt6; prenylated SNARE protein. [Source:RefSeq;Acc:NM_019661]	ENSMUST00000002818	2404	597	7	no	no	no	yes	0	1	?	2:no	0.00
ENSMUSG00000002748	Baz1b	Bromodomain adjacent to zinc finger domain protein 1B (Williams-Beuren syndrome chromosome region 9 protein homolog) (WBRS9). [Source:Uniprot/SWISSPROT;Acc:Q9Z277]	ENSMUST00000002825	6104	4440	19	yes	no	no	no	0	0.125	?	2:no	0.00
ENSMUSG00000002763	Pex6	peroxisomal biogenesis factor 6. [Source:RefSeq;Acc:NM_145488]	ENSMUST00000002840	3200	2946	17	no	no	no	no	0	0.5	?	2:no	0.00
ENSMUSG00000002763	Pex6	peroxisomal biogenesis factor 6. [Source:RefSeq;Acc:NM_145488]	ENSMUST00000066348	1254	1254	5	no	no	no	no	0	0.5	?	2:no	0.00
ENSMUSG00000002767	Mrpl2	mitochondrial ribosomal protein L2; ribosomal protein, mitochondrial, L14. [Source:RefSeq;Acc:NM_025302]	ENSMUST00000002844	1021	930	7	no	yes	no	yes	0.6666667	0	?	1:yes	1.00
ENSMUSG00000002768	Mea1	Male-enhanced antigen-1 (Mea-1). [Source:Uniprot/SWISSPROT;Acc:Q64327]	ENSMUST00000002845	855	525	4	no	no	no	yes	0	0.6666667	?	2:no	0.00
ENSMUSG00000002769	Gnmt	glycine N-methyltransferase; glycine N methyl transferase. [Source:RefSeq;Acc:NM_010321]	ENSMUST00000002846	1032	882	6	no	no	no	no	0	0	?	1:yes	0.94
ENSMUSG00000002771	Grin2d	Glutamate [NMDA] receptor subunit epsilon 4 precursor (N-methyl D- aspartate receptor subtype 2D) (NR2D) (NMDAR2D). [Source:Uniprot/SWISSPROT;Acc:Q03391]	ENSMUST00000002848	3693	3693	14	no	no	no	no	0	0.7	?	2:no	0.00
ENSMUSG00000002778	Kdelr1	KDEL endoplasmic reticulum protein retention receptor 1. [Source:RefSeq;Acc:NM_133950]	ENSMUST00000002855	1591	639	5	no	no	no	no	0	0.4	?	2:no	0.00
ENSMUSG00000002781	Tmem143		ENSMUST00000069772	2163	1377	8	no	no	yes	no	0	0	?	1:yes	0.76
ENSMUSG00000002781	Tmem143		ENSMUST00000072642	723	723	7	no	no	yes	no	0	0	?	1:yes	0.95
ENSMUSG00000002791			ENSMUST00000002868	936	936	13	no	no	no	no	?	?	no	1:yes	0.50
ENSMUSG00000002797	A030007L17Rik		ENSMUST00000002874	2355	567	4	no	no	no	no	?	?	?	2:no	0.07
ENSMUSG00000002799	Jag2	Jagged 2 precursor (Jagged2). [Source:Uniprot/SWISSPROT;Acc:Q9QYE5]	ENSMUST00000075827	4811	3744	26	no	no	no	yes	5.555556E-02	0.1666667	?	2:no	0.00
ENSMUSG00000002803	Btbd6	BTB/POZ domain containing protein 6. [Source:Uniprot/SWISSPROT;Acc:Q8K2J9]	ENSMUST00000002880	2072	1233	4	no	no	no	yes	0	0	?	1:yes	0.85
ENSMUSG00000002804	Nudt14	Uridine diphosphate glucose pyrophosphatase (EC 3.6.1.45) (UGPPase) (Nucleoside diphosphate linked moiety X motif 14). [Source:Uniprot/SWISSPROT;Acc:Q9D142]	ENSMUST00000002881	800	669	5	no	no	no	yes	0	0.25	?	1:yes	0.96
ENSMUSG00000002808	Epdr2	ependymin 2. [Source:RefSeq;Acc:NM_134065]	ENSMUST00000002885	2362	675	3	yes	no	yes	no	0	0	?	2:no	0.23
ENSMUSG00000002812	Fliih	flightless I homolog. [Source:RefSeq;Acc:NM_022009]	ENSMUST00000002889	4012	3816	30	no	no	no	no	0	0	?	2:no	0.00
ENSMUSG00000002814	Top3a	DNA topoisomerase III alpha (EC 5.99.1.2). [Source:Uniprot/SWISSPROT;Acc:O70157]	ENSMUST00000002891	3740	3012	19	no	no	no	yes	0	0	?	2:no	0.00
ENSMUSG00000002820	Atg4d	APG4-D protein; cysteine protease involved in autophagy APG4-D; AUT-like 4, cysteine endopeptidase (S. cerevisiae). [Source:RefSeq;Acc:NM_153583]	ENSMUST00000065005	3010	1425	10	no	no	no	no	?	?	?	2:no	0.01
ENSMUSG00000002825	Qtrt1	Queuine tRNA-ribosyltransferase (EC 2.4.2.29) (tRNA-guanine transglycosylase) (Guanine insertion enzyme). [Source:Uniprot/SWISSPROT;Acc:Q9JMA2]	ENSMUST00000002902	1212	1212	9	no	no	no	no	0	0.25	?	2:no	0.00
ENSMUSG00000002831	S3-12	plasma membrane associated protein, S3-12; S3-12 protein. [Source:RefSeq;Acc:NM_020568]	ENSMUST00000002908	4444	4209	8	no	yes	no	no	0	0	?	2:no	0.00
ENSMUSG00000002833	Hdgfrp2	hepatoma-derived growth factor-related protein 2. [Source:RefSeq;Acc:NM_008233]	ENSMUST00000002911	2278	2037	16	no	yes	no	no	?	?	?	2:no	0.02
ENSMUSG00000002835	Chaf1a	Chromatin assembly factor 1 subunit A (CAF-1 subunit A) (Chromatin assembly factor I p150 subunit) (CAF-I 150 kDa subunit) (CAF-Ip150). [Source:Uniprot/SWISSPROT;Acc:Q9QWF0]	ENSMUST00000002914	2736	2736	14	no	no	no	no	0.1428571	0	?	2:no	0.00
ENSMUSG00000002844	Adprh	ADP-ribosylarginine hydrolase (EC 3.2.2.19) (ADP-ribose-L-arginine cleaving enzyme). [Source:Uniprot/SWISSPROT;Acc:P54923]	ENSMUST00000002923	1538	1089	4	no	no	no	yes	0	0.3333333	?	1:yes	0.94
ENSMUSG00000002845	Tmem39a		ENSMUST00000002924	2064	1461	10	no	no	no	no	?	?	?	2:no	0.29
ENSMUSG00000002846	4930455C21Rik		ENSMUST00000002925	1504	858	7	no	no	no	yes	?	?	?	1:yes	0.71
ENSMUSG00000002847	Pla1a	phospholipase A1 member A; phosphatidylserine-specific phospholipase A1. [Source:RefSeq;Acc:NM_134102]	ENSMUST00000002926	1974	1371	11	no	no	no	no	0	0.6666667	?	2:no	0.00
ENSMUSG00000002870	Mcm2	DNA replication licensing factor MCM2 (Minichromosome maintenance protein 2 homolog) (Nuclear protein BM28). [Source:Uniprot/SWISSPROT;Acc:P97310]	ENSMUST00000058011	3298	2721	16	no	no	yes	no	?	?	?	2:no	8.0e-03
ENSMUSG00000002871		transmembrane domain protein regulated in adipocytes; transmembrane domain protein regulated in adipocytes 40 kDa. [Source:RefSeq;Acc:NM_011906]	ENSMUST00000071145	1623	1110	14	no	no	no	no	0	0	?	1:yes	0.75
ENSMUSG00000002871	Gpr175	transmembrane domain protein regulated in adipocytes; transmembrane domain protein regulated in adipocytes 40 kDa. [Source:RefSeq;Acc:NM_011906]	ENSMUST00000055022	1737	1110	13	no	no	no	no	0	0	?	1:yes	0.78
ENSMUSG00000002881	Nab1	NGFI-A binding protein 1 (EGR-1 binding protein 1). [Source:Uniprot/SWISSPROT;Acc:Q61122]	ENSMUST00000069792	2087	1461	8	no	no	no	yes	0	0.6666667	?	1:yes	0.81
ENSMUSG00000002885	Cd97	CD97 antigen precursor. [Source:Uniprot/SWISSPROT;Acc:Q9Z0M6]	ENSMUST00000002964	3268	2457	20	yes	no	no	no	0	0.2857143	?	2:no	0.00
ENSMUSG00000002885	Cd97	CD97 antigen precursor. [Source:Uniprot/SWISSPROT;Acc:Q9Z0M6]	ENSMUST00000075843	2322	2322	19	yes	no	no	no	0	0.2857143	?	2:no	0.00
ENSMUSG00000002897	Il17ra	Interleukin-17 receptor precursor (IL-17 receptor). [Source:Uniprot/SWISSPROT;Acc:Q60943]	ENSMUST00000002976	3922	2595	13	no	no	no	yes	0	0.3333333	?	2:no	0.00
ENSMUSG00000002900	Lamb1-1	Laminin beta-1 chain precursor (Laminin B1 chain). [Source:Uniprot/SWISSPROT;Acc:P02469]	ENSMUST00000002979	5632	5505	32	no	no	no	no	?	?	?	2:no	0.00
ENSMUSG00000002908	Kcnn1	Small conductance calcium-activated potassium channel protein 1 (SK1). [Source:Uniprot/SWISSPROT;Acc:Q9EQR3]	ENSMUST00000002987	4016	1749	8	no	no	no	no	0	0.6666667	?	2:no	0.00
ENSMUSG00000002910	Arrdc2		ENSMUST00000002989	2352	1230	8	no	no	no	yes	?	?	?	2:no	0.27
ENSMUSG00000002930	Gsbs	G substrate; protein phosphatase 1, regulatory (inhibitor) 2; G-substrate. [Source:RefSeq;Acc:NM_011153]	ENSMUST00000052827	1753	480	5	no	no	no	no	0	0	?	1:yes	0.81
ENSMUSG00000002944	Cd36	Platelet glycoprotein IV (GPIV) (GPIIIB) (CD36 antigen) (PAS IV) (PAS- 4 protein). [Source:Uniprot/SWISSPROT;Acc:Q08857]	ENSMUST00000082367	2572	1419	16	no	no	no	no	0	0	?	2:no	0.18
ENSMUSG00000002948	Map2k7	mitogen activated protein kinase kinase 7; protein kinase, mitogen activated, kinase 7; MAP kinase kinase 7. [Source:RefSeq;Acc:NM_011944]	ENSMUST00000003027	1625	1407	13	no	no	yes	no	0	0	?	1:yes	0.74
ENSMUSG00000002948	Map2k7	mitogen activated protein kinase kinase 7; protein kinase, mitogen activated, kinase 7; MAP kinase kinase 7. [Source:RefSeq;Acc:NM_011944]	ENSMUST00000052385	2876	1608	16	no	no	yes	no	0	0	?	2:no	0.07
ENSMUSG00000002948	Map2k7	mitogen activated protein kinase kinase 7; protein kinase, mitogen activated, kinase 7; MAP kinase kinase 7. [Source:RefSeq;Acc:NM_011944]	ENSMUST00000062686	2701	1041	11	no	no	yes	no	0	0	?	2:no	0.18
ENSMUSG00000002949	Timm44	Import inner membrane translocase subunit TIM44, mitochondrial precursor. [Source:Uniprot/SWISSPROT;Acc:O35857]	ENSMUST00000003029	1765	1359	13	no	no	no	no	0.25	0	?	1:yes	1.00
ENSMUSG00000002957	Ap2a2	Adapter-related protein complex 2 alpha 2 subunit (Alpha-adaptin C) (Adaptor protein complex AP-2 alpha-2 subunit) (Clathrin assembly protein complex 2 alpha-C large chain) (100 kDa coated vesicle protein C) (Plasma membrane adaptor HA2/AP2 adaptin alpha	ENSMUST00000003038	4583	2904	22	no	no	no	no	0.1818182	0.4545455	?	2:no	0.00
ENSMUSG00000002963	Pnkp	polynucleotide kinase 3'- phosphatase; polynucleotide kinase 3'-phosphatase. [Source:RefSeq;Acc:NM_021549]	ENSMUST00000003044	1932	1569	16	no	no	yes	no	0	0	?	2:no	0.00
ENSMUSG00000002968	Med25		ENSMUST00000003049	2306	2235	19	no	no	no	no	?	?	?	2:no	3.0e-03
ENSMUSG00000002980	Bcam	Lutheran blood group (Auberger b antigen included); lutheran glycoprotein. [Source:RefSeq;Acc:NM_020486]	ENSMUST00000003061	2350	1869	8	no	no	no	no	0	0	?	1:yes	0.53
ENSMUSG00000002981	Clptm1	cleft lip and palate associated transmembrane protein 1; thymic epithelial cell surface antigen. [Source:RefSeq;Acc:NM_019649]	ENSMUST00000019352	2450	1995	12	no	no	no	no	0	0	?	2:no	0.29
ENSMUSG00000002981	Clptm1	cleft lip and palate associated transmembrane protein 1; thymic epithelial cell surface antigen. [Source:RefSeq;Acc:NM_019649]	ENSMUST00000055242	1545	1545	11	no	no	no	no	0	0	?	1:yes	0.74
ENSMUSG00000002983	Relb	Transcription factor RelB. [Source:Uniprot/SWISSPROT;Acc:Q04863]	ENSMUST00000049912	2204	1677	8	no	no	no	yes	0	0	?	1:yes	0.73
ENSMUSG00000002984	Tomm40	Probable mitochondrial import receptor subunit TOM40 homolog (Translocase of outer membrane 40 kDa subunit homolog). [Source:Uniprot/SWISSPROT;Acc:Q9QYA2]	ENSMUST00000032555	1490	1086	5	no	no	no	no	0	0.1666667	?	2:no	0.00
ENSMUSG00000002985	Apoe	Apolipoprotein E precursor (Apo-E). [Source:Uniprot/SWISSPROT;Acc:P08226]	ENSMUST00000003066	1108	936	4	no	no	yes	no	4.761905E-02	0.1428571	?	1:yes	0.85
ENSMUSG00000002992	Apoc2	Apolipoprotein C-II precursor (Apo-CII). [Source:Uniprot/SWISSPROT;Acc:Q05020]	ENSMUST00000003074	722	294	2	no	no	no	no	0	0.6	?	2:no	0.00
ENSMUSG00000002996		high mobility group box transcription factor 1. [Source:RefSeq;Acc:NM_177993]	ENSMUST00000019163	1600	1551	9	no	no	yes	no	0	0	?	1:yes	0.81
ENSMUSG00000002996	Hbp1	high mobility group box transcription factor 1. [Source:RefSeq;Acc:NM_177993]	ENSMUST00000081639	2627	1551	11	no	no	yes	no	0	0	?	2:no	0.33
ENSMUSG00000002997	Prkar2b	cAMP-dependent protein kinase type II-beta regulatory chain (Fragment). [Source:Uniprot/SWISSPROT;Acc:P31324]	ENSMUST00000003079	1649	1251	12	no	no	no	no	0	0.4545455	?	2:no	0.00
ENSMUSG00000002997	Prkar2b	cAMP-dependent protein kinase type II-beta regulatory chain (Fragment). [Source:Uniprot/SWISSPROT;Acc:P31324]	ENSMUST00000036497	3158	1251	11	no	no	no	no	0	0.4545455	?	2:no	0.00
ENSMUSG00000003031	Cdkn1b	Cyclin-dependent kinase inhibitor 1B (Cyclin-dependent kinase inhibitor p27) (p27Kip1). [Source:Uniprot/SWISSPROT;Acc:P46414]	ENSMUST00000003115	1166	594	3	no	no	no	no	0.2222222	0	?	1:yes	0.87
ENSMUSG00000003031	Cdkn1b	Cyclin-dependent kinase inhibitor 1B (Cyclin-dependent kinase inhibitor p27) (p27Kip1). [Source:Uniprot/SWISSPROT;Acc:P46414]	ENSMUST00000067327	3081	594	2	no	no	no	no	0.2222222	0	?	2:no	3.0e-03
ENSMUSG00000003032	Klf4	Kruppel-like factor 4 (Gut enriched kruppel-like factor) (Epithelial zinc-finger protein EZF). [Source:Uniprot/SWISSPROT;Acc:Q60793]	ENSMUST00000003116	2907	1452	5	no	no	no	yes	?	?	?	2:no	0.05
ENSMUSG00000003033	Ap1m1	Adaptor-related protein complex 1, mu 1 subunit (Mu-adaptin 1) (Adaptor protein complex AP-1 mu-1 subunit) (Golgi adaptor HA1/AP1 adaptin mu-1 subunit) (Clathrin assembly protein assembly protein complex 1 medium chain 1) (Clathrin coat assembly protein	ENSMUST00000003117	1963	1272	12	no	no	no	yes	0.4	0.2	?	2:no	0.00
ENSMUSG00000003037	Rab8a	Ras-related protein Rab-8A (Oncogene c-mel). [Source:Uniprot/SWISSPROT;Acc:P55258]	ENSMUST00000003121	624	624	8	no	no	no	no	0	0.2	?	2:no	0.00
ENSMUSG00000003038			ENSMUST00000003122	1173	279	6	no	no	no	yes	?	?	?	1:yes	0.68
ENSMUSG00000003039	2510049I19Rik		ENSMUST00000003123	1921	342	4	yes	no	no	no	?	?	?	2:no	0.09
ENSMUSG00000003051	Elf3	E74-like factor 3. [Source:RefSeq;Acc:NM_007921]	ENSMUST00000003135	1901	1116	9	no	no	no	no	0	0	?	2:no	0.00
ENSMUSG00000003053	Cyp2c29	Cytochrome P450 2C29 (EC 1.14.14.1) (CYPIIC29) (P-450 MUT-2) (Aldehyde oxygenase). [Source:Uniprot/SWISSPROT;Acc:Q64458]	ENSMUST00000003137	1746	1473	9	yes	no	no	no	0	0.3333333	no	2:no	0.00
ENSMUSG00000003061		T-cell receptor gamma chain C region 5/10-13. [Source:Uniprot/SWISSPROT;Acc:P06335]	ENSMUST00000040003	393	393	1	?	?	?	?	?	?	?	1:yes	0.72
ENSMUSG00000003061	A130095M15Rik	T-cell receptor gamma chain C region 5/10-13. [Source:Uniprot/SWISSPROT;Acc:P06335]	ENSMUST00000057273	1528	1023	7	no	no	no	no	0	1	?	2:no	0.00
ENSMUSG00000003062	Stard3nl	MLN64 N-terminal domain homolog (STARD3 N-terminal like protein). [Source:Uniprot/SWISSPROT;Acc:Q9DCI3]	ENSMUST00000039694	1282	708	9	no	no	no	no	0	0	?	1:yes	0.93
ENSMUSG00000003068	Stk11	serine/threonine kinase 11. [Source:RefSeq;Acc:NM_011492]	ENSMUST00000003152	2164	1311	10	no	no	no	yes	0	0	?	1:yes	0.75
ENSMUSG00000003070	Efna2	Ephrin-A2 precursor (EPH-related receptor tyrosine kinase ligand 6) (LERK-6) (ELF-1) (CEK7-ligand) (CEK7-L). [Source:Uniprot/SWISSPROT;Acc:P52801]	ENSMUST00000003154	1589	630	4	no	no	no	yes	0	0	?	1:yes	0.92
ENSMUSG00000003072	Atp5d	ATP synthase, H+ transporting, mitochondrial F1 complex, delta subunit. [Source:RefSeq;Acc:NM_025313]	ENSMUST00000003156	874	507	4	no	no	no	no	?	?	?	1:yes	0.76
ENSMUSG00000003099	Ppp5c	Serine/threonine protein phosphatase 5 (EC 3.1.3.16) (PP5) (Protein phosphatase T) (PPT). [Source:Uniprot/SWISSPROT;Acc:Q60676]	ENSMUST00000003183	2029	1500	13	no	no	no	no	0	0.1428571	?	2:no	0.00
ENSMUSG00000003119	Crkrs	CDC2-related protein kinase 7; protein kinase for splicing component. [Source:RefSeq;Acc:NM_026952]	ENSMUST00000003203	4839	3777	13	no	no	no	yes	0	0	?	2:no	0.00
ENSMUSG00000003123	Lipe	Hormone sensitive lipase (EC 3.1.1.-) (HSL). [Source:Uniprot/SWISSPROT;Acc:P54310]	ENSMUST00000003207	3221	2409	10	no	no	yes	no	0	0	?	2:no	0.02
ENSMUSG00000003123	Lipe	Hormone sensitive lipase (EC 3.1.1.-) (HSL). [Source:Uniprot/SWISSPROT;Acc:P54310]	ENSMUST00000054301	2650	2280	10	no	no	yes	no	0	0	?	2:no	0.13
ENSMUSG00000003131	Pafah1b2	Platelet-activating factor acetylhydrolase IB beta subunit (EC 3.1.1.47) (PAF acetylhydrolase 30 kDa subunit) (PAF-AH 30 kDa subunit) (PAF-AH beta subunit) (PAFAH beta subunit). [Source:Uniprot/SWISSPROT;Acc:Q61206]	ENSMUST00000003215	3142	690	6	no	no	no	yes	0	0.4	?	2:no	0.00
ENSMUSG00000003134	Tbc1d8	TBC1 domain family member 8 (Vascular Rab-GAP/TBC-containing protein) (BUB2-like protein 1). [Source:Uniprot/SWISSPROT;Acc:Q9Z1A9]	ENSMUST00000054462	4262	3405	20	yes	no	no	no	0	1	?	2:no	0.00
ENSMUSG00000003135	D1Bwg0212e		ENSMUST00000003219	3180	1518	7	no	no	no	yes	0	0.5	?	2:no	0.00
ENSMUSG00000003153	Slc2a3	Solute carrier family 2, facilitated glucose transporter, member 3 (Glucose transporter type 3, brain). [Source:Uniprot/SWISSPROT;Acc:P32037]	ENSMUST00000032476	3717	1482	10	no	no	no	yes	0	0.1666667	?	2:no	0.00
ENSMUSG00000003154	Foxj2	Forkhead box protein J2 (Fork head homologous X). [Source:Uniprot/SWISSPROT;Acc:Q9ES18]	ENSMUST00000003238	4483	1698	11	no	no	no	yes	0	0	?	2:no	0.00
ENSMUSG00000003161	Sri	sorcin. [Source:RefSeq;Acc:NM_025618]	ENSMUST00000003245	892	597	5	no	no	no	no	0.25	0	?	1:yes	0.95
ENSMUSG00000003166	Dgcr2	Carbonic anhydrase XV precursor (EC 4.2.1.1) (Carbonate dehydratase XV) (CA-XV). [Source:Uniprot/SWISSPROT;Acc:Q99N23]	ENSMUST00000012152	1437	1437	18	no	no	no	yes	0	0.2222222	?	2:no	0.00
ENSMUSG00000003166	Dgcr2	Carbonic anhydrase XV precursor (EC 4.2.1.1) (Carbonate dehydratase XV) (CA-XV). [Source:Uniprot/SWISSPROT;Acc:Q99N23]	ENSMUST00000066127	4016	1650	10	no	no	no	yes	0	0.2222222	?	2:no	0.00
ENSMUSG00000003178	Mical3	Protein MICAL-3. [Source:Uniprot/SWISSPROT;Acc:Q8CJ19]	ENSMUST00000077159	2875	2595	18	no	no	no	no	0	0	?	2:no	4.0e-03
ENSMUSG00000003184	Irf3	Interferon regulatory factor 3 (IRF-3). [Source:Uniprot/SWISSPROT;Acc:P70671]	ENSMUST00000003284	2019	1260	8	no	no	no	no	0	0	?	2:no	0.00
ENSMUSG00000003190	Bcl2l12	BCL2-like 12 (proline rich). [Source:RefSeq;Acc:NM_029410]	ENSMUST00000003290	1224	768	8	yes	no	yes	no	?	?	?	1:yes	0.51
ENSMUSG00000003198	BC011426		ENSMUST00000054780	2032	1620	5	no	no	no	no	0	0	?	1:yes	0.77
ENSMUSG00000003199	E130307M08Rik		ENSMUST00000003267	1527	1305	12	no	no	no	yes	?	?	?	2:no	0.48
ENSMUSG00000003200	Sh3gl1	SH3-containing GRB2-like protein 1 (SH3 domain protein 2B) (SH3p8). [Source:Uniprot/SWISSPROT;Acc:Q62419]	ENSMUST00000003268	2014	1107	10	no	no	no	yes	?	?	?	2:no	0.40
ENSMUSG00000003206	Ebi3	Interleukin-27 beta chain precursor (IL-27B) (Epstein-Barr virus induced gene 3 protein homolog). [Source:Uniprot/SWISSPROT;Acc:O35228]	ENSMUST00000003274	1154	687	5	yes	no	no	no	0	0	?	1:yes	0.89
ENSMUSG00000003226	Ranbp2	RAN binding protein 2. [Source:RefSeq;Acc:NM_011240]	ENSMUST00000003310	9480	9165	30	no	no	no	no	?	?	?	2:no	0.00
ENSMUSG00000003227	Edar	Tumor necrosis factor receptor superfamily member EDAR precursor (Anhidrotic ectodysplasin receptor 1) (Ectodysplasin-A receptor) (Ectodermal dysplasia receptor) (Downless). [Source:Uniprot/SWISSPROT;Acc:Q9R187]	ENSMUST00000003312	3679	1347	12	no	no	no	no	0.1818182	0.2727273	?	2:no	1.0e-03
ENSMUSG00000003228	Gprk5	G protein-coupled receptor kinase 5 (EC 2.7.1.-) (G protein-coupled receptor kinase GRK5). [Source:Uniprot/SWISSPROT;Acc:Q8VEB1]	ENSMUST00000003313	1437	1437	16	no	yes	no	no	0	0.2857143	?	2:no	0.00
ENSMUSG00000003233	Dvl3	Segment polarity protein dishevelled homolog DVL-3 (Dishevelled-3) (DSH homolog 3). [Source:Uniprot/SWISSPROT;Acc:Q61062]	ENSMUST00000003318	2364	2151	15	no	no	no	no	0.1666667	0.5	?	2:no	0.00
ENSMUSG00000003234	Abcf3	ATP-binding cassette, sub-family F (GCN20), member 3. [Source:RefSeq;Acc:NM_013852]	ENSMUST00000003319	3027	2130	21	no	no	no	no	0	0.6	?	2:no	0.00
ENSMUSG00000003235	Eif2b5	eukaryotic translation initiation factor 2B, subunit 5 epsilon. [Source:RefSeq;Acc:NM_172265]	ENSMUST00000003320	2554	2154	16	no	no	no	no	?	?	?	2:no	0.01
ENSMUSG00000003269	Pscd2	Cytohesin 2 (ARF nucleotide-binding site opener) (ARNO protein) (CLM2) (SEC7 homolog B) (msec7-2). [Source:Uniprot/SWISSPROT;Acc:P97695]	ENSMUST00000056820	2494	1200	12	no	no	no	no	?	?	?	2:no	0.09
ENSMUSG00000003271	Sult2b1	sulfotransferase family, cytosolic, 2B, member 1; hydroxysteroid sulfotransferase. [Source:RefSeq;Acc:NM_017465]	ENSMUST00000075571	1103	1017	7	no	no	no	no	0	0.6666667	no	2:no	0.00
ENSMUSG00000003273	Car11	Carbonic anhydrase-related protein 2 precursor (CARP-2) (CA-RP II) (CA-XI) (Carbonic anhydrase-related protein 11) (CARP XI) (CA-RP XI). [Source:Uniprot/SWISSPROT;Acc:O70354]	ENSMUST00000003360	1450	987	9	no	no	no	no	0	0	?	2:no	0.00
ENSMUSG00000003279	Dlgap1	Disks large-associated protein 1 (DAP-1) (Guanylate kinase-associated protein) (SAP90/PSD-95-associated protein 1) (SAPAP1) (PSD-95/SAP90 binding protein 1) (Fragment). [Source:Uniprot/SWISSPROT;Acc:Q9D415]	ENSMUST00000003366	4714	2979	12	no	no	no	no	?	?	?	2:no	0.00
ENSMUSG00000003282	Plag1	pleiomorphic adenoma gene 1; C2H2 zinc finger protein PLAG1. [Source:RefSeq;Acc:NM_019969]	ENSMUST00000003369	3161	1500	6	no	no	no	yes	0	0	?	2:no	0.11
ENSMUSG00000003283	Hck	Tyrosine-protein kinase HCK (EC 2.7.1.112) (p56-HCK/p59-HCK) (Hemopoietic cell kinase) (B-cell/myeloid kinase) (BMK). [Source:Uniprot/SWISSPROT;Acc:P08103]	ENSMUST00000003370	2047	1575	13	no	no	no	no	?	?	?	2:no	0.17
ENSMUSG00000003299	Mrpl4	mitochondrial ribosomal protein L4. [Source:RefSeq;Acc:NM_023167]	ENSMUST00000003386	1274	918	9	no	no	yes	no	1	0	?	1:yes	1.00
ENSMUSG00000003299	Mrpl4	mitochondrial ribosomal protein L4. [Source:RefSeq;Acc:NM_023167]	ENSMUST00000065926	1110	552	10	no	no	yes	no	1	0	?	1:yes	1.00
ENSMUSG00000003308	Keap1	Kelch-like ECH-associated protein 1 (Cytosolic inhibitor of Nrf2). [Source:Uniprot/SWISSPROT;Acc:Q9Z2X8]	ENSMUST00000049567	3088	1914	6	no	no	no	no	0	0	no	2:no	0.13
ENSMUSG00000003308	Keap1	Kelch-like ECH-associated protein 1 (Cytosolic inhibitor of Nrf2). [Source:Uniprot/SWISSPROT;Acc:Q9Z2X8]	ENSMUST00000071128	3143	1914	6	no	no	no	no	0	0	no	2:no	0.10
ENSMUSG00000003309	Ap1m2	Adaptor-related protein complex 1, mu 2 subunit (Mu-adaptin 2) (Adaptor protein complex AP-1 mu-2 subunit) (Golgi adaptor HA1/AP1 adaptin mu-2 subunit) (Clathrin assembly protein assembly protein complex 1 medium chain 2) (AP-mu chain family member mu1B)	ENSMUST00000003397	3722	1272	11	no	no	yes	yes	0.4	0.2	?	2:no	0.00
ENSMUSG00000003316	Glg1	Golgi apparatus protein 1 precursor (Golgi sialoglycoprotein MG-160) (E-selectin ligand 1) (ESL-1) (Selel). [Source:Uniprot/SWISSPROT;Acc:Q61543]	ENSMUST00000003404	5711	3528	26	no	no	no	no	0	0	?	1:yes	1.00
ENSMUSG00000003341	Atp8b3	spermatozoan aminophospholipid translocase. [Source:RefSeq;Acc:NM_026094]	ENSMUST00000020383	4411	4008	28	no	no	yes	no	0	0	?	2:no	0.00
ENSMUSG00000003341	Atp8b3	spermatozoan aminophospholipid translocase. [Source:RefSeq;Acc:NM_026094]	ENSMUST00000060793	414	414	4	no	no	yes	no	0	0	?	2:no	0.00
ENSMUSG00000003344	Btbd2		ENSMUST00000003434	2089	1176	8	no	yes	yes	no	?	?	?	2:no	0.37
ENSMUSG00000003345	Csnk1g2	casein kinase 1, gamma 2. [Source:RefSeq;Acc:NM_134002]	ENSMUST00000019676	753	753	8	no	yes	no	no	0	0	?	1:yes	0.94
ENSMUSG00000003345	Csnk1g2	casein kinase 1, gamma 2. [Source:RefSeq;Acc:NM_134002]	ENSMUST00000069370	1248	1248	12	no	yes	no	no	0	0	?	1:yes	0.85
ENSMUSG00000003345	Csnk1g2	casein kinase 1, gamma 2. [Source:RefSeq;Acc:NM_134002]	ENSMUST00000079773	2348	1329	11	no	yes	no	no	0	0	?	1:yes	0.54
ENSMUSG00000003346	D10Bwg1364e		ENSMUST00000003436	933	933	4	no	no	no	no	0	1	?	2:no	0.00
ENSMUSG00000003348	Mobkl2a		ENSMUST00000003438	2646	654	4	no	no	no	yes	?	?	?	2:no	0.03
ENSMUSG00000003352	Cacnb3	Voltage-dependent L-type calcium channel beta-3 subunit (CAB3) (Calcium channel, voltage-dependent, beta 3 subunit) (CCHB3). [Source:Uniprot/SWISSPROT;Acc:P54285]	ENSMUST00000003442	2461	1452	12	no	no	no	yes	0	1	?	2:no	0.00
ENSMUSG00000003354	Ccdc65	NYD-SP28 protein. [Source:RefSeq;Acc:NM_153518]	ENSMUST00000003444	1903	1482	8	no	no	yes	no	?	?	?	2:no	0.40
ENSMUSG00000003355	Fkbp11	FK506 binding protein 11 precursor (EC 5.2.1.8) (Peptidyl-prolyl cis- trans isomerase) (PPIase) (Rotamase) (19 kDa FK506-binding protein) (FKBP-19). [Source:Uniprot/SWISSPROT;Acc:Q9D1M7]	ENSMUST00000003445	734	606	6	no	no	no	no	0	0.2	?	1:yes	0.95
ENSMUSG00000003360			ENSMUST00000003450	1305	1305	11	no	no	no	no	?	?	?	2:no	0.43
ENSMUSG00000003360			ENSMUST00000064105	3081	891	15	no	no	no	no	?	?	?	2:no	1.0e-03
ENSMUSG00000003363	Pld3	phospholipase D3. [Source:RefSeq;Acc:NM_011116]	ENSMUST00000003453	2178	1467	10	yes	no	no	yes	0	0.3333333	?	2:no	0.00
ENSMUSG00000003378	Grik5	Glutamate receptor, ionotropic kainate 5 precursor (Glutamate receptor KA-2) (KA2) (Glutamate receptor gamma-2) (GluR gamma-2). [Source:Uniprot/SWISSPROT;Acc:Q61626]	ENSMUST00000003468	2799	2799	8	no	no	no	no	0	0.6666667	?	2:no	0.00
ENSMUSG00000003379	Cd79a	B-cell antigen receptor complex associated protein alpha-chain precursor (IG-alpha) (MB-1 membrane glycoprotein) (Surface-IGM- associated protein) (Membrane-bound immunoglobulin associated protein) (CD79A). [Source:Uniprot/SWISSPROT;Acc:P11911]	ENSMUST00000003469	600	600	5	no	no	no	no	0	0.5	?	2:no	0.00
ENSMUSG00000003380	Rabac1	Rab acceptor 1; GTP binding protein associated protein 1. [Source:RefSeq;Acc:NM_010261]	ENSMUST00000050267	700	294	8	no	no	no	no	0	0	?	1:yes	1.00
ENSMUSG00000003380	Rabac1	Rab acceptor 1; GTP binding protein associated protein 1. [Source:RefSeq;Acc:NM_010261]	ENSMUST00000076961	804	558	5	no	no	no	no	0	0	?	1:yes	1.00
ENSMUSG00000003382	Etv3	ets variant gene 3; ETS-domain transcriptional repressor; ETS-domain protein; mitogenic Ets transcriptional suppressor METS. [Source:RefSeq;Acc:NM_012051]	ENSMUST00000061033	804	804	5	no	no	no	yes	0	0.2857143	?	2:no	0.00
ENSMUSG00000003382	Etv3	ets variant gene 3; ETS-domain transcriptional repressor; ETS-domain protein; mitogenic Ets transcriptional suppressor METS. [Source:RefSeq;Acc:NM_012051]	ENSMUST00000063586	4502	1542	4	no	no	no	yes	0	0.2857143	?	2:no	0.00
ENSMUSG00000003402	Prkcsh	Glucosidase II beta subunit precursor (Protein kinase C substrate, 60.1 kDa protein, heavy chain) (PKCSH) (80K-H protein). [Source:Uniprot/SWISSPROT;Acc:O08795]	ENSMUST00000003493	2016	1587	18	no	no	no	no	0	0	?	2:no	0.23
ENSMUSG00000003410	Elavl3	ELAV-like protein 3 (Hu-antigen C) (HuC). [Source:Uniprot/SWISSPROT;Acc:Q60900]	ENSMUST00000003501	2247	1104	7	no	no	no	yes	0.3333333	0.3333333	?	2:no	0.00
ENSMUSG00000003411	Rab3b	Ras-related protein Rab-3B. [Source:Uniprot/SWISSPROT;Acc:Q9CZT8]	ENSMUST00000003502	3320	660	5	no	no	no	no	0	0.3333333	?	2:no	0.00
ENSMUSG00000003418	St8sia6	Alpha-2,8-sialyltransferase 8F (EC 2.4.99.-) (ST8Sia VI). [Source:Uniprot/SWISSPROT;Acc:Q8K4T1]	ENSMUST00000003509	3166	1197	8	no	no	no	no	0	0	?	2:no	0.03
ENSMUSG00000003420	Fcgrt	IgG receptor FcRn large subunit p51 precursor (FcRN) (Neonatal Fc receptor) (IgG Fc fragment receptor transporter, alpha chain). [Source:Uniprot/SWISSPROT;Acc:Q61559]	ENSMUST00000003512	1602	1110	7	no	no	no	no	0	0.2	?	2:no	0.00
ENSMUSG00000003421	Nosip	nitric oxide synthase interacting protein. [Source:RefSeq;Acc:NM_025533]	ENSMUST00000003513	1384	906	9	no	no	no	yes	?	?	?	1:yes	0.69
ENSMUSG00000003426	Rpl13a	60S ribosomal protein L13a (Transplantation antigen P198) (Tum-P198 antigen). [Source:Uniprot/SWISSPROT;Acc:P19253]	ENSMUST00000003518	1014	612	8	no	no	no	yes	?	?	yes	1:yes	0.78
ENSMUSG00000003429	Rps11	40S ribosomal protein S11. [Source:Uniprot/SWISSPROT;Acc:P62280]	ENSMUST00000051978	477	477	4	yes	no	no	no	?	?	?	1:yes	0.55
ENSMUSG00000003435	Supt5h	suppressor of Ty 5 homolog. [Source:RefSeq;Acc:NM_013676]	ENSMUST00000003527	3201	3201	28	no	no	no	no	0	0	?	2:no	0.00
ENSMUSG00000003436	Dll3	Delta-like protein 3 precursor (Drosophila Delta homolog 3) (M-Delta- 3). [Source:Uniprot/SWISSPROT;Acc:O88516]	ENSMUST00000050191	1817	1779	9	no	no	no	no	0.1	0.2	?	2:no	0.00
ENSMUSG00000003437	Paf1		ENSMUST00000003529	1975	1608	14	no	no	no	no	?	?	?	2:no	0.13
ENSMUSG00000003438	Timm50		ENSMUST00000081946	1487	1062	11	no	no	no	no	?	?	?	1:yes	0.50
ENSMUSG00000003444	Ixl		ENSMUST00000003536	669	600	4	no	no	no	yes	?	?	?	1:yes	0.80
ENSMUSG00000003452	Bicd1	Cytoskeleton-like bicaudal D protein homolog 1. [Source:Uniprot/SWISSPROT;Acc:Q8BR07]	ENSMUST00000003544	2043	2043	9	yes	no	no	no	?	?	?	2:no	0.04
ENSMUSG00000003458	Ncstn	Nicastrin precursor. [Source:Uniprot/SWISSPROT;Acc:P57716]	ENSMUST00000003550	2847	2163	17	no	no	no	no	0	0	?	2:no	0.02
ENSMUSG00000003464	Pex19	peroxisome biogenesis factor 19; peroxisomal farnesylated protein. [Source:RefSeq;Acc:NM_023041]	ENSMUST00000075895	2397	900	8	no	no	no	no	0	1	no	2:no	0.00
ENSMUSG00000003469	Phyhip	Phytanoyl-CoA hydroxylase interacting protein (Phytanoyl-CoA hydroxylase associated protein 1) (PAHXAP1) (PAHX-AP1). [Source:Uniprot/SWISSPROT;Acc:Q8K0S0]	ENSMUST00000003561	2789	993	5	no	no	no	no	0	0	no	2:no	0.20
ENSMUSG00000003476	Crhr2	Corticotropin releasing factor receptor 2 precursor (CRF-R 2) (CRF2) (Corticotropin-releasing hormone receptor 2) (CRH-R 2) (CRF-RB) (CRH- R2). [Source:Uniprot/SWISSPROT;Acc:Q60748]	ENSMUST00000003568	2618	1296	13	no	no	no	no	0	0.4285714	?	2:no	0.00
ENSMUSG00000003477	Inmt	Thioether S-methyltransferase (EC 2.1.1.96) (TEMT). [Source:Uniprot/SWISSPROT;Acc:P40936]	ENSMUST00000003569	1071	795	3	no	no	no	no	0	0	?	1:yes	0.94
ENSMUSG00000003484	Cyp4f18	cytochrome P450 CYP4F18; cytochrome P450, 4f18. [Source:RefSeq;Acc:NM_024444]	ENSMUST00000003574	1704	1575	13	no	no	no	no	?	?	?	2:no	0.22
ENSMUSG00000003500	Impdh1		ENSMUST00000078155	2589	1548	14	no	no	yes	no	?	?	?	2:no	0.04
ENSMUSG00000003505	Psg18	pregnancy specific glycoprotein 18; carcinoembryonic antigen 3. [Source:RefSeq;Acc:NM_011963]	ENSMUST00000003597	1486	1428	6	no	no	no	no	0	0	?	1:yes	0.88
ENSMUSG00000003518	Dusp3	Dual specificity protein phosphatase 3 (EC 3.1.3.48) (EC 3.1.3.16) (T- DSP11). [Source:Uniprot/SWISSPROT;Acc:Q9D7X3]	ENSMUST00000003612	1824	558	3	no	no	no	yes	0	0.3333333	?	2:no	0.00
ENSMUSG00000003526	Prodh	Proline oxidase, mitochondrial precursor (EC 1.5.3.-) (Proline dehydrogenase). [Source:Uniprot/SWISSPROT;Acc:Q9WU79]	ENSMUST00000003620	2240	1779	14	no	no	no	no	0	0	?	2:no	0.34
ENSMUSG00000003527	Es2el	DGCR14 protein (DiGeorge syndrome critical region 14 homolog) (ES2 protein) (Expressed sequence 2 embryonic lethal). [Source:Uniprot/SWISSPROT;Acc:O70279]	ENSMUST00000003621	2786	1443	10	no	no	no	no	0	0.5	?	2:no	0.00
ENSMUSG00000003528	Slc25a1	solute carrier family 25, member 1; tricarboxylate transport protein precursor; DiGeorge syndrome gene j; solute carrier family 25 (mitochondrial carrier; citrate transporter) member 1; solute carrier family 25 (mitochondrial carrier; citrate transporter	ENSMUST00000003622	1620	936	9	no	no	no	yes	0	0.3333333	?	1:yes	0.82
ENSMUSG00000003531	Dgcr6	DGCR6 protein (DiGeorge syndrome critical region 6 homolog). [Source:Uniprot/SWISSPROT;Acc:O35347]	ENSMUST00000066027	915	513	5	no	no	no	no	?	?	?	1:yes	0.76
ENSMUSG00000003531	Dgcr6	DGCR6 protein (DiGeorge syndrome critical region 6 homolog). [Source:Uniprot/SWISSPROT;Acc:O35347]	ENSMUST00000076757	597	597	5	no	no	no	no	?	?	?	1:yes	0.75
ENSMUSG00000003534	Ddr1	Epithelial discoidin domain receptor 1 precursor (EC 2.7.1.112) (Tyrosine kinase DDR) (Discoidin receptor tyrosine kinase) (Tyrosine- protein kinase CAK) (Cell adhesion kinase) (Protein-tyrosine kinase MPK-6). [Source:Uniprot/SWISSPROT;Acc:Q03146]	ENSMUST00000003628	2625	2625	17	no	no	no	no	0	0.1111111	?	2:no	0.00
ENSMUSG00000003541	Ier3	Radiation-inducible immediate-early gene IEX-1 (Immediate early protein GLY96) (Immediate early response 3 protein). [Source:Uniprot/SWISSPROT;Acc:P46694]	ENSMUST00000003635	1124	483	2	no	no	no	yes	0	0	?	1:yes	0.95
ENSMUSG00000003545	Fosb	Protein fosB. [Source:Uniprot/SWISSPROT;Acc:P13346]	ENSMUST00000003640	1017	1017	4	no	no	no	yes	0	0	?	1:yes	0.95
ENSMUSG00000003546	Klc4	Kinesin-like protein 8. [Source:Uniprot/SWISSPROT;Acc:Q9DBS5]	ENSMUST00000003641	1104	1023	7	no	no	no	yes	0	1	?	2:no	0.00
ENSMUSG00000003546	Klc4	Kinesin-like protein 8. [Source:Uniprot/SWISSPROT;Acc:Q9DBS5]	ENSMUST00000003642	1860	1860	16	no	no	no	yes	0	1	?	2:no	0.00
ENSMUSG00000003549	Ercc1	DNA excision repair protein ERCC-1. [Source:Uniprot/SWISSPROT;Acc:P07903]	ENSMUST00000003645	1053	897	10	no	no	no	no	0	0.2	?	2:no	0.00
ENSMUSG00000003555	Cyp17a1	Cytochrome P450 17A1 (EC 1.14.99.9) (CYPXVII) (P450-C17) (P450c17) (Steroid 17-alpha-hydroxylase/17,20 lyase). [Source:Uniprot/SWISSPROT;Acc:P27786]	ENSMUST00000026012	1802	1524	8	no	no	no	no	0	0.1666667	?	2:no	0.00
ENSMUSG00000003559	As3mt	methyltransferase Cyt19. [Source:RefSeq;Acc:NM_020577]	ENSMUST00000003655	1733	1128	12	no	no	no	no	0	0	?	1:yes	0.82
ENSMUSG00000003573	Homer3	Homer protein homolog 3 (Homer-3). [Source:Uniprot/SWISSPROT;Acc:Q99JP6]	ENSMUST00000003669	2390	1080	10	no	no	no	no	0	0	?	1:yes	0.52
ENSMUSG00000003575	Crtc1		ENSMUST00000076615	5695	1917	14	no	no	no	yes	?	?	?	2:no	0.00
ENSMUSG00000003581	0610009J22Rik		ENSMUST00000003677	1874	1140	9	no	no	no	yes	0	0	?	2:no	0.00
ENSMUSG00000003585	Sec14l2	SEC14-like protein 2 (Alpha-tocopherol associated protein) (TAP). [Source:Uniprot/SWISSPROT;Acc:Q99J08]	ENSMUST00000003681	2537	1212	12	no	no	no	no	0	0.2	?	2:no	0.00
ENSMUSG00000003604	Aven	Cell death regulator Aven. [Source:Uniprot/SWISSPROT;Acc:Q9D9K3]	ENSMUST00000003705	3260	1029	6	no	no	no	yes	0.2	0.2	?	2:no	0.00
ENSMUSG00000003617	Cp	Ceruloplasmin precursor (EC 1.16.3.1) (Ferroxidase). [Source:Uniprot/SWISSPROT;Acc:Q61147]	ENSMUST00000003714	3413	3183	20	no	no	no	no	0	0.7142857	no	2:no	0.00
ENSMUSG00000003623	Crot	Peroxisomal carnitine O-octanoyltransferase (EC 2.3.1.137) (COT). [Source:Uniprot/SWISSPROT;Acc:Q9DC50]	ENSMUST00000003720	2827	1839	18	no	no	yes	no	0	0.4285714	?	2:no	0.00
ENSMUSG00000003644	Rps6ka1	Ribosomal protein S6 kinase alpha 1 (EC 2.7.1.37) (S6K-alpha 1) (90 kDa ribosomal protein S6 kinase 1) (p90-RSK 1) (Ribosomal S6 kinase 1) (RSK-1) (pp90RSK1) (MAP kinase-activated protein kinase 1a) (MAPKAPK1A). [Source:Uniprot/SWISSPROT;Acc:P18653]	ENSMUST00000003741	3118	2322	22	no	no	no	yes	?	?	?	2:no	0.00
ENSMUSG00000003657	Calb2		ENSMUST00000003754	759	759	5	no	no	no	no	?	?	?	1:yes	0.74
ENSMUSG00000003660	Ascc3l1	U5 snRNP-specific protein, 200 kDa; U5 snRNP-specific protein, 200 kDa (DEXH RNA helicase family). [Source:RefSeq;Acc:NM_177214]	ENSMUST00000003757	6739	6408	45	no	no	yes	no	0	0	?	2:no	0.00
ENSMUSG00000003660	Ascc3l1	U5 snRNP-specific protein, 200 kDa; U5 snRNP-specific protein, 200 kDa (DEXH RNA helicase family). [Source:RefSeq;Acc:NM_177214]	ENSMUST00000052695	2181	2073	16	no	no	yes	no	0	0	?	2:no	0.14
ENSMUSG00000003662	Wdr39	WD40 protein Ciao1. [Source:RefSeq;Acc:NM_025296]	ENSMUST00000003759	3001	1020	7	no	no	no	yes	0.3333333	0	?	2:no	0.09
ENSMUSG00000003665	Has1	Hyaluronan synthase 1 (EC 2.4.1.212) (Hyaluronate synthase 1) (Hyaluronic acid synthase 1) (HA synthase 1). [Source:Uniprot/SWISSPROT;Acc:Q61647]	ENSMUST00000003762	2095	1752	5	no	no	no	no	0	0.25	?	2:no	0.00
ENSMUSG00000003680	1810059G22Rik	TAF6-like RNA polymerase II p300/CBP-associated factor-associated factor 65 kDa subunit 6L (PCAF-associated factor 65 alpha) (PAF65- alpha). [Source:Uniprot/SWISSPROT;Acc:Q8R2K4]	ENSMUST00000010249	834	660	5	no	no	no	no	0	0	?	1:yes	0.95
ENSMUSG00000003680	Taf6l	TAF6-like RNA polymerase II p300/CBP-associated factor-associated factor 65 kDa subunit 6L (PCAF-associated factor 65 alpha) (PAF65- alpha). [Source:Uniprot/SWISSPROT;Acc:Q8R2K4]	ENSMUST00000003777	2176	1851	12	no	no	no	no	0	0	?	2:no	0.46
ENSMUSG00000003721	Insig2	INSIG-2 membrane protein. [Source:RefSeq;Acc:NM_133748]	ENSMUST00000003818	2435	678	6	no	no	no	no	0	0	?	2:no	0.34
ENSMUSG00000003721	Insig2	INSIG-2 membrane protein. [Source:RefSeq;Acc:NM_133748]	ENSMUST00000071064	1283	678	6	no	no	no	no	0	0	?	1:yes	0.94
ENSMUSG00000003731	Kpna6	Importin alpha-7 subunit (Karyopherin alpha-6 subunit) (Importin alpha S2). [Source:Uniprot/SWISSPROT;Acc:O35345]	ENSMUST00000003828	2208	1611	14	no	no	no	no	0	0.3333333	?	2:no	0.00
ENSMUSG00000003746	Man1a	Mannosyl-oligosaccharide 1,2-alpha-mannosidase IA (EC 3.2.1.113) (Processing alpha-1,2-mannosidase IA) (Alpha-1,2-mannosidase IA) (Mannosidase alpha class 1A member 1) (Man(9)-alpha-mannosidase) (Man9-mannosidase). [Source:Uniprot/SWISSPROT;Acc:P45700]	ENSMUST00000003843	3889	1968	12	no	yes	no	yes	0	0.1428571	?	2:no	0.00
ENSMUSG00000003752	Itpkc	inositol 1,4,5-trisphosphate 3-kinase C. [Source:RefSeq;Acc:NM_181593]	ENSMUST00000003850	3218	2037	7	no	no	no	no	0	0.5	?	2:no	0.00
ENSMUSG00000003759	Shkbp1	Sh3kbp1 binding protein 1; SETA binding protein 1. [Source:RefSeq;Acc:NM_138676]	ENSMUST00000003857	2076	2076	17	no	no	no	yes	0	0.2	?	2:no	0.00
ENSMUSG00000003762	Adck4	aarF domain containing kinase 4. [Source:RefSeq;Acc:NM_133770]	ENSMUST00000003860	2176	1125	15	no	no	no	no	0	0	?	2:no	0.00
ENSMUSG00000003778	Brd8	bromodomain containing 8. [Source:RefSeq;Acc:NM_030147]	ENSMUST00000003876	4441	2856	22	no	no	no	no	?	?	?	2:no	0.00
ENSMUSG00000003779	Kif20a	Kinesin family member 20A (Rabkinesin-6) (Rab6-interacting kinesin- like protein) (Kinesin-like protein 174). [Source:Uniprot/SWISSPROT;Acc:P97329]	ENSMUST00000003877	3414	2664	19	no	no	no	no	0	0.2	?	2:no	0.00
ENSMUSG00000003808	Farsla	phenylalanine-tRNA synthetase-like, alpha subunit. [Source:RefSeq;Acc:NM_025648]	ENSMUST00000003906	1823	1527	13	no	no	no	no	0	0	?	2:no	0.00
ENSMUSG00000003809	Gcdh	Glutaryl-CoA dehydrogenase, mitochondrial precursor (EC 1.3.99.7) (GCD). [Source:Uniprot/SWISSPROT;Acc:Q60759]	ENSMUST00000003907	1904	1317	11	no	no	no	no	0	0	?	1:yes	0.76
ENSMUSG00000003810	Mast2	microtubule associated serine/threonine kinase 2; microtubule associated testis specific serine/threonine protein kinase. [Source:RefSeq;Acc:NM_008641]	ENSMUST00000003908	5336	5220	29	no	yes	no	no	0	0.1428571	?	2:no	0.00
ENSMUSG00000003812	Dnase2a	Deoxyribonuclease II alpha precursor (EC 3.1.22.1) (DNase II alpha) (Acid DNase) (Lysosomal DNase II). [Source:Uniprot/SWISSPROT;Acc:P56542]	ENSMUST00000003910	1281	1062	6	no	no	no	no	0	0.3333333	?	2:no	0.00
ENSMUSG00000003813	Rad23a	UV excision repair protein RAD23 homolog A (MHR23A). [Source:Uniprot/SWISSPROT;Acc:P54726]	ENSMUST00000003911	2075	1086	10	no	no	no	no	0	0	?	2:no	0.00
ENSMUSG00000003814	Calr	Calreticulin precursor (CRP55) (Calregulin) (HACBP) (ERp60). [Source:Uniprot/SWISSPROT;Acc:P14211]	ENSMUST00000003912	2117	1251	9	no	no	no	yes	0.1666667	0	?	1:yes	0.80
ENSMUSG00000003824	Syce2		ENSMUST00000003922	860	516	5	no	no	no	no	?	?	?	1:yes	0.76
ENSMUSG00000003847	Nfat5	Nuclear factor of activated T cells 5 (T cell transcription factor NFAT5) (NF-AT5) (Rel domain-containing transcription factor NFAT5). [Source:Uniprot/SWISSPROT;Acc:Q9WV30]	ENSMUST00000075922	4619	3678	13	no	no	yes	no	0	0	?	2:no	0.00
ENSMUSG00000003847	Nfat5	Nuclear factor of activated T cells 5 (T cell transcription factor NFAT5) (NF-AT5) (Rel domain-containing transcription factor NFAT5). [Source:Uniprot/SWISSPROT;Acc:Q9WV30]	ENSMUST00000077440	7819	4464	14	no	no	yes	no	0	0	?	2:no	0.00
ENSMUSG00000003848	Nob1	nin one binding protein. [Source:RefSeq;Acc:NM_026277]	ENSMUST00000003946	1648	1212	9	no	no	yes	no	?	?	?	1:yes	0.53
ENSMUSG00000003849	Nqo1	NAD(P)H dehydrogenase [quinone] 1 (EC 1.6.99.2) (Quinone reductase 1) (QR1) (DT-diaphorase) (DTD) (Azoreductase) (Phylloquinone reductase) (Menadione reductase). [Source:Uniprot/SWISSPROT;Acc:Q64669]	ENSMUST00000003947	1623	825	6	no	yes	no	no	?	?	?	1:yes	0.61
ENSMUSG00000003863	2410127E16Rik	Liprin-alpha 3 (Protein tyrosine phosphatase receptor type f polypeptide-interacting protein alpha 3) (PTPRF-interacting protein alpha 3). [Source:Uniprot/SWISSPROT;Acc:P60469]	ENSMUST00000003961	4039	3135	26	no	no	no	no	?	?	?	2:no	0.00
ENSMUSG00000003865	Gys1	Glycogen [starch] synthase, brain (EC 2.4.1.11). [Source:Uniprot/SWISSPROT;Acc:P54859]	ENSMUST00000003964	3522	2217	16	no	no	no	no	0	1	?	2:no	0.00
ENSMUSG00000003868	Ruvbl2	RuvB-like 2 (EC 3.6.1.-) (p47 protein). [Source:Uniprot/SWISSPROT;Acc:Q9WTM5]	ENSMUST00000033087	2175	1392	15	no	no	yes	no	0	0	?	2:no	0.00
ENSMUSG00000003872	Lin7b	lin 7 homolog b; vertebrate homolog of C. elegans Lin-7 type 2. [Source:RefSeq;Acc:NM_011698]	ENSMUST00000003971	534	534	5	no	no	no	no	0	0	?	1:yes	0.95
ENSMUSG00000003873	Bax	Apoptosis regulator BAX, membrane isoform alpha. [Source:Uniprot/SWISSPROT;Acc:Q07813]	ENSMUST00000033093	795	579	6	no	no	no	no	0	0	?	2:no	0.00
ENSMUSG00000003882	Il7r	Interleukin-7 receptor alpha chain precursor (IL-7R-alpha). [Source:Uniprot/SWISSPROT;Acc:P16872]	ENSMUST00000003981	3192	1380	8	no	no	no	no	0	0.2	?	2:no	0.00
ENSMUSG00000003929	Zfp81		ENSMUST00000054072	1551	1551	2	no	no	no	no	0	0	?	1:yes	0.83
ENSMUSG00000003934	Efnb3	Ephrin-B3 precursor. [Source:Uniprot/SWISSPROT;Acc:O35393]	ENSMUST00000004036	3123	1023	5	no	no	no	yes	0	0.3333333	?	2:no	0.00
ENSMUSG00000003948	Mmd	monocyte to macrophage differentiation-associated. [Source:RefSeq;Acc:NM_026178]	ENSMUST00000004050	2661	717	7	no	no	no	no	0	0.3333333	?	2:no	0.00
ENSMUSG00000003949	Hlf	hepatic leukemia factor. [Source:RefSeq;Acc:NM_172563]	ENSMUST00000004051	3613	888	4	no	no	no	no	0	0	?	2:no	1.0e-03
ENSMUSG00000003949	Hlf	hepatic leukemia factor. [Source:RefSeq;Acc:NM_172563]	ENSMUST00000043658	900	900	5	no	no	no	no	0	0	?	1:yes	0.94
ENSMUSG00000003955	2310056P07Rik	growth and transformation-dependent protein. [Source:RefSeq;Acc:NM_027342]	ENSMUST00000004057	636	468	5	no	yes	no	no	0	0	?	1:yes	0.95
ENSMUSG00000003970	Rpl8	60S ribosomal protein L8. [Source:Uniprot/SWISSPROT;Acc:P25120]	ENSMUST00000004072	841	774	6	no	no	no	yes	?	?	?	1:yes	0.78
ENSMUSG00000003974	Grm3	Metabotropic glutamate receptor 3 precursor (mGluR3). [Source:Uniprot/SWISSPROT;Acc:Q9QYS2]	ENSMUST00000004076	3536	2640	6	no	no	no	no	0	0.8	no	2:no	0.00
ENSMUSG00000003992	Ssbp2	Single-stranded DNA-binding protein 2 (Sequence-specific single- stranded-DNA-binding protein 2). [Source:Uniprot/SWISSPROT;Acc:Q9CYZ8]	ENSMUST00000004094	3760	1026	16	no	no	no	no	0	0	?	2:no	0.00
ENSMUSG00000003992	Ssbp2	Single-stranded DNA-binding protein 2 (Sequence-specific single- stranded-DNA-binding protein 2). [Source:Uniprot/SWISSPROT;Acc:Q9CYZ8]	ENSMUST00000042122	936	936	15	no	no	no	no	0	0	?	1:yes	0.77
ENSMUSG00000004018	Fancl	Ubiquitin ligase protein PHF9 (EC 6.3.2.-) (Proliferation of germ cells protein). [Source:Uniprot/SWISSPROT;Acc:Q9CR14]	ENSMUST00000004120	1775	1128	14	no	no	yes	no	0	0	?	2:no	0.00
ENSMUSG00000004031	6430517E21Rik	BMP/retinoic acid-inducible neural-specific protein 2. [Source:RefSeq;Acc:NM_207583]	ENSMUST00000004133	4165	2367	8	no	yes	no	no	?	?	?	2:no	0.00
ENSMUSG00000004032	Gstm5	Glutathione S-transferase Mu 5 (EC 2.5.1.18) (GST class-mu 5) (Fibrous sheath component 2) (Fsc2). [Source:Uniprot/SWISSPROT;Acc:P48774]	ENSMUST00000004134	924	675	8	no	no	no	no	0	0.3333333	?	1:yes	0.95
ENSMUSG00000004035	Gstm7		ENSMUST00000004137	1304	657	8	no	no	no	no	0	0.5	?	1:yes	0.93
ENSMUSG00000004038	Gstm3	Glutathione S-transferase Mu 3 (EC 2.5.1.18) (GST class-mu 3) (Glutathione S-transferase GT9.3). [Source:Uniprot/SWISSPROT;Acc:P19639]	ENSMUST00000004136	1186	657	8	no	no	no	no	0	0.3333333	?	1:yes	0.94
ENSMUSG00000004043	Stat5a	Signal transducer and activator of transcription 5A (Mammary gland factor). [Source:Uniprot/SWISSPROT;Acc:P42230]	ENSMUST00000004145	3836	2382	20	no	no	no	no	0	0.2	?	2:no	0.00
ENSMUSG00000004044	Ptrf	polymerase I and transcript release factor. [Source:RefSeq;Acc:NM_008986]	ENSMUST00000060792	1399	1179	2	no	no	no	no	0	0	?	1:yes	0.92
ENSMUSG00000004054	Map3k11	mitogen activated protein kinase kinase kinase 11; mixed lineage kinase 3. [Source:RefSeq;Acc:NM_022012]	ENSMUST00000004156	3551	2553	10	no	no	no	yes	0	0.1428571	?	2:no	0.00
ENSMUSG00000004056	Akt2	RAC-beta serine/threonine-protein kinase (EC 2.7.1.37) (RAC-PK-beta) (Protein kinase Akt-2) (Protein kinase B, beta) (PKB beta). [Source:Uniprot/SWISSPROT;Acc:Q60823]	ENSMUST00000051356	2923	1446	15	no	no	yes	no	0	0.1428571	?	2:no	0.05
ENSMUSG00000004069	Dnaja3	DnaJ homolog subfamily A member 3, mitochondrial precursor (Tumorous imaginal discs protein Tid56 homolog) (DnaJ protein Tid-1) (mTid-1). [Source:Uniprot/SWISSPROT;Acc:Q99M87]	ENSMUST00000060067	2591	1443	12	no	no	no	no	0	0.1111111	?	2:no	0.00
ENSMUSG00000004070	Hmox2	Heme oxygenase 2 (EC 1.14.99.3) (HO-2). [Source:Uniprot/SWISSPROT;Acc:O70252]	ENSMUST00000004172	1208	948	6	no	no	no	no	0	0.2	?	2:no	0.00
ENSMUSG00000004071	5730403B10Rik		ENSMUST00000004173	3898	627	6	no	no	no	no	0	0	?	2:no	0.00
ENSMUSG00000004096	0610040D20Rik		ENSMUST00000004200	1045	690	7	no	yes	yes	no	?	?	?	1:yes	0.75
ENSMUSG00000004098	Col5a3	procollagen, type V, alpha 3; Pro-alpha3(V). [Source:RefSeq;Acc:NM_016919]	ENSMUST00000004201	6089	5223	66	no	no	no	no	?	?	?	2:no	0.00
ENSMUSG00000004099	Dnmt1	DNA (cytosine-5)-methyltransferase 1 (EC 2.1.1.37) (Dnmt1) (DNA methyltransferase MmuI) (DNA MTase MmuI) (MCMT) (M.MmuI) (Met-1). [Source:Uniprot/SWISSPROT;Acc:P13864]	ENSMUST00000004202	5271	4881	39	no	no	no	no	0	0	?	2:no	0.00
ENSMUSG00000004100	Ppan	Suppressor of SWI4 1 homolog (Ssf-1) (Peter Pan homolog). [Source:Uniprot/SWISSPROT;Acc:Q91YU8]	ENSMUST00000004203	1588	1413	11	no	no	no	no	?	?	?	2:no	0.37
ENSMUSG00000004105	Angptl2	Angiopoietin-related protein 2 precursor (Angiopoietin-like 2). [Source:Uniprot/SWISSPROT;Acc:Q9R045]	ENSMUST00000004208	2060	1482	5	no	no	no	no	0	0	?	1:yes	0.80
ENSMUSG00000004110	Cacna1e	Voltage-dependent R-type calcium channel alpha-1E subunit (Voltage- gated calcium channel alpha subunit Cav2.3) (Calcium channel, L type, alpha-1 polypeptide, isoform 6) (Brain calcium channel II) (BII). [Source:Uniprot/SWISSPROT;Acc:Q61290]	ENSMUST00000004214	9305	6864	46	no	no	no	no	?	?	?	2:no	0.00
ENSMUSG00000004113		Voltage-dependent N-type calcium channel alpha-1B subunit (Voltage- gated calcium channel alpha subunit Cav2.2) (Calcium channel, L type, alpha-1 polypeptide isoform 5) (Brain calcium channel III) (BIII). [Source:Uniprot/SWISSPROT;Acc:O55017]	ENSMUST00000070864	6867	6867	45	no	no	no	yes	0	0.6363636	?	2:no	0.00
ENSMUSG00000004113	Cacna1b	Voltage-dependent N-type calcium channel alpha-1B subunit (Voltage- gated calcium channel alpha subunit Cav2.2) (Calcium channel, L type, alpha-1 polypeptide isoform 5) (Brain calcium channel III) (BIII). [Source:Uniprot/SWISSPROT;Acc:O55017]	ENSMUST00000041342	6984	6984	47	no	no	no	yes	0	0.6363636	?	2:no	0.00
ENSMUSG00000004127	Rg9mtd2	Alcohol dehydrogenase class IV (EC 1.1.1.1) (Retinol dehydrogenase) (Gastric alcohol dehydrogenase) (ADH-C2) (Alcohol dehydrogenase 7). [Source:Uniprot/SWISSPROT;Acc:Q64437]	ENSMUST00000040321	3935	993	8	?	?	?	?	?	?	?	2:no	0.00
ENSMUSG00000004187	Kifc2	Kinesin-like protein KIFC2. [Source:Uniprot/SWISSPROT;Acc:O08672]	ENSMUST00000004294	3128	2379	19	no	no	no	no	0	0	?	2:no	0.00
ENSMUSG00000004207	Psap	Sulfated glycoprotein 1 precursor (SGP-1) (Prosaposin). [Source:Uniprot/SWISSPROT;Acc:Q61207]	ENSMUST00000004316	2571	1674	14	no	no	no	no	0	0.2	?	2:no	0.00
ENSMUSG00000004221	Ikbkg	NF-kappa-B essential modulator (NEMO) (NF-kappa-B essential modifier) (Inhibitor of nuclear factor kappa-B kinase gamma subunit) (IkB kinase gamma subunit) (I-kappa-B kinase gamma) (IKK-gamma) (IKKG) (IkB kinase-associated protein 1) (IKKAP1) (mFIP-3). [	ENSMUST00000004330	2245	1293	11	no	no	yes	no	0	0	?	2:no	0.00
ENSMUSG00000004221	Ikbkg	NF-kappa-B essential modulator (NEMO) (NF-kappa-B essential modifier) (Inhibitor of nuclear factor kappa-B kinase gamma subunit) (IkB kinase gamma subunit) (I-kappa-B kinase gamma) (IKK-gamma) (IKKG) (IkB kinase-associated protein 1) (IKKAP1) (mFIP-3). [	ENSMUST00000064407	4533	1239	10	no	no	yes	no	0	0	?	2:no	0.00
ENSMUSG00000004231	Pax2	Paired box protein Pax-2. [Source:Uniprot/SWISSPROT;Acc:P32114]	ENSMUST00000004340	1251	1251	11	no	no	no	no	0	0.1111111	?	2:no	0.00
ENSMUSG00000004231	Pax2	Paired box protein Pax-2. [Source:Uniprot/SWISSPROT;Acc:P32114]	ENSMUST00000079074	153	153	3	no	no	no	no	0	0.1111111	?	2:no	0.00
ENSMUSG00000004233	Wars2	Tryptophanyl-tRNA synthetase, mitochondrial precursor (EC 6.1.1.2) (Tryptophan--tRNA ligase) (TrpRS) ((Mt)TrpRS). [Source:Uniprot/SWISSPROT;Acc:Q9CYK1]	ENSMUST00000004343	4388	1083	6	no	yes	no	yes	0.1666667	0	?	1:yes	1.00
ENSMUSG00000004264	Phb2	B-cell receptor-associated protein 37; repressor of estrogen receptor activity. [Source:RefSeq;Acc:NM_007531]	ENSMUST00000004375	1015	900	9	no	no	no	no	0	0.5	?	2:no	0.00
ENSMUSG00000004266	Ptpn6	Protein-tyrosine phosphatase, non-receptor type 6 (EC 3.1.3.48) (Protein-tyrosine phosphatase 1C) (PTP-1C) (Hematopoietic cell protein-tyrosine phosphatase) (70Z-SHP) (SH-PTP1). [Source:Uniprot/SWISSPROT;Acc:P29351]	ENSMUST00000004377	2161	1788	16	no	no	no	no	?	?	?	2:no	0.05
ENSMUSG00000004267	Eno2	Gamma enolase (EC 4.2.1.11) (2-phospho-D-glycerate hydro-lyase) (Neural enolase) (NSE) (Enolase 2). [Source:Uniprot/SWISSPROT;Acc:P17183]	ENSMUST00000004378	2305	1305	12	no	no	no	yes	0	0.8	?	2:no	0.00
ENSMUSG00000004267	Eno2	Gamma enolase (EC 4.2.1.11) (2-phospho-D-glycerate hydro-lyase) (Neural enolase) (NSE) (Enolase 2). [Source:Uniprot/SWISSPROT;Acc:P17183]	ENSMUST00000072856	2276	1017	10	no	no	no	yes	0	0.8	?	2:no	0.00
ENSMUSG00000004268	Emg1	Probable ribosome biogenesis protein NEP1 (C2f protein). [Source:Uniprot/SWISSPROT;Acc:O35130]	ENSMUST00000004379	1011	735	6	no	no	no	yes	0	0	?	1:yes	0.96
ENSMUSG00000004270	Oact5	gene rich cluster, C3f gene; putative transmembrane protein PTG. [Source:RefSeq;Acc:NM_145130]	ENSMUST00000004381	2128	1464	13	no	no	no	yes	0	0	?	1:yes	0.65
ENSMUSG00000004285	Atp6v1f	Vacuolar ATP synthase subunit F (EC 3.6.3.14) (V-ATPase F subunit) (Vacuolar proton pump F subunit) (V-ATPase 14 kDa subunit). [Source:Uniprot/SWISSPROT;Acc:Q9D1K2]	ENSMUST00000004396	635	360	2	no	no	no	no	0.8333333	0	yes	1:yes	0.95
ENSMUSG00000004296	Il12b	Interleukin-12 beta chain precursor (IL-12B) (Cytotoxic lymphocyte maturation factor 40 kDa subunit) (CLMF p40). [Source:Uniprot/SWISSPROT;Acc:P43432]	ENSMUST00000004407	1951	1008	8	no	no	no	no	0	0.1428571	?	2:no	0.00
ENSMUSG00000004317	Clcn5	Chloride channel protein 5 (ClC-5). [Source:Uniprot/SWISSPROT;Acc:Q9WVD4]	ENSMUST00000004428	2699	2241	12	no	no	no	no	0	0.8	?	2:no	0.00
ENSMUSG00000004319	Clcn3	Chloride channel protein 3 (ClC-3). [Source:Uniprot/SWISSPROT;Acc:P51791]	ENSMUST00000004430	2649	2283	12	no	no	no	no	0	0.5	?	2:no	0.03
ENSMUSG00000004319	Clcn3	Chloride channel protein 3 (ClC-3). [Source:Uniprot/SWISSPROT;Acc:P51791]	ENSMUST00000056508	4600	2376	12	no	no	no	no	0	0.5	?	2:no	0.00
ENSMUSG00000004328	Hif3a	Inhibitory PAS domain protein. [Source:Uniprot/SPTREMBL;Acc:Q8VHR1]	ENSMUST00000037762	2206	1989	8	yes	no	no	no	0	0	?	2:no	0.00
ENSMUSG00000004341	Gpx6	Glutathione peroxidase 6 precursor (EC 1.11.1.9). [Source:Uniprot/SWISSPROT;Acc:Q91WR8]	ENSMUST00000004453	1211	666	5	no	no	no	no	0.25	0	?	1:yes	0.94
ENSMUSG00000004344	Gpx5	Epididymal secretory glutathione peroxidase precursor (EC 1.11.1.9) (Epididymis-specific glutathione peroxidase-like protein) (EGLP) (Major androgen-regulated protein) (ARMEP24). [Source:Uniprot/SWISSPROT;Acc:P21765]	ENSMUST00000004456	1651	714	5	no	no	no	no	0.25	0	?	1:yes	0.90
ENSMUSG00000004347	Pde1c	Calcium/calmodulin-dependent 3',5'-cyclic nucleotide phosphodiesterase 1C (EC 3.1.4.17) (Cam-PDE 1C). [Source:Uniprot/SWISSPROT;Acc:Q64338]	ENSMUST00000044505	2198	2121	19	no	yes	no	no	0	0.6	?	2:no	0.00
ENSMUSG00000004356	Utp20	Drim-pending protein (Fragment). [Source:Uniprot/SPTREMBL;Acc:Q80V22]	ENSMUST00000004470	4698	4401	32	no	no	no	no	?	?	?	2:no	0.00
ENSMUSG00000004359	Spic	Spi-C transcription factor (Spi-1/PU.1 related). [Source:RefSeq;Acc:NM_011461]	ENSMUST00000004473	1257	729	6	no	no	no	no	0	0	?	1:yes	0.94
ENSMUSG00000004364	Cul3	Cullin homolog 3 (CUL-3). [Source:Uniprot/SWISSPROT;Acc:Q9JLV5]	ENSMUST00000004478	3072	2241	15	no	no	no	no	0	0	?	2:no	0.00
ENSMUSG00000004366	Sst	Somatostatin precursor [Contains: Antrin; Somatostatin-28; Somatostatin-14]. [Source:Uniprot/SWISSPROT;Acc:P60041]	ENSMUST00000004480	599	351	2	no	no	no	no	0	0.3333333	?	2:no	0.00
ENSMUSG00000004377	Wdfy1	WD repeat and FYVE domain containing 1; WD40 and FYVE domain containing 1. [Source:RefSeq;Acc:NM_027057]	ENSMUST00000048820	1348	924	5	no	no	no	no	?	?	?	1:yes	0.70
ENSMUSG00000004383	Large	Glycosyltransferase-like protein LARGE (EC 2.4.-.-) (Acetylglucosaminyltransferase-like protein). [Source:Uniprot/SWISSPROT;Acc:Q9Z1M7]	ENSMUST00000004497	3954	2271	15	no	no	no	yes	0	0.2	?	2:no	0.00
ENSMUSG00000004393	Ddx56	Probable ATP-dependent 61 kDa nucleolar RNA helicase (EC 3.6.1.-) (DEAD-box protein 56). [Source:Uniprot/SWISSPROT;Acc:Q9D0R4]	ENSMUST00000004507	3287	1641	14	no	no	no	no	0.1666667	0	?	2:no	0.01
ENSMUSG00000004394	Tmed4		ENSMUST00000004508	1635	684	5	no	no	no	no	0	0	?	1:yes	0.90
ENSMUSG00000004415	Emid2	Collagen alpha 1(XXVI) chain precursor (EMI domain containing protein 2) (Emu2 protein) (Emilin and multimerin-domain containing protein 2). [Source:Uniprot/SWISSPROT;Acc:Q91VF6]	ENSMUST00000057497	2724	1323	13	no	no	no	no	0	0.4	?	2:no	0.08
ENSMUSG00000004446	Bid	BH3 interacting domain death agonist (BID). [Source:Uniprot/SWISSPROT;Acc:P70444]	ENSMUST00000004560	2415	588	7	no	yes	yes	no	0	1	?	2:no	0.00
ENSMUSG00000004451	Ralb	Ras-related protein Ral-B. [Source:Uniprot/SWISSPROT;Acc:Q9JIW9]	ENSMUST00000004565	2124	621	5	no	no	no	yes	0	0	?	1:yes	0.69
ENSMUSG00000004460	Dnajb11	DnaJ homolog subfamily B member 11 precursor. [Source:Uniprot/SWISSPROT;Acc:Q99KV1]	ENSMUST00000004574	1888	1077	10	no	no	no	yes	0	0	?	2:no	0.00
ENSMUSG00000004462	Tbccd1		ENSMUST00000004576	2518	1428	8	no	no	no	no	?	?	?	2:no	0.15
ENSMUSG00000004473	Clec11a	Stem cell growth factor precursor (Lymphocyte secreted C-type lectin). [Source:Uniprot/SWISSPROT;Acc:O88200]	ENSMUST00000004587	1758	987	4	no	no	no	no	0.2	0.2	?	1:yes	0.84
ENSMUSG00000004500	Zfp324		ENSMUST00000038701	4722	1752	4	no	no	no	no	0	0	?	2:no	0.00
ENSMUSG00000004508	Gab2	GRB2-associated binding protein 2 (GRB2-associated binder-2) (PH domain containing adaptor molecule p97). [Source:Uniprot/SWISSPROT;Acc:Q9Z1S8]	ENSMUST00000004622	2093	2001	10	no	no	no	no	?	?	?	2:no	0.10
ENSMUSG00000004530	Coro1c	Coronin 1C (Coronin 3). [Source:Uniprot/SWISSPROT;Acc:Q9WUM4]	ENSMUST00000004646	3444	1425	11	no	yes	no	no	0	0	?	1:yes	1.00
ENSMUSG00000004535	Tax1bp1	Tax1 binding protein 1 homolog; TRAF6-binding protein homolog. [Source:RefSeq;Acc:NM_025816]	ENSMUST00000080723	2557	2442	18	no	no	no	no	?	?	?	2:no	2.0e-03
ENSMUSG00000004540	Psg17	pregnancy specific glycoprotein 17; carcinoembryonic antigen 2. [Source:RefSeq;Acc:NM_007677]	ENSMUST00000004655	1428	1428	6	no	no	no	no	0	0	?	2:no	0.00
ENSMUSG00000004542	Psg19	pregnancy specific glycoprotein 19; carcinoembryonic antigen 4. [Source:RefSeq;Acc:NM_011964]	ENSMUST00000004657	1879	1428	5	no	yes	no	no	0	0	?	1:yes	0.85
ENSMUSG00000004542	Psg19	pregnancy specific glycoprotein 19; carcinoembryonic antigen 4. [Source:RefSeq;Acc:NM_011964]	ENSMUST00000081213	1068	1068	4	no	yes	no	no	0	0	?	1:yes	0.93
ENSMUSG00000004552	Ctse	Cathepsin E precursor (EC 3.4.23.34). [Source:Uniprot/SWISSPROT;Acc:P70269]	ENSMUST00000073350	2118	1194	10	no	no	no	no	0	0	?	1:yes	0.73
ENSMUSG00000004558	Ndrg2	NDRG2 protein (Ndr2 protein). [Source:Uniprot/SWISSPROT;Acc:Q9QYG0]	ENSMUST00000004673	2010	1116	16	no	no	no	no	1	0	?	1:yes	0.51
ENSMUSG00000004561	D14Ertd209e		ENSMUST00000047899	2701	1386	13	no	no	yes	no	?	?	?	2:no	0.04
ENSMUSG00000004565	Nte	neuropathy target esterase; Swiss cheese. [Source:RefSeq;Acc:NM_015801]	ENSMUST00000004681	3696	3696	34	no	no	no	no	0	0.6	?	2:no	0.00
ENSMUSG00000004567	Mcoln1	mucolipin 1. [Source:RefSeq;Acc:NM_053177]	ENSMUST00000004683	1173	1173	14	no	no	no	no	0	0.6	?	2:no	0.00
ENSMUSG00000004568	Arhgef18		ENSMUST00000004684	1773	1773	20	no	no	no	no	?	?	?	2:no	0.01
ENSMUSG00000004591	Pkn2	serine/threonine kinase 7; protein kinase C-like 2. [Source:RefSeq;Acc:NM_178654]	ENSMUST00000043812	4110	2904	21	no	yes	no	yes	0	0.1428571	?	2:no	0.00
ENSMUSG00000004609		Myeloid cell surface antigen CD33 precursor (Siglec-3). [Source:Uniprot/SWISSPROT;Acc:Q63994]	ENSMUST00000039861	1005	1005	6	no	no	no	no	0	0	?	1:yes	0.93
ENSMUSG00000004609	Cd33	Myeloid cell surface antigen CD33 precursor (Siglec-3). [Source:Uniprot/SWISSPROT;Acc:Q63994]	ENSMUST00000004728	1750	1212	8	no	no	no	no	0	0	?	1:yes	0.88
ENSMUSG00000004610	Etfb	Electron transfer flavoprotein beta-subunit (Beta-ETF). [Source:Uniprot/SWISSPROT;Acc:Q9DCW4]	ENSMUST00000004729	852	768	6	no	no	no	no	0	0	?	1:yes	0.95
ENSMUSG00000004612		Protein NKG7 (Natural killer cell protein 7). [Source:Uniprot/SWISSPROT;Acc:Q99PA5]	ENSMUST00000004731	363	363	3	no	no	no	no	0	0	?	1:yes	0.94
ENSMUSG00000004612	Nkg7	Protein NKG7 (Natural killer cell protein 7). [Source:Uniprot/SWISSPROT;Acc:Q99PA5]	ENSMUST00000070518	878	498	4	no	no	no	no	0	0	?	1:yes	0.95
ENSMUSG00000004613	Lim2	Lens fiber membrane intrinsic protein (MP17) (MP18) (MP19) (MP20). [Source:Uniprot/SWISSPROT;Acc:P56563]	ENSMUST00000004732	866	522	5	no	no	no	no	0	0.3333333	?	2:no	0.00
ENSMUSG00000004626	Stxbp2	Syntaxin binding protein 2 (UNC-18 homolog 2) (UNC-18B) (MUSEC1). [Source:Uniprot/SWISSPROT;Acc:Q64324]	ENSMUST00000004745	1874	1782	19	no	no	no	no	0	0.75	?	2:no	0.00
ENSMUSG00000004630	Pcp2	Purkinje cell protein 2 (Protein PCD-5) (Purkinje cell-specific protein L7). [Source:Uniprot/SWISSPROT;Acc:P12660]	ENSMUST00000004749	465	300	4	no	no	no	no	0	0.6666667	?	2:no	0.00
ENSMUSG00000004630	Pcp2	Purkinje cell protein 2 (Protein PCD-5) (Purkinje cell-specific protein L7). [Source:Uniprot/SWISSPROT;Acc:P12660]	ENSMUST00000051000	416	300	4	no	no	no	no	0	0.6666667	?	2:no	0.00
ENSMUSG00000004631	Sgce	Epsilon-sarcoglycan precursor (Epsilon-SG). [Source:Uniprot/SWISSPROT;Acc:O70258]	ENSMUST00000004750	1700	1422	11	no	no	no	yes	?	?	?	2:no	0.41
ENSMUSG00000004633	Chn2	chimerin (chimaerin) 2; beta chimaerin. [Source:RefSeq;Acc:NM_023543]	ENSMUST00000046856	789	789	8	no	no	no	no	0	1	?	2:no	0.00
ENSMUSG00000004633	Chn2	chimerin (chimaerin) 2; beta chimaerin. [Source:RefSeq;Acc:NM_023543]	ENSMUST00000067741	315	315	2	no	no	no	no	?	?	?	1:yes	0.72
ENSMUSG00000004637	Wwox	WW-domain oxidoreductase. [Source:RefSeq;Acc:NM_019573]	ENSMUST00000004756	1322	1245	9	no	no	no	no	0	0	?	2:no	0.00
ENSMUSG00000004642	Slbp	Histone RNA hairpin-binding protein (Histone stem-loop binding protein). [Source:Uniprot/SWISSPROT;Acc:P97440]	ENSMUST00000057551	1639	828	8	no	no	no	no	0	0	?	2:no	0.00
ENSMUSG00000004642	Slbp	Histone RNA hairpin-binding protein (Histone stem-loop binding protein). [Source:Uniprot/SWISSPROT;Acc:P97440]	ENSMUST00000075670	768	768	7	no	no	no	no	0	0	?	2:no	0.00
ENSMUSG00000004651	Tyr	Tyrosinase precursor (EC 1.14.18.1) (Monophenol monooxygenase) (Albino locus protein). [Source:Uniprot/SWISSPROT;Acc:P11344]	ENSMUST00000004770	3307	1602	5	yes	yes	no	no	0	0	?	2:no	0.02
ENSMUSG00000004654	Ghrhr	Growth hormone-releasing hormone receptor precursor (GHRH receptor) (GRF receptor) (GRFR). [Source:Uniprot/SWISSPROT;Acc:P32082]	ENSMUST00000063578	1550	1272	13	no	no	no	no	0	0.5	?	2:no	0.00
ENSMUSG00000004655	Aqp1	Aquaporin-CHIP (Water channel protein for red blood cells and kidney proximal tubule) (Aquaporin 1) (Early response protein DER2). [Source:Uniprot/SWISSPROT;Acc:Q02013]	ENSMUST00000004774	2627	810	4	no	no	no	no	?	?	?	2:no	0.04
ENSMUSG00000004661	Arid3b	dead ringer homolog 2; bright and dead ringer gene product homologous protein Bdp; bright and dead ringer gene product homologous protein Bdp; dead ringer homolog 2 (Drosophila). [Source:RefSeq;Acc:NM_019689]	ENSMUST00000004780	3869	1707	8	no	no	no	yes	0.5	0	?	2:no	3.0e-03
ENSMUSG00000004661	Arid3b	dead ringer homolog 2; bright and dead ringer gene product homologous protein Bdp; bright and dead ringer gene product homologous protein Bdp; dead ringer homolog 2 (Drosophila). [Source:RefSeq;Acc:NM_019689]	ENSMUST00000052570	1151	849	5	no	no	no	yes	0.5	0	?	1:yes	0.96
ENSMUSG00000004665	Cnn2	Calponin H2, smooth muscle. [Source:Uniprot/SWISSPROT;Acc:Q08093]	ENSMUST00000004784	1751	918	7	no	no	no	yes	0	0.3333333	?	2:no	0.00
ENSMUSG00000004667	Polr2e	Polr2e protein. [Source:Uniprot/SPTREMBL;Acc:Q80UW8]	ENSMUST00000004786	1062	633	7	no	no	no	yes	0	0	?	2:no	0.00
ENSMUSG00000004668	Abca13	ATP-binding cassette transporter. [Source:Uniprot/SPTREMBL;Acc:Q80T20]	ENSMUST00000042740	7314	6432	44	no	no	no	no	0	0.6	?	2:no	0.00
ENSMUSG00000004677	Myo9b	Myosin IXb (Unconventional myosin-9b). [Source:Uniprot/SWISSPROT;Acc:Q9QY06]	ENSMUST00000071935	5892	5892	35	no	no	no	no	0	0.5555556	?	2:no	0.00
ENSMUSG00000004698	Hdac9	Histone deacetylase 9 (HD9) (HD7B) (Histone deacetylase-related protein) (MEF2-interacting transcription repressor MITR). [Source:Uniprot/SWISSPROT;Acc:Q99N13]	ENSMUST00000063046	1806	1767	11	no	no	no	no	0	0.2631579	?	2:no	0.00
ENSMUSG00000004698	Hdac9	Histone deacetylase 9 (HD9) (HD7B) (Histone deacetylase-related protein) (MEF2-interacting transcription repressor MITR). [Source:Uniprot/SWISSPROT;Acc:Q99N13]	ENSMUST00000073838	1635	1635	10	no	no	no	no	0	0.2631579	?	2:no	0.00
ENSMUSG00000004707	Ly9	T-lymphocyte surface antigen Ly-9 precursor (Lymphocyte antigen 9) (Cell-surface molecule Ly-9). [Source:Uniprot/SWISSPROT;Acc:Q01965]	ENSMUST00000004827	2104	1641	9	no	no	no	no	0	0	?	1:yes	0.69
ENSMUSG00000004707	Ly9	T-lymphocyte surface antigen Ly-9 precursor (Lymphocyte antigen 9) (Cell-surface molecule Ly-9). [Source:Uniprot/SWISSPROT;Acc:Q01965]	ENSMUST00000068878	2377	1965	10	no	no	no	no	0	0	?	2:no	0.38
ENSMUSG00000004709	Cd244	Natural killer cell receptor 2B4 precursor (NKR2B4) (NK cell type I receptor protein 2B4) (CD244 antigen) (Non MHC restricted killing associated). [Source:Uniprot/SWISSPROT;Acc:Q07763]	ENSMUST00000004829	3628	1194	9	no	no	no	no	0	1	?	2:no	0.00
ENSMUSG00000004730	Emr1	EGF-like module containing mucin-like hormone receptor-like 1 precursor (Cell surface glycoprotein EMR1) (EMR1 hormone receptor) (Cell surface glycoprotein F4/80). [Source:Uniprot/SWISSPROT;Acc:Q61549]	ENSMUST00000004850	3238	2796	22	no	no	no	no	0	0.3333333	?	2:no	0.00
ENSMUSG00000004730	Emr1	EGF-like module containing mucin-like hormone receptor-like 1 precursor (Cell surface glycoprotein EMR1) (EMR1 hormone receptor) (Cell surface glycoprotein F4/80). [Source:Uniprot/SWISSPROT;Acc:Q61549]	ENSMUST00000035851	891	891	8	no	no	no	no	0	0.3333333	?	2:no	0.00
ENSMUSG00000004730	Emr1	EGF-like module containing mucin-like hormone receptor-like 1 precursor (Cell surface glycoprotein EMR1) (EMR1 hormone receptor) (Cell surface glycoprotein F4/80). [Source:Uniprot/SWISSPROT;Acc:Q61549]	ENSMUST00000081124	765	765	7	no	no	no	no	0	0.3333333	?	2:no	0.00
ENSMUSG00000004748	1700020C11Rik		ENSMUST00000004868	1396	501	4	no	no	no	yes	?	?	?	1:yes	0.69
ENSMUSG00000004771	Rab11a	Ras-related protein Rab-11A (Rab-11) (24KG) (YL8). [Source:Uniprot/SWISSPROT;Acc:P24410]	ENSMUST00000004892	2151	651	5	no	no	no	no	?	?	?	2:no	0.20
ENSMUSG00000004788	Eif2b2	Translation initiation factor eIF-2B beta subunit (eIF-2B GDP-GTP exchange factor). [Source:Uniprot/SWISSPROT;Acc:Q99LD9]	ENSMUST00000004910	1573	1056	8	no	no	no	no	0.4	0	?	1:yes	1.00
ENSMUSG00000004789	Dlst	dihydrolipoamide S-succinyltransferase (E2 component of 2-oxo-glutarate complex). [Source:RefSeq;Acc:NM_030225]	ENSMUST00000004911	2259	1365	16	no	no	no	no	0	0	?	2:no	0.00
ENSMUSG00000004789	Dlst	dihydrolipoamide S-succinyltransferase (E2 component of 2-oxo-glutarate complex). [Source:RefSeq;Acc:NM_030225]	ENSMUST00000053811	2702	1365	15	no	no	no	no	0	0	?	2:no	0.00
ENSMUSG00000004791	Pgf	Placenta growth factor precursor (PlGF). [Source:Uniprot/SWISSPROT;Acc:P49764]	ENSMUST00000004913	1582	489	7	no	no	no	no	0	0.2857143	?	2:no	0.00
ENSMUSG00000004798	Ulk2	Unc-51 like kinase 2. [Source:RefSeq;Acc:NM_013881]	ENSMUST00000004920	5276	3114	27	no	no	no	yes	0	0	?	2:no	0.00
ENSMUSG00000004814	Ccl24	Small inducible cytokine A24 precursor (CCL24) (Eotaxin-2). [Source:Uniprot/SWISSPROT;Acc:Q9JKC0]	ENSMUST00000004936	596	360	3	no	no	no	no	0	0.6	?	2:no	0.00
ENSMUSG00000004814	Ccl24	Small inducible cytokine A24 precursor (CCL24) (Eotaxin-2). [Source:Uniprot/SWISSPROT;Acc:Q9JKC0]	ENSMUST00000070678	556	360	4	no	no	no	no	0	0.6	?	2:no	0.00
ENSMUSG00000004815	Dgkq	diacylglycerol kinase, theta; diacylglycerol kinase, delta (110 kDa); diacylglycerol kinase, delta. [Source:RefSeq;Acc:NM_199011]	ENSMUST00000053913	4938	2805	23	no	no	no	no	0	0	?	2:no	0.00
ENSMUSG00000004821	1810008K16Rik		ENSMUST00000004943	763	648	5	no	no	no	no	0	0	?	1:yes	0.95
ENSMUSG00000004821	Brd4		ENSMUST00000004943	763	648	5	no	no	no	no	0	0	?	1:yes	0.95
ENSMUSG00000004837	Grap	GRB2-related adaptor protein. [Source:RefSeq;Acc:NM_027817]	ENSMUST00000004959	1599	654	5	yes	no	no	no	0	1	?	2:no	0.00
ENSMUSG00000004842	Pit1	Pituitary-specific positive transcription factor 1 (Pit-1) (Growth hormone factor 1) (GHF-1). [Source:Uniprot/SWISSPROT;Acc:Q00286]	ENSMUST00000004964	1792	954	7	no	no	no	no	0	0	?	1:yes	0.89
ENSMUSG00000004842	Pit1	Pituitary-specific positive transcription factor 1 (Pit-1) (Growth hormone factor 1) (GHF-1). [Source:Uniprot/SWISSPROT;Acc:Q00286]	ENSMUST00000075861	1330	954	7	no	no	no	no	0	0	?	1:yes	0.93
ENSMUSG00000004842	Pit1-rs1	Pituitary-specific positive transcription factor 1 (Pit-1) (Growth hormone factor 1) (GHF-1). [Source:Uniprot/SWISSPROT;Acc:Q00286]	ENSMUST00000004964	1792	954	7	no	no	no	no	0	0	?	1:yes	0.89
ENSMUSG00000004842	Pit1-rs1	Pituitary-specific positive transcription factor 1 (Pit-1) (Growth hormone factor 1) (GHF-1). [Source:Uniprot/SWISSPROT;Acc:Q00286]	ENSMUST00000075861	1330	954	7	no	no	no	no	0	0	?	1:yes	0.93
ENSMUSG00000004843	Chmp2b		ENSMUST00000004965	1867	642	6	no	no	no	no	?	?	?	2:no	0.40
ENSMUSG00000004846	Plod3	Procollagen-lysine,2-oxoglutarate 5-dioxygenase 3 precursor (EC 1.14.11.4) (Lysyl hydroxylase 3) (LH3). [Source:Uniprot/SWISSPROT;Acc:Q9R0E1]	ENSMUST00000004968	3169	2226	19	no	no	no	no	0	0.1666667	?	2:no	0.00
ENSMUSG00000004849	Ap1s1	Adapter-related protein complex 1 sigma 1A subunit (Sigma-adaptin 1A) (Adaptor protein complex AP-1 sigma-1A subunit) (Golgi adaptor HA1/AP1 adaptin sigma-1A subunit) (Clathrin assembly protein complex 1 sigma- 1A small chain) (Clathrin coat assembly pro	ENSMUST00000004971	1277	477	5	no	no	no	no	0.2857143	0.1428571	?	2:no	0.00
ENSMUSG00000004864	Mapk13	Mitogen-activated protein kinase 13 (EC 2.7.1.37) (Stress-activated protein kinase-4) (Mitogen-activated protein kinase p38 delta) (MAP kinase p38 delta). [Source:Uniprot/SWISSPROT;Acc:Q9Z1B7]	ENSMUST00000004986	1350	1101	12	no	no	no	no	0	0.2222222	?	2:no	0.00
ENSMUSG00000004865	Srpk1	serine/arginine-rich protein specific kinase 1; SR protein-specific kinase 1. [Source:RefSeq;Acc:NM_016795]	ENSMUST00000004987	2456	1947	16	no	no	no	no	0	0	?	2:no	0.14
ENSMUSG00000004872	Pax3	Paired box protein Pax-3. [Source:Uniprot/SWISSPROT;Acc:P24610]	ENSMUST00000004994	1842	1464	10	no	no	no	no	0	0.3333333	?	2:no	0.00
ENSMUSG00000004880	Lbr	lamin B receptor; ichthyosis. [Source:RefSeq;Acc:NM_133815]	ENSMUST00000005003	3504	1881	14	no	no	no	no	0	0	?	2:no	7.0e-03
ENSMUSG00000004885	Crabp2	Retinoic acid-binding protein II, cellular (CRABP-II). [Source:Uniprot/SWISSPROT;Acc:P22935]	ENSMUST00000005019	900	417	4	no	no	no	no	?	?	?	1:yes	0.75
ENSMUSG00000004894	Hapln2	Hyaluronan and proteoglycan link protein 2 precursor (Brain link protein 1). [Source:Uniprot/SWISSPROT;Acc:Q9ESM3]	ENSMUST00000005014	1673	1026	7	no	no	no	no	0	0.25	?	2:no	0.00
ENSMUSG00000004894	Hapln2	Hyaluronan and proteoglycan link protein 2 precursor (Brain link protein 1). [Source:Uniprot/SWISSPROT;Acc:Q9ESM3]	ENSMUST00000068573	1818	1026	5	no	no	no	no	0	0.25	?	2:no	0.00
ENSMUSG00000004895	Prcc	papillary renal cell carcinoma translocation-associated gene product. [Source:RefSeq;Acc:NM_033573]	ENSMUST00000005015	2059	1473	8	no	no	yes	no	?	?	?	2:no	0.35
ENSMUSG00000004896	BC023814		ENSMUST00000005016	2772	1428	8	yes	no	no	no	?	?	?	2:no	0.03
ENSMUSG00000004897	Hdgf	Hepatoma-derived growth factor (HDGF). [Source:Uniprot/SWISSPROT;Acc:P51859]	ENSMUST00000005017	2191	711	6	no	no	no	no	0	0.5	?	2:no	0.00
ENSMUSG00000004902	Slc25a18	Mitochondrial glutamate carrier 2 (Glutamate/H(+) symporter 2) (Solute carrier family 25, member 18) (Fragment). [Source:Uniprot/SWISSPROT;Acc:Q9DB41]	ENSMUST00000000102	1460	936	8	no	no	no	no	?	?	?	1:yes	0.65
ENSMUSG00000004929	Thop1	thimet oligopeptidase 1. [Source:RefSeq;Acc:NM_022653]	ENSMUST00000005057	2716	2064	13	no	no	no	no	?	?	?	2:no	0.02
ENSMUSG00000004931	Apba3	Amyloid beta A4 precursor protein-binding family A member 3 (Neuron- specific X11L2 protein) (Neuronal Munc18-1-interacting protein 3) (Mint-3) (Adapter protein X11gamma). [Source:Uniprot/SWISSPROT;Acc:O88888]	ENSMUST00000057798	2087	1716	11	no	no	no	no	0	0.5	?	2:no	0.00
ENSMUSG00000004934	Pias4	Protein inhibitor of activated STAT protein 4 (Protein inhibitor of activated STAT protein gamma) (PIAS-gamma) (PIASy). [Source:Uniprot/SWISSPROT;Acc:Q9JM05]	ENSMUST00000005064	1668	1521	11	no	no	no	no	0	0.3333333	?	2:no	0.00
ENSMUSG00000004936	Map2k1	Dual specificity mitogen-activated protein kinase kinase 1 (EC 2.7.1.-) (MAP kinase kinase 1) (MAPKK 1) (ERK activator kinase 1) (MAPK/ERK kinase 1) (MEK1). [Source:Uniprot/SWISSPROT;Acc:P31938]	ENSMUST00000005066	2218	1182	11	no	no	no	no	0	0	?	2:no	0.00
ENSMUSG00000004937	Sgta	Small glutamine-rich tetratricopeptide repeat-containing protein A. [Source:Uniprot/SWISSPROT;Acc:Q8BJU0]	ENSMUST00000005067	1953	948	12	no	no	no	no	0	0	?	1:yes	0.74
ENSMUSG00000004939	Itgb1bp3		ENSMUST00000005069	834	591	7	no	yes	no	no	0.125	0	?	2:no	0.00
ENSMUSG00000004943			ENSMUST00000005051	954	954	5	no	no	no	no	?	?	?	1:yes	0.71
ENSMUSG00000004945	5730437N04Rik		ENSMUST00000005053	525	483	5	no	no	no	no	?	?	?	1:yes	0.75
ENSMUSG00000004945	5730437N04Rik		ENSMUST00000024569	357	357	4	no	no	no	no	?	?	?	1:yes	0.73
ENSMUSG00000004947	Dtx2	Deltex protein 2 (Deltex-2) (Deltex2) (mDTX2). [Source:Uniprot/SWISSPROT;Acc:Q8R3P2]	ENSMUST00000005072	2637	1860	11	no	no	no	no	0	0	?	2:no	0.00
ENSMUSG00000004948	Zp3	Zona pellucida sperm-binding protein 3 precursor (Zona pellucida glycoprotein ZP3) (Sperm receptor) (Zona pellucida protein C). [Source:Uniprot/SWISSPROT;Acc:P10761]	ENSMUST00000005073	1317	1275	8	no	no	no	no	0	0.3333333	?	2:no	0.00
ENSMUSG00000004951	Hspb1	Heat-shock protein beta-1 (HspB1) (Heat shock 27 kDa protein) (HSP 27) (Growth-related 25 kDa protein) (P25) (HSP25). [Source:Uniprot/SWISSPROT;Acc:P14602]	ENSMUST00000005077	842	630	3	no	no	yes	no	0	0.125	?	2:no	0.00
ENSMUSG00000004952	Rasa4	Similar to calcium-PROMOTED RAS inactivator. [Source:Uniprot/SPTREMBL;Acc:Q8BXL5]	ENSMUST00000042135	2876	2409	20	no	no	no	no	?	?	?	2:no	0.00
ENSMUSG00000004961	Syt5	Synaptotagmin V (SytV). [Source:Uniprot/SWISSPROT;Acc:Q9R0N5]	ENSMUST00000065957	1674	1161	8	no	no	no	yes	0	0.6666667	?	2:no	0.00
ENSMUSG00000004980	Hnrpa2b1	Heterogeneous nuclear ribonucleoproteins A2/B1 (hnRNP A2 / hnRNP B1). [Source:Uniprot/SWISSPROT;Acc:O88569]	ENSMUST00000069949	1662	1026	11	no	no	no	yes	?	?	?	1:yes	0.51
ENSMUSG00000004988	Fxyd4	FXYD domain-containing ion transport regulator 4 precursor (Channel inducing factor) (CHIF). [Source:Uniprot/SWISSPROT;Acc:Q9D2W0]	ENSMUST00000005114	1200	267	8	no	no	no	no	0	0.5	?	2:no	0.00
ENSMUSG00000004994	4930527D15Rik		ENSMUST00000005120	2099	1158	10	no	no	no	no	?	?	?	2:no	0.30
ENSMUSG00000004996	2410018C20Rik		ENSMUST00000005122	2821	1110	5	no	no	no	no	0.25	0	?	1:yes	1.00
ENSMUSG00000005034	Prkacb	cAMP-dependent protein kinase, beta-catalytic subunit (EC 2.7.1.37) (PKA C-beta). [Source:Uniprot/SWISSPROT;Acc:P05206]	ENSMUST00000005164	4317	1056	10	yes	no	yes	no	?	?	?	2:no	0.00
ENSMUSG00000005043	Sgsh	N-sulfoglucosamine sulfohydrolase (sulfamidase); sulphamidase. [Source:RefSeq;Acc:NM_018822]	ENSMUST00000005173	4350	1509	9	no	no	no	no	0	0	?	2:no	0.00
ENSMUSG00000005043	Sgsh	N-sulfoglucosamine sulfohydrolase (sulfamidase); sulphamidase. [Source:RefSeq;Acc:NM_018822]	ENSMUST00000050302	3578	1509	10	no	no	no	no	0	0	?	2:no	0.00
ENSMUSG00000005045	Chd5	Similar to DJ233K16.1 (Fragment). [Source:Uniprot/SPTREMBL;Acc:Q8BL30]	ENSMUST00000005175	5324	2106	17	no	no	no	no	?	?	?	2:no	0.00
ENSMUSG00000005045	Chd5	Similar to DJ233K16.1 (Fragment). [Source:Uniprot/SPTREMBL;Acc:Q8BL30]	ENSMUST00000030775	833	768	6	no	no	no	yes	?	?	?	1:yes	0.78
ENSMUSG00000005054	Cstb	Cystatin B (Stefin B). [Source:Uniprot/SWISSPROT;Acc:Q62426]	ENSMUST00000005185	562	297	3	no	no	no	yes	0.5	0.5	?	2:no	0.00
ENSMUSG00000005057	Aps	SH2 and PH domain-containing adapter protein APS. [Source:Uniprot/SWISSPROT;Acc:Q9JID9]	ENSMUST00000005188	2854	1872	9	no	no	no	no	0	0.1428571	?	2:no	0.00
ENSMUSG00000005069	Pex5	Peroxisomal targeting signal 1 receptor (Peroxismore receptor 1) (Peroxisomal C-terminal targeting signal import receptor) (PTS1-BP) (Peroxin-5) (PTS1 receptor) (PXR1P) (PTS1R). [Source:Uniprot/SWISSPROT;Acc:O09012]	ENSMUST00000035861	3165	1920	16	no	no	no	yes	0	0.3333333	?	2:no	0.00
ENSMUSG00000005069	Pex5	Peroxisomal targeting signal 1 receptor (Peroxismore receptor 1) (Peroxisomal C-terminal targeting signal import receptor) (PTS1-BP) (Peroxin-5) (PTS1 receptor) (PXR1P) (PTS1R). [Source:Uniprot/SWISSPROT;Acc:O09012]	ENSMUST00000080557	3158	1920	15	no	no	no	yes	0	0.3333333	?	2:no	0.00
ENSMUSG00000005078	1200003C05Rik	Medulloblastoma antigen MU-MB-50.4 homolog. [Source:Uniprot/SWISSPROT;Acc:Q8BI36]	ENSMUST00000057257	1840	918	7	no	yes	no	no	?	?	?	1:yes	0.51
ENSMUSG00000005087	Cd44	CD44 antigen precursor (Phagocytic glycoprotein I) (PGP-1) (HUTCH-I) (Extracellular matrix receptor-III) (ECMR-III) (GP90 lymphocyte homing/adhesion receptor) (Hermes antigen) (Hyaluronate receptor) (LY- 24). [Source:Uniprot/SWISSPROT;Acc:P15379]	ENSMUST00000005218	2217	2217	19	no	yes	no	no	?	?	?	2:no	3.0e-03
ENSMUSG00000005087	Cd44	CD44 antigen precursor (Phagocytic glycoprotein I) (PGP-1) (HUTCH-I) (Extracellular matrix receptor-III) (ECMR-III) (GP90 lymphocyte homing/adhesion receptor) (Hermes antigen) (Hyaluronate receptor) (LY- 24). [Source:Uniprot/SWISSPROT;Acc:P15379]	ENSMUST00000060516	4093	2343	18	no	yes	no	no	?	?	?	2:no	0.00
ENSMUSG00000005089		Excitatory amino acid transporter 2 (Sodium-dependent glutamate/aspartate transporter 2) (GLT-1). [Source:Uniprot/SWISSPROT;Acc:P43006]	ENSMUST00000005220	1946	1710	10	no	no	yes	no	0	0.8	no	2:no	0.00
ENSMUSG00000005089	Slc1a2	Excitatory amino acid transporter 2 (Sodium-dependent glutamate/aspartate transporter 2) (GLT-1). [Source:Uniprot/SWISSPROT;Acc:P43006]	ENSMUST00000080210	2387	1719	11	no	no	yes	no	0	0.8	no	2:no	0.00
ENSMUSG00000005102	Eif2ak4	GCN2 eIF2alpha kinase. [Source:RefSeq;Acc:NM_013719]	ENSMUST00000005233	5212	4947	39	no	no	no	no	0.2	0	?	1:yes	1.00
ENSMUSG00000005103	Wdr1	WD-repeat protein 1 (Actin interacting protein 1) (AIP1). [Source:Uniprot/SWISSPROT;Acc:O88342]	ENSMUST00000005234	2945	1818	15	no	no	no	yes	?	?	?	2:no	0.01
ENSMUSG00000005107	Slc2a9	GLUT9a. [Source:Uniprot/SPTREMBL;Acc:Q7TSP0]	ENSMUST00000005238	1200	1200	8	no	no	yes	no	0	0.1428571	?	2:no	0.00
ENSMUSG00000005107	Slc2a9	GLUT9a. [Source:Uniprot/SPTREMBL;Acc:Q7TSP0]	ENSMUST00000067872	924	924	2	?	?	?	?	?	?	?	1:yes	0.72
ENSMUSG00000005107	Slc2a9	GLUT9a. [Source:Uniprot/SPTREMBL;Acc:Q7TSP0]	ENSMUST00000067886	1245	1245	2	?	?	?	?	?	?	?	1:yes	0.62
ENSMUSG00000005124	Wisp1	WNT1 inducible signaling pathway protein 1 precursor (WISP-1) (ELM-1). [Source:Uniprot/SWISSPROT;Acc:O54775]	ENSMUST00000005255	5022	1104	5	no	no	no	no	0	0.1666667	?	2:no	0.00
ENSMUSG00000005125		NDRG1 protein (N-myc downstream regulated gene 1 protein) (Protein Ndr1). [Source:Uniprot/SWISSPROT;Acc:Q62433]	ENSMUST00000051905	1146	1146	18	no	no	no	yes	0.5	0	?	1:yes	0.57
ENSMUSG00000005125	Ndrg1	NDRG1 protein (N-myc downstream regulated gene 1 protein) (Protein Ndr1). [Source:Uniprot/SWISSPROT;Acc:Q62433]	ENSMUST00000005256	2734	1185	14	no	no	no	yes	0.5	0	?	2:no	0.15
ENSMUSG00000005131	4930550C14Rik		ENSMUST00000005262	1237	948	9	no	no	yes	no	?	?	?	1:yes	0.66
ENSMUSG00000005142	Man2b1	Lysosomal alpha-mannosidase precursor (EC 3.2.1.24) (Mannosidase, alpha B) (Lysosomal acid alpha-mannosidase) (Laman) (Mannosidase alpha class 2B member 1). [Source:Uniprot/SWISSPROT;Acc:O09159]	ENSMUST00000034121	3825	3045	24	no	no	no	no	0	0.25	?	2:no	0.00
ENSMUSG00000005148	Klf5	Krueppel-like factor 5 (Intestinal-enriched krueppel-like factor) (Transcription factor BTEB2) (Basic transcription element binding protein 2) (BTE-binding protein 2). [Source:Uniprot/SWISSPROT;Acc:Q9Z0Z7]	ENSMUST00000005279	1738	1341	4	no	no	no	yes	0	0	?	1:yes	0.90
ENSMUSG00000005150	1500041N16Rik		ENSMUST00000005281	939	939	8	yes	no	no	no	?	?	?	2:no	0.49
ENSMUSG00000005161	Prdx2	Peroxiredoxin 2 (EC 1.11.1.-) (Thioredoxin peroxidase 1) (Thioredoxin- dependent peroxide reductase 1) (Thiol-specific antioxidant protein) (TSA). [Source:Uniprot/SWISSPROT;Acc:Q61171]	ENSMUST00000005292	1463	597	6	no	no	no	no	0.2	0	?	1:yes	0.91
ENSMUSG00000005198		DNA-directed RNA polymerase II largest subunit (EC 2.7.7.6) (RPB1). [Source:Uniprot/SWISSPROT;Acc:P08775]	ENSMUST00000071213	5814	5814	29	no	yes	no	yes	0	0	?	2:no	0.00
ENSMUSG00000005198	Polr2a	DNA-directed RNA polymerase II largest subunit (EC 2.7.7.6) (RPB1). [Source:Uniprot/SWISSPROT;Acc:P08775]	ENSMUST00000058470	6298	5928	30	no	yes	no	yes	0	0	?	2:no	0.00
ENSMUSG00000005202	Shbg	Sex hormone-binding globulin precursor (SHBG) (Sex steroid-binding protein) (SBP) (Testis-specific androgen-binding protein) (ABP). [Source:Uniprot/SWISSPROT;Acc:P97497]	ENSMUST00000005334	1390	1212	8	no	no	yes	no	0	0.3333333	?	1:yes	0.91
ENSMUSG00000005204	Senp3	Sentrin-specific protease 3 (EC 3.4.22.-) (Sentrin/SUMO-specific protease SENP3) (SUMO-1 specific protease 3) (Smt3-specific isopeptidase 1) (Smt3ip1). [Source:Uniprot/SWISSPROT;Acc:Q9EP97]	ENSMUST00000005336	2310	1707	11	no	no	no	no	0	0	?	2:no	0.00
ENSMUSG00000005204	Senp3	Sentrin-specific protease 3 (EC 3.4.22.-) (Sentrin/SUMO-specific protease SENP3) (SUMO-1 specific protease 3) (Smt3-specific isopeptidase 1) (Smt3ip1). [Source:Uniprot/SWISSPROT;Acc:Q9EP97]	ENSMUST00000066760	2219	1707	11	no	no	no	no	0	0	?	2:no	0.00
ENSMUSG00000005220	Corin	Atrial natriuteric peptide-converting enzyme (EC 3.4.21.-) (pro-ANP- converting enzyme) (Corin) (Low density lipoprotein receptor related protein 4). [Source:Uniprot/SWISSPROT;Acc:Q9Z319]	ENSMUST00000005352	4862	3342	22	no	yes	no	no	0	0.5714286	?	2:no	0.00
ENSMUSG00000005225	Plekha8	cDNA sequence BC052360; phosphoinositol 4-phosphate adaptor protein-2. [Source:RefSeq;Acc:NM_001001335]	ENSMUST00000005357	3998	1431	14	no	no	no	no	?	?	?	2:no	0.00
ENSMUSG00000005232	G6pc2	glucose-6-phosphatase, catalytic, related; islet specific glucose-6-phosphatase; glucose-6-phosphatase, catalytic, related sequence. [Source:RefSeq;Acc:NM_021331]	ENSMUST00000005364	1901	1068	5	no	no	no	no	0	0	?	1:yes	0.87
ENSMUSG00000005233	Spbc25		ENSMUST00000005365	1526	537	7	no	no	yes	no	?	?	?	1:yes	0.57
ENSMUSG00000005233	Spbc25		ENSMUST00000077733	1161	537	6	no	no	yes	no	?	?	?	1:yes	0.72
ENSMUSG00000005237	Dnahc2	1-beta dynein. [Source:RefSeq;Acc:NM_177617]	ENSMUST00000035539	5195	4440	33	no	no	no	no	?	?	?	2:no	0.00
ENSMUSG00000005251	Ripk4	ankyrin repeat domain 3. [Source:RefSeq;Acc:NM_023663]	ENSMUST00000019386	3519	2361	8	no	no	no	no	0	0.1666667	?	2:no	0.00
ENSMUSG00000005262	Ufd1l	Ubiquitin fusion degradation protein 1 homolog (UB fusion protein 1). [Source:Uniprot/SWISSPROT;Acc:P70362]	ENSMUST00000005394	1958	924	12	no	no	no	no	0	0	?	1:yes	1.00
ENSMUSG00000005267	Zfp287	Zinc finger protein 287 (Zfp-287) (Zinc finger protein SKAT-2). [Source:Uniprot/SWISSPROT;Acc:Q9EQB9]	ENSMUST00000005399	3377	2280	6	no	no	no	no	0	0	?	2:no	0.03
ENSMUSG00000005268	Prlr	Prolactin receptor precursor (PRL-R). [Source:Uniprot/SWISSPROT;Acc:Q08501]	ENSMUST00000005400	2569	1827	10	no	no	no	no	0	0.3333333	?	2:no	0.00
ENSMUSG00000005269			ENSMUST00000022858	1362	1362	14	no	no	yes	no	?	?	?	2:no	0.27
ENSMUSG00000005299	Letm1	leucine zipper-EF-hand containing transmembrane protein 1; leucine zipper-EF-hand containing transmembrane protein 1. [Source:RefSeq;Acc:NM_019694]	ENSMUST00000005431	5152	2217	14	no	no	no	yes	?	?	?	2:no	0.00
ENSMUSG00000005312	Ubqln1	Ubiquilin 1 (Protein linking IAP with cytoskeleton-1) (PLIC-1). [Source:Uniprot/SWISSPROT;Acc:Q8R317]	ENSMUST00000058735	3662	1749	11	no	yes	no	no	0	0	?	2:no	5.0e-03
ENSMUSG00000005312	Ubqln1	Ubiquilin 1 (Protein linking IAP with cytoskeleton-1) (PLIC-1). [Source:Uniprot/SWISSPROT;Acc:Q8R317]	ENSMUST00000076454	3381	1665	10	no	yes	no	no	0	0	?	2:no	0.02
ENSMUSG00000005320		Fibroblast growth factor receptor 4 precursor (EC 2.7.1.112) (FGFR-4) (Protein-tyrosine kinase receptor MPK-11). [Source:Uniprot/SWISSPROT;Acc:Q03142]	ENSMUST00000067171	2409	2409	15	no	no	no	no	0	0.1111111	?	2:no	0.00
ENSMUSG00000005320	Fgfr4	Fibroblast growth factor receptor 4 precursor (EC 2.7.1.112) (FGFR-4) (Protein-tyrosine kinase receptor MPK-11). [Source:Uniprot/SWISSPROT;Acc:Q03142]	ENSMUST00000005452	3322	2424	18	no	no	no	no	0	0.1428571	?	2:no	0.00
ENSMUSG00000005338	Igsf4b	immunoglobulin superfamily, member 4B; nectin-lke 1. [Source:RefSeq;Acc:NM_053199]	ENSMUST00000005470	4159	1191	9	no	no	no	no	0	0	?	2:no	0.00
ENSMUSG00000005339	Fcer1a	High affinity immunoglobulin epsilon receptor alpha-subunit precursor (FCERI) (IGE FC receptor, alpha-subunit) (FC-epsilon RI-alpha). [Source:Uniprot/SWISSPROT;Acc:P20489]	ENSMUST00000049706	998	753	4	no	no	no	no	0	0.25	?	2:no	0.00
ENSMUSG00000005354	Txn2	Thioredoxin, mitochondrial precursor (Mt-TRX) (Thioredoxin 2). [Source:Uniprot/SWISSPROT;Acc:P97493]	ENSMUST00000005487	1282	501	4	no	no	no	yes	0.3333333	0	?	1:yes	0.94
ENSMUSG00000005355	Casp14	Caspase-14 precursor (EC 3.4.22.-) (CASP-14) (Mini-ICE) (MICE). [Source:Uniprot/SWISSPROT;Acc:O89094]	ENSMUST00000005488	2278	774	7	no	no	no	no	0	0.1666667	?	2:no	0.00
ENSMUSG00000005357	Slc1a6	Excitatory amino acid transporter 4 (Sodium-dependent glutamate/aspartate transporter) (High-affinity neuronal glutamate transporter). [Source:Uniprot/SWISSPROT;Acc:O35544]	ENSMUST00000005490	2023	1686	10	yes	no	no	yes	0	0.8	?	2:no	0.00
ENSMUSG00000005360	Slc1a3	Excitatory amino acid transporter 1 (Sodium-dependent glutamate/aspartate transporter) (High-affinity neuronal glutamate transporter) (Glial high affinity glutamate transporter) (GLAST). [Source:Uniprot/SWISSPROT;Acc:P56564]	ENSMUST00000005493	4133	1632	10	no	no	no	no	0	0.8	no	2:no	0.00
ENSMUSG00000005362		cereblon; novel lethal gene; cDNA sequence AF229032. [Source:RefSeq;Acc:NM_175357]	ENSMUST00000013882	3940	1257	11	no	yes	no	no	0	0	?	2:no	0.00
ENSMUSG00000005362	Crbn	cereblon; novel lethal gene; cDNA sequence AF229032. [Source:RefSeq;Acc:NM_175357]	ENSMUST00000049675	2517	1338	12	no	yes	no	no	0	0	?	2:no	0.41
ENSMUSG00000005364	Il5ra	Interleukin-5 receptor alpha chain precursor (IL-5R-alpha). [Source:Uniprot/SWISSPROT;Acc:P21183]	ENSMUST00000005497	1248	1248	9	no	no	no	no	0	0.25	?	2:no	0.00
ENSMUSG00000005370	Msh6	DNA mismatch repair protein MSH6 (MutS-alpha 160 kDa subunit) (G/T mismatch binding protein) (GTBP) (GTMBP) (p160). [Source:Uniprot/SWISSPROT;Acc:P54276]	ENSMUST00000005503	4400	4077	10	no	no	yes	yes	0	0	?	2:no	0.00
ENSMUSG00000005371	Fbxo11	F-box only protein 11 (Fragment). [Source:Uniprot/SWISSPROT;Acc:Q7TPD1]	ENSMUST00000005504	3738	2553	14	no	no	no	no	?	?	?	2:no	0.00
ENSMUSG00000005373	Mlxipl	Williams-Beuren syndrome chromosome region 14 protein homolog (Mlx interactor). [Source:Uniprot/SWISSPROT;Acc:Q99MZ3]	ENSMUST00000005507	3629	2595	17	no	no	no	no	0	0.3333333	?	2:no	0.00
ENSMUSG00000005374	Tbl2	Transducin beta-like 2 protein. [Source:Uniprot/SWISSPROT;Acc:Q9R099]	ENSMUST00000005508	4362	1329	7	no	no	no	no	0	0	?	2:no	0.00
ENSMUSG00000005378	Wbscr22	Putative methyltransferase HUSSY-03 (EC 2.1.1.-) (Williams-Beuren syndrome chromosome region 22 protein homolog). [Source:Uniprot/SWISSPROT;Acc:Q9CY21]	ENSMUST00000005512	1286	846	12	no	yes	yes	no	0	0	?	1:yes	0.89
ENSMUSG00000005378	Wbscr22	Putative methyltransferase HUSSY-03 (EC 2.1.1.-) (Williams-Beuren syndrome chromosome region 22 protein homolog). [Source:Uniprot/SWISSPROT;Acc:Q9CY21]	ENSMUST00000071677	1607	780	11	no	yes	yes	no	0	0	?	1:yes	0.84
ENSMUSG00000005397	Nid1	Nidogen precursor (Entactin). [Source:Uniprot/SWISSPROT;Acc:P10493]	ENSMUST00000005532	5938	3738	20	no	no	yes	no	0	0	?	2:no	0.00
ENSMUSG00000005410	Mcm5	DNA replication licensing factor MCM5 (CDC46 homolog) (P1-CDC46). [Source:Uniprot/SWISSPROT;Acc:P49718]	ENSMUST00000005545	3047	2205	17	no	no	no	no	0	0	?	2:no	0.01
ENSMUSG00000005413	Hmox1	Heme oxygenase 1 (EC 1.14.99.3) (HO-1) (P32 protein). [Source:Uniprot/SWISSPROT;Acc:P14901]	ENSMUST00000005548	1564	870	5	no	no	no	no	0	0.1666667	?	2:no	0.00
ENSMUSG00000005417		Rho-interacting protein 3 (p116RIP) (RIP3). [Source:Uniprot/SWISSPROT;Acc:P97434]	ENSMUST00000072031	4129	3114	23	no	no	no	no	?	?	?	2:no	0.00
ENSMUSG00000005417	AA536749	Rho-interacting protein 3 (p116RIP) (RIP3). [Source:Uniprot/SWISSPROT;Acc:P97434]	ENSMUST00000066330	7739	6810	11	no	no	no	no	?	?	?	2:no	0.00
ENSMUSG00000005417	AA536749	Rho-interacting protein 3 (p116RIP) (RIP3). [Source:Uniprot/SWISSPROT;Acc:P97434]	ENSMUST00000073066	3811	3075	24	no	no	no	no	?	?	?	2:no	0.00
ENSMUSG00000005442	Cic	capicua homolog. [Source:RefSeq;Acc:NM_027882]	ENSMUST00000005578	5475	4824	20	no	no	no	yes	0	0	?	2:no	0.00
ENSMUSG00000005447	Pafah1b3	Platelet-activating factor acetylhydrolase IB gamma subunit (EC 3.1.1.47) (PAF acetylhydrolase 29 kDa subunit) (PAF-AH 29 kDa subunit) (PAF-AH gamma subunit) (PAFAH gamma subunit). [Source:Uniprot/SWISSPROT;Acc:Q61205]	ENSMUST00000005583	870	699	6	yes	no	no	no	0	0.4	?	2:no	0.00
ENSMUSG00000005465	Il27ra	interleukin 27 receptor, alpha; cytokine receptor family, class 1 (WSXWS), member 1; T cell cytokine receptor. [Source:RefSeq;Acc:NM_016671]	ENSMUST00000005601	2638	1872	14	yes	no	no	no	0	0.1428571	?	2:no	0.00
ENSMUSG00000005469	Prkaca	cAMP-dependent protein kinase, alpha-catalytic subunit (EC 2.7.1.37) (PKA C-alpha). [Source:Uniprot/SWISSPROT;Acc:P05132]	ENSMUST00000005606	2202	1056	10	no	no	no	yes	?	?	?	2:no	0.27
ENSMUSG00000005470	Asf1b	ASF1 anti-silencing function 1 homolog B. [Source:RefSeq;Acc:NM_024184]	ENSMUST00000005607	1629	609	4	no	no	no	no	0	0.3333333	?	2:no	0.00
ENSMUSG00000005474	Mylc2pl	myosin light chain 2, precursor lymphocyte-specific; precursor lymphocyte-specific regulatory light chain. [Source:RefSeq;Acc:NM_021611]	ENSMUST00000005611	795	654	6	no	no	yes	no	0	0	?	1:yes	0.95
ENSMUSG00000005481	Ddx39	HLA-B-associated transcript 1A; nuclear RNA helicase Bat1. [Source:RefSeq;Acc:NM_019693]	ENSMUST00000019576	1634	1284	11	no	no	no	no	?	?	?	2:no	0.41
ENSMUSG00000005483	Dnajb1	DnaJ homolog subfamily B member 1 (Heat shock 40 kDa protein 1) (Heat shock protein 40) (HSP40). [Source:Uniprot/SWISSPROT;Acc:Q9QYJ3]	ENSMUST00000005620	2246	1023	3	no	no	no	no	?	?	?	2:no	0.26
ENSMUSG00000005493	Msh4	MutS protein homolog 4 (mMsh4). [Source:Uniprot/SWISSPROT;Acc:Q99MT2]	ENSMUST00000005630	3176	2880	20	no	yes	no	no	0	8.333334E-02	?	2:no	0.00
ENSMUSG00000005493	Msh4	MutS protein homolog 4 (mMsh4). [Source:Uniprot/SWISSPROT;Acc:Q99MT2]	ENSMUST00000070638	1277	525	13	no	yes	no	no	0	8.333334E-02	?	2:no	0.00
ENSMUSG00000005501	Usp40	Ubiquitin carboxyl-terminal hydrolase 40 (EC 3.1.2.15) (Ubiquitin thiolesterase 40) (Ubiquitin-specific processing protease 40) (Deubiquitinating enzyme 40) (Fragment). [Source:Uniprot/SWISSPROT;Acc:Q8BWR4]	ENSMUST00000040783	3549	3420	30	no	no	no	no	?	?	?	2:no	0.00
ENSMUSG00000005503	Evx1	Homeobox even-skipped homolog protein 1 (EVX-1). [Source:Uniprot/SWISSPROT;Acc:P23683]	ENSMUST00000031787	2877	1251	3	no	no	yes	no	0	0.25	?	2:no	0.00
ENSMUSG00000005506	Cugbp1	CUG triplet repeat RNA-binding protein 1 (CUG-BP1) (RNA-binding protein BRUNOL-2) (Deadenylation factor CUG-BP) (Deadenylation factor EDEN-BP) (Brain protein F41). [Source:Uniprot/SWISSPROT;Acc:P28659]	ENSMUST00000005643	2334	1542	15	no	no	no	no	0.2	0.1333333	?	2:no	0.11
ENSMUSG00000005506	Cugbp1	CUG triplet repeat RNA-binding protein 1 (CUG-BP1) (RNA-binding protein BRUNOL-2) (Deadenylation factor CUG-BP) (Deadenylation factor EDEN-BP) (Brain protein F41). [Source:Uniprot/SWISSPROT;Acc:P28659]	ENSMUST00000068726	3354	1542	13	no	no	no	no	0.2	0.1333333	?	2:no	5.0e-03
ENSMUSG00000005506	Cugbp1	CUG triplet repeat RNA-binding protein 1 (CUG-BP1) (RNA-binding protein BRUNOL-2) (Deadenylation factor CUG-BP) (Deadenylation factor EDEN-BP) (Brain protein F41). [Source:Uniprot/SWISSPROT;Acc:P28659]	ENSMUST00000068747	3303	1461	14	no	no	no	no	0.2	0.1333333	?	2:no	4.0e-03
ENSMUSG00000005510	Ndufs3	NADH-ubiquinone oxidoreductase 30 kDa subunit, mitochondrial precursor (EC 1.6.5.3) (EC 1.6.99.3) (Complex I-30KD) (CI-30KD). [Source:Uniprot/SWISSPROT;Acc:Q9DCT2]	ENSMUST00000005647	940	792	7	no	no	no	yes	0	0	?	2:no	0.00
ENSMUSG00000005514	Por	NADPH--cytochrome P450 reductase (EC 1.6.2.4) (CPR) (P450R). [Source:Uniprot/SWISSPROT;Acc:P37040]	ENSMUST00000005651	2513	2037	16	no	no	no	yes	?	?	?	2:no	0.02
ENSMUSG00000005533	Igf1r	Insulin-like growth factor I receptor precursor (EC 2.7.1.112). [Source:Uniprot/SWISSPROT;Acc:Q60751]	ENSMUST00000005671	4489	4110	21	no	no	no	yes	0	0.1666667	?	2:no	0.00
ENSMUSG00000005540	Fcer2a	Low affinity immunoglobulin epsilon Fc receptor (Lymphocyte IGE receptor) (Fc-epsilon-RII) (CD23). [Source:Uniprot/SWISSPROT;Acc:P20693]	ENSMUST00000005678	2241	996	12	no	no	no	no	0	0.2	?	2:no	0.00
ENSMUSG00000005540	Fcer2a	Low affinity immunoglobulin epsilon Fc receptor (Lymphocyte IGE receptor) (Fc-epsilon-RII) (CD23). [Source:Uniprot/SWISSPROT;Acc:P20693]	ENSMUST00000044741	930	930	9	no	no	no	no	0	0.2	?	2:no	0.00
ENSMUSG00000005540	Fcer2a	Low affinity immunoglobulin epsilon Fc receptor (Lymphocyte IGE receptor) (Fc-epsilon-RII) (CD23). [Source:Uniprot/SWISSPROT;Acc:P20693]	ENSMUST00000074396	930	930	10	no	no	no	no	0	0.2	?	2:no	0.00
ENSMUSG00000005547	Cyp2a5	Cytochrome P450 2A4 (EC 1.14.14.1) (CYPIIA4) (Testosterone 15-alpha- hydroxylase) (P450-15-alpha) (P450-IIA3.1). [Source:Uniprot/SWISSPROT;Acc:P15392]	ENSMUST00000005685	1737	1485	9	no	no	no	no	0	0.5	no	2:no	0.00
ENSMUSG00000005553	Atp4a	Potassium-transporting ATPase alpha chain 1 (EC 3.6.3.10) (Proton pump) (Gastric H+/K+ ATPase alpha subunit). [Source:Uniprot/SWISSPROT;Acc:Q64436]	ENSMUST00000005692	3454	3105	21	no	no	no	no	?	?	?	2:no	0.00
ENSMUSG00000005566	Trim28	Transcription intermediary factor 1-beta (TIF1-beta) (Tripartite motif protein 28) (KRAB-A interacting protein) (KRIP-1). [Source:Uniprot/SWISSPROT;Acc:Q62318]	ENSMUST00000005705	3230	2505	17	no	no	no	no	0	0.1111111	?	2:no	0.00
ENSMUSG00000005575	Ube2m	Ubiquitin-conjugating enzyme E2 M (EC 6.3.2.19) (Ubiquitin-protein ligase M) (Ubiquitin carrier protein M) (Nedd8-conjugating enzyme Ubc12). [Source:Uniprot/SWISSPROT;Acc:P61082]	ENSMUST00000005714	1177	552	6	no	no	no	no	0.25	0	?	1:yes	0.90
ENSMUSG00000005580	Adcy9	Adenylate cyclase, type IX (EC 4.6.1.1) (ATP pyrophosphate-lyase) (Adenylyl cyclase) (Adenylyl cyclase type 10) (ACTP10). [Source:Uniprot/SWISSPROT;Acc:P51830]	ENSMUST00000005719	4489	4062	11	no	no	no	yes	0	0.4166667	?	2:no	0.00
ENSMUSG00000005583		myocyte enhancer factor 2C. [Source:RefSeq;Acc:NM_025282]	ENSMUST00000005722	2428	1299	11	no	yes	no	no	0	0	?	2:no	0.47
ENSMUSG00000005609	Sh2bp1	SH2 domain binding protein 1 (tetratricopeptide repeat containing); TPR-containing, SH2-binding phosphoprotein. [Source:RefSeq;Acc:NM_009431]	ENSMUST00000005749	4246	3522	25	no	no	no	yes	0	0	?	2:no	0.00
ENSMUSG00000005610	Eif4g2	Eukaryotic translation initiation factor 4 gamma 2 (eIF-4-gamma 2) (eIF-4G 2) (eIF4G 2) (p97) (Novel APOBEC-1 target 1) (Translation repressor NAT1). [Source:Uniprot/SWISSPROT;Acc:Q62448]	ENSMUST00000005750	3813	2781	22	no	no	no	yes	0.25	0	?	2:no	0.00
ENSMUSG00000005611	Mrvi1	MRV integration site 1 isoform b; JAW1-related protein. [Source:RefSeq;Acc:NM_194464]	ENSMUST00000005751	5953	2766	21	no	no	no	no	0	0	?	2:no	0.00
ENSMUSG00000005615	Pcyt1a	Cholinephosphate cytidylyltransferase A (EC 2.7.7.15) (Phosphorylcholine transferase A) (CTP:phosphocholine cytidylyltransferase A) (CT A) (CCT A) (CCT-alpha). [Source:Uniprot/SWISSPROT;Acc:P49586]	ENSMUST00000079791	1859	1104	9	no	no	no	yes	0.1428571	0.1428571	?	2:no	0.00
ENSMUSG00000005621	Zfp592	Zinc finger protein 592 (Zfp-592). [Source:Uniprot/SWISSPROT;Acc:Q8BHZ4]	ENSMUST00000005761	4771	3789	9	no	no	no	no	0	0	?	2:no	0.00
ENSMUSG00000005625	Psmd4	26S proteasome non-ATPase regulatory subunit 4 (26S proteasome regulatory subunit S5A) (Rpn10) (Multiubiquitin chain binding protein). [Source:Uniprot/SWISSPROT;Acc:O35226]	ENSMUST00000071664	1250	1131	10	no	no	yes	yes	0	0	?	1:yes	0.91
ENSMUSG00000005628	Tmod4	Skeletal muscle tropomodulin (Sk-Tmod) (Tropomodulin 4). [Source:Uniprot/SWISSPROT;Acc:Q9JLH8]	ENSMUST00000005769	1177	1038	9	no	no	no	no	0	0	?	1:yes	0.92
ENSMUSG00000005629	Scnm1		ENSMUST00000005770	862	561	7	no	no	no	no	0	0	?	2:no	0.00
ENSMUSG00000005640	Insrr	Insulin receptor-related protein precursor (EC 2.7.1.112) (IRR) (IR- related receptor). [Source:Uniprot/SWISSPROT;Acc:Q9WTL4]	ENSMUST00000029711	4991	3903	22	no	no	no	no	0	0.1111111	?	2:no	0.00
ENSMUSG00000005649	Cabp5	Calcium-binding protein CaBP5. [Source:Uniprot/SWISSPROT;Acc:Q9JLK3]	ENSMUST00000005791	1772	522	6	no	no	no	no	0	0	?	1:yes	0.82
ENSMUSG00000005656	Snx6	sorting nexin 6. [Source:RefSeq;Acc:NM_026998]	ENSMUST00000005798	1113	1113	11	no	no	no	no	0	1	?	2:no	0.00
ENSMUSG00000005667	Mthfd2	Bifunctional methylenetetrahydrofolate dehydrogenase/cyclohydrolase, mitochondrial precursor [Includes: NAD-dependent methylenetetrahydrofolate dehydrogenase (EC 1.5.1.15); Methenyltetrahydrofolate cyclohydrolase (EC 3.5.4.9)]. [Source:Uniprot/SWISSPROT;	ENSMUST00000005810	1970	1053	8	no	no	no	no	0	0.2222222	?	2:no	0.00
ENSMUSG00000005672	Kit	Mast/stem cell growth factor receptor precursor (EC 2.7.1.112) (SCFR) (Proto-oncogene tyrosine-protein kinase Kit) (c-kit). [Source:Uniprot/SWISSPROT;Acc:P05532]	ENSMUST00000005815	5158	2940	21	no	no	no	yes	0.1333333	0.2	?	2:no	0.00
ENSMUSG00000005674	Tomm40l	Nuclear receptor subfamily 1, group I, member 3. [Source:Uniprot/SPTREMBL;Acc:Q9CZR3]	ENSMUST00000005817	2920	927	10	no	no	no	no	0	0.1428571	?	2:no	0.00
ENSMUSG00000005677	Nr1i3	Orphan nuclear receptor NR1I3 (Constitutive androstane receptor) (CAR). [Source:Uniprot/SWISSPROT;Acc:O35627]	ENSMUST00000005820	1411	1077	9	no	no	no	no	0	0.2857143	?	2:no	0.00
ENSMUSG00000005677	Nr1i3	Orphan nuclear receptor NR1I3 (Constitutive androstane receptor) (CAR). [Source:Uniprot/SWISSPROT;Acc:O35627]	ENSMUST00000075469	861	861	8	no	no	no	no	0	0.2857143	?	2:no	0.00
ENSMUSG00000005681	Apoa2	Apolipoprotein A-II precursor (Apo-AII). [Source:Uniprot/SWISSPROT;Acc:P09813]	ENSMUST00000005824	477	309	4	no	no	no	no	6.666667E-02	0.2	?	2:no	0.00
ENSMUSG00000005682	Usp52	ubiquitin specific protease 52. [Source:RefSeq;Acc:NM_133992]	ENSMUST00000005825	4187	3603	25	no	no	no	yes	0.1666667	0.5	?	2:no	0.00
ENSMUSG00000005683	Cs	citrate synthase. [Source:RefSeq;Acc:NM_026444]	ENSMUST00000005826	2828	1395	11	no	no	no	no	0	0	?	2:no	0.00
ENSMUSG00000005686	Ampd3	AMP deaminase 3 (EC 3.5.4.6) (AMP deaminase isoform E) (AMP deaminase H-type) (Heart-type AMPD). [Source:Uniprot/SWISSPROT;Acc:O08739]	ENSMUST00000005829	4083	2301	15	no	no	no	no	?	?	?	2:no	0.00
ENSMUSG00000005687	Bcas2	breast carcinoma amplified sequence 2. [Source:RefSeq;Acc:NM_026602]	ENSMUST00000005830	1350	678	7	no	no	yes	no	?	?	?	1:yes	0.69
ENSMUSG00000005696	Sh2d1a	SH2 domain protein 1A (SLAM-associated protein) (T cell signal transduction molecule SAP). [Source:Uniprot/SWISSPROT;Acc:O88890]	ENSMUST00000005839	2317	372	4	yes	no	no	no	0	1	?	2:no	0.00
ENSMUSG00000005698	Ctcf	Transcriptional repressor CTCF (CCCTC-binding factor) (CTCFL paralog) (11-zinc finger protein). [Source:Uniprot/SWISSPROT;Acc:Q61164]	ENSMUST00000005841	3820	2211	12	no	no	no	yes	0	0.125	?	2:no	0.00
ENSMUSG00000005705	Agrp	Agouti-related protein precursor. [Source:Uniprot/SWISSPROT;Acc:P56473]	ENSMUST00000005849	661	396	3	yes	no	yes	no	0	0.4	?	2:no	0.00
ENSMUSG00000005716	Pvalb	Parvalbumin alpha. [Source:Uniprot/SWISSPROT;Acc:P32848]	ENSMUST00000005860	916	333	5	no	no	no	no	?	?	?	1:yes	0.73
ENSMUSG00000005718	Tcfap4	transcription factor AP-4 (activating enhancer-binding protein 4). [Source:RefSeq;Acc:NM_031182]	ENSMUST00000005862	2113	1017	7	no	no	yes	yes	?	?	?	2:no	0.42
ENSMUSG00000005732	Ranbp1	Ran-specific GTPase-activating protein (Ran binding protein 1) (RANBP1). [Source:Uniprot/SWISSPROT;Acc:P34022]	ENSMUST00000052325	1063	612	6	no	no	no	no	?	?	?	1:yes	0.74
ENSMUSG00000005763	Cd247	T-cell surface glycoprotein CD3 zeta chain precursor (T-cell receptor T3 zeta chain). [Source:Uniprot/SWISSPROT;Acc:P24161]	ENSMUST00000005907	1541	498	8	yes	no	no	no	0	0.6666667	?	2:no	0.00
ENSMUSG00000005763	Cd247	T-cell surface glycoprotein CD3 zeta chain precursor (T-cell receptor T3 zeta chain). [Source:Uniprot/SWISSPROT;Acc:P24161]	ENSMUST00000027849	1212	624	8	yes	no	no	no	0	0.6666667	?	2:no	0.00
ENSMUSG00000005774	Rfx5	regulatory factor X, 5 (influences HLA class II expression); regulatory factor (trans-acting) 5. [Source:RefSeq;Acc:NM_017395]	ENSMUST00000029772	4027	1977	10	no	no	no	no	0	0	?	2:no	1.0e-03
ENSMUSG00000005779	Psmb4	Proteasome subunit beta type 4 precursor (EC 3.4.25.1) (Proteasome beta chain) (Macropain beta chain) (Multicatalytic endopeptidase complex beta chain) (Proteasome chain 3). [Source:Uniprot/SWISSPROT;Acc:P99026]	ENSMUST00000005923	923	795	7	no	no	no	no	0.4	0	yes	1:yes	1.00
ENSMUSG00000005800	Mmp8	Neutrophil collagenase precursor (EC 3.4.24.34) (Matrix metalloproteinase-8) (MMP-8) (Collagenase 2). [Source:Uniprot/SWISSPROT;Acc:O70138]	ENSMUST00000018765	2426	1398	10	no	no	no	no	0	0.1111111	?	2:no	0.00
ENSMUSG00000005802	Slc30a4	Zinc transporter 4 (ZnT-4) (Lethal milk protein). [Source:Uniprot/SWISSPROT;Acc:O35149]	ENSMUST00000005952	5476	1293	7	no	no	no	yes	0	0.4	?	2:no	0.00
ENSMUSG00000005803	Sqrdl	Sulfide:quinone oxidoreductase, mitochondrial precursor (EC 1.-.-.-). [Source:Uniprot/SWISSPROT;Acc:Q9R112]	ENSMUST00000005953	1658	1353	10	no	no	yes	yes	0	0.3333333	?	2:no	0.00
ENSMUSG00000005804	Pldn		ENSMUST00000005954	2091	519	5	no	no	no	no	?	?	?	2:no	0.18
ENSMUSG00000005813	Metap1	Methionine aminopeptidase 1 (EC 3.4.11.18) (MetAP 1) (MAP 1) (Peptidase M 1). [Source:Uniprot/SWISSPROT;Acc:Q8BP48]	ENSMUST00000029804	2549	1161	11	no	no	no	yes	0	0	?	2:no	0.40
ENSMUSG00000005823	Gpr108	G protein-coupled receptor 108. [Source:RefSeq;Acc:NM_030084]	ENSMUST00000005975	2373	1710	17	no	no	no	no	0	0.5	?	2:no	0.00
ENSMUSG00000005824	Tnfsf14	Tumor necrosis factor ligand superfamily member 14. [Source:Uniprot/SWISSPROT;Acc:Q9QYH9]	ENSMUST00000005976	1847	720	4	no	no	no	no	0	0.1	?	2:no	0.00
ENSMUSG00000005836	Gata6	Transcription factor GATA-6 (GATA binding factor-6). [Source:Uniprot/SWISSPROT;Acc:Q61169]	ENSMUST00000047762	3193	1770	7	no	no	no	no	0	0	?	2:no	0.00
ENSMUSG00000005846	Rsl1d1		ENSMUST00000067507	1804	1365	9	no	no	no	no	1	0	?	1:yes	1.00
ENSMUSG00000005864	Cnga2	Cyclic-nucleotide-gated olfactory channel (Cyclic-nucleotide-gated cation channel 2) (CNG channel 2) (CNG-2) (CNG2). [Source:Uniprot/SWISSPROT;Acc:Q62398]	ENSMUST00000006020	3038	1995	7	no	no	no	no	0	0.4285714	?	2:no	0.00
ENSMUSG00000005871	Apc	Adenomatous polyposis coli protein (APC protein) (mAPC). [Source:Uniprot/SWISSPROT;Acc:Q61315]	ENSMUST00000066133	975	975	9	no	no	no	no	0	0.2222222	?	2:no	0.00
ENSMUSG00000005871	Apc	Adenomatous polyposis coli protein (APC protein) (mAPC). [Source:Uniprot/SWISSPROT;Acc:Q61315]	ENSMUST00000079362	8840	8529	16	no	no	no	no	0	0.2222222	?	2:no	0.00
ENSMUSG00000005873	Reep5	Polyposis locus protein 1 homolog (TB2 protein homolog) (GP106). [Source:Uniprot/SWISSPROT;Acc:Q60870]	ENSMUST00000006027	2824	570	5	no	no	no	yes	0	0	?	2:no	0.05
ENSMUSG00000005881	Ergic3	Serologically defined breast cancer antigen NY-BR-84 homolog. [Source:Uniprot/SWISSPROT;Acc:Q9CQE7]	ENSMUST00000006035	1303	1152	13	no	no	no	no	0	0	?	1:yes	0.83
ENSMUSG00000005882	2410003P15Rik	Basic FGF-repressed Zic binding protein (mbFZb). [Source:Uniprot/SWISSPROT;Acc:Q9CWU6]	ENSMUST00000006036	2384	888	10	no	no	no	no	0	0	?	2:no	0.00
ENSMUSG00000005883	Spo11	Meiotic recombination protein SPO11. [Source:Uniprot/SWISSPROT;Acc:Q9WTK8]	ENSMUST00000050442	1704	1191	13	no	no	no	no	0	0	?	2:no	0.00
ENSMUSG00000005886	Ncoa2	Nuclear receptor coactivator 2 (NCoA-2) (Transcriptional intermediary factor 2) (Glucocorticoid receptor-interacting protein 1) (GRIP-1). [Source:Uniprot/SWISSPROT;Acc:Q61026]	ENSMUST00000006037	4878	4389	23	no	no	no	no	0	0.4	?	2:no	0.00
ENSMUSG00000005886	Ncoa2	Nuclear receptor coactivator 2 (NCoA-2) (Transcriptional intermediary factor 2) (Glucocorticoid receptor-interacting protein 1) (GRIP-1). [Source:Uniprot/SWISSPROT;Acc:Q61026]	ENSMUST00000068304	6196	4389	22	no	no	no	no	0	0.4	?	2:no	0.00
ENSMUSG00000005886	Ncoa2	Nuclear receptor coactivator 2 (NCoA-2) (Transcriptional intermediary factor 2) (Glucocorticoid receptor-interacting protein 1) (GRIP-1). [Source:Uniprot/SWISSPROT;Acc:Q61026]	ENSMUST00000081713	4407	4179	22	no	no	no	no	0	0.4	?	2:no	0.00
ENSMUSG00000005891	Prlpa	prolactin-like protein A. [Source:RefSeq;Acc:NM_011165]	ENSMUST00000021779	853	684	5	no	no	no	no	0	0	?	2:no	0.00
ENSMUSG00000005892	Trh	thyrotropin releasing hormone. [Source:RefSeq;Acc:NM_009426]	ENSMUST00000006046	1381	771	3	no	no	no	no	0	0	?	2:no	0.00
ENSMUSG00000005893	Nr2c2	Orphan nuclear receptor TR4 (Orphan nuclear receptor TAK1). [Source:Uniprot/SWISSPROT;Acc:P49117]	ENSMUST00000006047	1794	1794	14	no	no	no	no	0	0.25	?	2:no	0.00
ENSMUSG00000005899	4122402O22Rik		ENSMUST00000006053	4619	2472	20	no	yes	no	no	0	0	?	2:no	0.00
ENSMUSG00000005907	Pex1		ENSMUST00000006061	1850	1473	11	no	no	no	no	0	0.5	?	2:no	0.00
ENSMUSG00000005907	Pex1		ENSMUST00000008452	3293	552	4	no	no	no	no	?	?	?	2:no	0.00
ENSMUSG00000005917	Otx1	Homeobox protein OTX1. [Source:Uniprot/SWISSPROT;Acc:P80205]	ENSMUST00000006071	2788	1068	5	no	no	no	yes	0	0.25	?	2:no	0.00
ENSMUSG00000005936	2410004N11Rik		ENSMUST00000006090	3800	1047	7	no	no	no	no	0	0.2	?	2:no	0.00
ENSMUSG00000005936	2410004N11Rik		ENSMUST00000057174	2400	1260	8	no	no	no	no	0	0.2	?	2:no	0.00
ENSMUSG00000005947	Gsg2	Integrin alpha-E precursor (Integrin alpha M290). [Source:Uniprot/SWISSPROT;Acc:Q60677]	ENSMUST00000006101	3840	3504	30	no	yes	no	no	0.125	0.25	?	2:no	0.00
ENSMUSG00000005947	Itgae	Integrin alpha-E precursor (Integrin alpha M290). [Source:Uniprot/SWISSPROT;Acc:Q60677]	ENSMUST00000006101	3840	3504	30	no	yes	no	no	0.125	0.25	?	2:no	0.00
ENSMUSG00000005949	Ctns	Cystinosin. [Source:Uniprot/SWISSPROT;Acc:P57757]	ENSMUST00000006103	3010	1104	11	no	no	no	no	0	0.3333333	?	2:no	0.00
ENSMUSG00000005950	P2rx5	purinergic receptor P2X5. [Source:RefSeq;Acc:NM_033321]	ENSMUST00000006104	2291	1368	13	no	no	no	no	0	0.5714286	?	2:no	0.00
ENSMUSG00000005951	Carkl	Carbohydrate kinase-like protein (EC 2.7.1.-). [Source:Uniprot/SWISSPROT;Acc:Q9D5J6]	ENSMUST00000006105	2781	1431	7	no	no	no	no	0	0.3333333	?	2:no	0.00
ENSMUSG00000005952	Trpv1	transient receptor potential cation channel, subfamily V, member 1; vanilloid receptor subtype 1; capsaicin receptor. [Source:RefSeq;Acc:NM_001001445]	ENSMUST00000006106	2582	2520	15	no	yes	no	no	?	?	?	2:no	3.0e-03
ENSMUSG00000005958	Ephb3	Ephrin type-B receptor 3 precursor (EC 2.7.1.112) (Tyrosine-protein kinase receptor MDK-5) (Developmental kinase 5) (SEK-4). [Source:Uniprot/SWISSPROT;Acc:P54754]	ENSMUST00000006112	4145	2982	16	no	no	no	no	0	9.090909E-02	?	2:no	0.00
ENSMUSG00000005968	Tuft1	Tuftelin. [Source:Uniprot/SWISSPROT;Acc:O08970]	ENSMUST00000006123	2564	1173	13	no	no	no	yes	0	0.5	?	2:no	0.00
ENSMUSG00000005973	Rcn1	Reticulocalbin 1 precursor. [Source:Uniprot/SWISSPROT;Acc:Q05186]	ENSMUST00000006128	1998	978	6	no	no	no	no	0	0	?	1:yes	0.83
ENSMUSG00000005980	Dnase1	Deoxyribonuclease I precursor (EC 3.1.21.1) (DNase I). [Source:Uniprot/SWISSPROT;Acc:P49183]	ENSMUST00000006136	1169	855	10	no	no	no	no	0	0.25	?	2:no	0.00
ENSMUSG00000005981	Trap1	Heat shock protein 75 kDa, mitochondrial precursor (HSP 75) (Tumor necrosis factor type 1 receptor associated protein) (TRAP-1) (TNFR- associated protein 1). [Source:Uniprot/SWISSPROT;Acc:Q9CQN1]	ENSMUST00000006137	2297	2121	18	no	no	yes	no	0	0	?	2:no	0.04
ENSMUSG00000005982	1200013P24Rik		ENSMUST00000006138	859	729	6	no	no	no	yes	0	0	?	2:no	0.00
ENSMUSG00000005983	1700037C18Rik		ENSMUST00000006139	848	432	4	no	no	no	no	?	?	?	1:yes	0.75
ENSMUSG00000005983	1700037C18Rik		ENSMUST00000061056	789	582	4	no	no	no	no	?	?	?	1:yes	0.76
ENSMUSG00000005986	Ankrd13d		ENSMUST00000056888	2134	1560	15	no	no	no	no	?	?	?	2:no	0.08
ENSMUSG00000005986	Ankrd13d		ENSMUST00000075870	501	501	16	no	no	no	no	?	?	?	2:no	0.37
ENSMUSG00000005994	Tyrp1	5,6-dihydroxyindole-2-carboxylic acid oxidase precursor (EC 1.14.18.-) (DHICA oxidase) (Tyrosinase-related protein 1) (TRP-1) (TRP1) (TRP) (Catalase B) (Brown locus protein). [Source:Uniprot/SWISSPROT;Acc:P07147]	ENSMUST00000006151	1611	1611	8	no	yes	no	no	0	0.2	?	2:no	0.00
ENSMUSG00000006005	Tpr	translocated promoter region protein. [Source:RefSeq;Acc:NM_133780]	ENSMUST00000064506	7399	7071	27	no	no	no	yes	0	0	?	2:no	0.00
ENSMUSG00000006007	Pdc	Phosducin (PHD) (33 kDa phototransducing protein) (Rod photoreceptor 1) (RPR-1). [Source:Uniprot/SWISSPROT;Acc:Q9QW08]	ENSMUST00000006164	1235	735	4	no	no	no	no	0.1666667	0	?	2:no	0.00
ENSMUSG00000006010	BC003331		ENSMUST00000006167	1597	1035	12	yes	no	no	no	?	?	?	2:no	0.28
ENSMUSG00000006014	Prg4		ENSMUST00000006171	3326	3171	14	no	no	no	no	0	0	?	2:no	0.00
ENSMUSG00000006019	Dhx34	Probable ATP-dependent helicase DHX34 (DEAH-box protein 34). [Source:Uniprot/SWISSPROT;Acc:Q9DBV3]	ENSMUST00000063434	1284	1284	17	no	no	no	no	?	?	?	2:no	0.16
ENSMUSG00000006021	Kptn	kaptin; actin-binding protein. [Source:RefSeq;Acc:NM_133727]	ENSMUST00000006178	1627	1293	12	no	no	no	no	?	?	?	2:no	0.41
ENSMUSG00000006024	Napa	Alpha-soluble NSF attachment protein (SNAP-alpha) (N-ethylmaleimide- sensitive factor attachment protein, alpha). [Source:Uniprot/SWISSPROT;Acc:Q9DB05]	ENSMUST00000006181	2203	789	11	no	no	no	no	0	0	?	2:no	0.41
ENSMUSG00000006050	Sra1	steroid receptor RNA activator 1. [Source:RefSeq;Acc:NM_025291]	ENSMUST00000006209	893	663	5	no	no	no	yes	0	1	?	2:no	0.00
ENSMUSG00000006056	Ndp52	2410154J16Rik protein (NDP5211). [Source:Uniprot/SPTREMBL;Acc:Q9CWE3]	ENSMUST00000006215	798	798	6	no	no	no	no	?	?	?	1:yes	0.73
ENSMUSG00000006058	Snf8	EAP30 subunit of ELL complex. [Source:RefSeq;Acc:NM_033568]	ENSMUST00000006217	947	777	8	no	no	yes	no	?	?	?	1:yes	0.73
ENSMUSG00000006095	Ckap1	cytoskeleton-associated protein 1. [Source:RefSeq;Acc:NM_025548]	ENSMUST00000006254	923	735	6	no	no	no	no	?	?	?	1:yes	0.75
ENSMUSG00000006127	Pps	Skeletal muscle and kidney enriched inositol phosphatase (EC 3.1.3.56). [Source:Uniprot/SWISSPROT;Acc:Q8C5L6]	ENSMUST00000006286	2679	1407	12	yes	no	no	yes	0	0	?	2:no	0.13
ENSMUSG00000006134	Crkl	Crk-like protein. [Source:Uniprot/SWISSPROT;Acc:P47941]	ENSMUST00000006293	3863	912	3	no	no	no	no	0	0.6666667	?	2:no	0.00
ENSMUSG00000006143	2310043J07Rik		ENSMUST00000006303	991	750	6	no	no	no	no	0	0	?	1:yes	0.95
ENSMUSG00000006154	Eps8l1	epidermal growth factor receptor pathway substrate 8-like protein 1. [Source:RefSeq;Acc:NM_026146]	ENSMUST00000006315	2784	2151	18	yes	no	no	no	0	1	?	2:no	0.00
ENSMUSG00000006169	AI642036	Epsin 4 (Epsin-related protein) (EpsinR) (Enthoprotin). [Source:Uniprot/SWISSPROT;Acc:Q99KN9]	ENSMUST00000065062	3232	1896	11	no	no	no	no	?	?	?	2:no	7.0e-03
ENSMUSG00000006179	Prss16	Thymus-specific serine protease precursor (EC 3.4.-.-). [Source:Uniprot/SWISSPROT;Acc:Q9QXE5]	ENSMUST00000006341	2179	1530	12	no	no	no	no	0	0	?	2:no	0.00
ENSMUSG00000006191	Cdkal1	CDK5 regulatory subunit associated protein 1-like 1. [Source:RefSeq;Acc:NM_144536]	ENSMUST00000006353	2545	1737	16	no	no	no	no	0	0.5	?	2:no	0.00
ENSMUSG00000006200	Rhox6	placenta specific homeobox 1. [Source:RefSeq;Acc:NM_008955]	ENSMUST00000006362	869	684	4	no	no	no	no	0	0	?	1:yes	0.95
ENSMUSG00000006204	5430419D17Rik		ENSMUST00000050586	2930	2526	22	no	no	no	no	0	0.5	?	2:no	0.00
ENSMUSG00000006205	Htra1	Serine protease HTRA1 precursor (EC 3.4.21.-). [Source:Uniprot/SWISSPROT;Acc:Q9R118]	ENSMUST00000006367	2007	1443	9	no	no	no	yes	0	0.3333333	?	2:no	0.00
ENSMUSG00000006215	Zbtb17	Zinc finger protein 151 (Zinc finger protein 100) (Zfp-100) (Polyomavirus late initiator promoter binding protein) (LP-1) (Zinc finger protein Z13). [Source:Uniprot/SWISSPROT;Acc:Q60821]	ENSMUST00000006377	3397	2385	16	no	no	no	no	0.2857143	0	?	1:yes	1.00
ENSMUSG00000006216	Clcnkb	chloride channel Kb; putative basolateral cTAL chloride channel ClC-Ka; chloride channel K1-like. [Source:RefSeq;Acc:NM_019701]	ENSMUST00000006378	2330	2064	20	no	no	no	no	0	0.6666667	no	2:no	0.00
ENSMUSG00000006218			ENSMUST00000006380	813	813	6	no	no	yes	no	?	?	?	1:yes	0.73
ENSMUSG00000006219	Fblim1	CSX-associated LIM. [Source:RefSeq;Acc:NM_133754]	ENSMUST00000006381	2438	1128	9	no	no	no	no	?	?	?	2:no	0.15
ENSMUSG00000006221	Hspb7	Heat-shock protein beta-7 (HspB7) (Cardiovascular heat shock protein) (cvHsp) (Heat shock protein 25 kDa 2) (Protein p19/6.8). [Source:Uniprot/SWISSPROT;Acc:P35385]	ENSMUST00000006383	1768	516	4	no	no	no	no	0	0	?	1:yes	0.82
ENSMUSG00000006235	Epor	Erythropoietin receptor precursor (EPO-R). [Source:Uniprot/SWISSPROT;Acc:P14753]	ENSMUST00000006397	1566	1410	7	no	no	no	no	0	0	?	1:yes	0.88
ENSMUSG00000006241	2510048L02Rik		ENSMUST00000006403	1396	1236	13	no	no	no	yes	0	0	?	2:no	0.00
ENSMUSG00000006262	Mobkl1a		ENSMUST00000006424	2465	648	6	no	no	no	no	?	?	?	2:no	0.06
ENSMUSG00000006269	Atp6v1b1	ATPase, H+ transporting, V1 subunit B, isoform 1; ATPase, H+ transporting, lysosomal (vacuolar proton pump), beta 56/58 kDa, isoform 1; ATPase, H+ transporting, lysosomal 56/58kDa, V1 subunit B, isoform 1; lysosomal 56/58kDa. [Source:RefSeq;Acc:NM_134157	ENSMUST00000006431	1927	1542	14	no	no	no	no	0.3846154	7.692308E-02	?	2:no	0.38
ENSMUSG00000006270	Vax1	ventral anterior homeobox containing gene 1. [Source:RefSeq;Acc:NM_009501]	ENSMUST00000006432	1017	1017	3	no	no	no	no	0	0	?	2:no	0.00
ENSMUSG00000006273	Atp6v1b2	Vacuolar ATP synthase subunit B, brain isoform (EC 3.6.3.14) (V-ATPase B2 subunit) (Vacuolar proton pump B isoform 2) (Endomembrane proton pump 58 kDa subunit). [Source:Uniprot/SWISSPROT;Acc:P50517]	ENSMUST00000006435	2689	1536	14	no	no	no	no	?	?	?	2:no	0.03
ENSMUSG00000006276	Eps15l1	Epidermal growth factor receptor substrate 15-like 1 (Eps15-related protein) (Eps15R) (Epidermal growth factor receptor pathway substrate 15 related sequence) (Eps15-rs). [Source:Uniprot/SWISSPROT;Acc:Q60902]	ENSMUST00000006439	3129	2724	24	no	no	no	no	0.25	0.25	?	2:no	0.00
ENSMUSG00000006281	Tep1	Telomerase protein component 1 (Telomerase-associated protein 1) (Telomerase protein 1) (p240) (p80 homolog). [Source:Uniprot/SWISSPROT;Acc:P97499]	ENSMUST00000006444	8156	7890	50	no	no	no	no	0.1428571	0.1428571	?	2:no	0.00
ENSMUSG00000006288	Ttc5	tetratricopeptide repeat domain 5. [Source:RefSeq;Acc:NM_177625]	ENSMUST00000006451	1837	1323	4	yes	no	no	no	?	?	?	2:no	0.30
ENSMUSG00000006289	Osgep	Probable O-sialoglycoprotein endopeptidase (EC 3.4.24.57) (mOsgep). [Source:Uniprot/SWISSPROT;Acc:Q8BWU5]	ENSMUST00000006452	2004	1008	12	no	no	no	no	0	0	?	2:no	0.00
ENSMUSG00000006299	Aamp	angio-associated migratory protein. [Source:RefSeq;Acc:NM_146110]	ENSMUST00000006462	1503	1077	10	no	no	no	no	?	?	?	1:yes	0.55
ENSMUSG00000006301	Tmbim1	RECS1 protein (Responsive to centrifugal force and shear stress gene 1 protein). [Source:Uniprot/SWISSPROT;Acc:Q8BJZ3]	ENSMUST00000016309	2126	930	12	yes	yes	no	no	0	0	?	2:no	0.42
ENSMUSG00000006304	Arpc2	Adult male stomach cDNA, RIKEN full-length enriched library, clone:2210023N03 product:actin related protein 2/3 complex, subunit 2 (34 kDa), full insert sequence (Fragment). [Source:Uniprot/SPTREMBL;Acc:Q9CVB6]	ENSMUST00000006467	1181	738	10	yes	no	no	no	?	?	?	2:no	0.44
ENSMUSG00000006307	Wbp7	MKIAA0304 protein (Fragment). [Source:Uniprot/SPTREMBL;Acc:Q8CHH1]	ENSMUST00000006470	6345	6042	35	no	no	no	no	?	?	?	2:no	0.00
ENSMUSG00000006310	Zbtb32	repressor of GATA; GATA repressor. [Source:RefSeq;Acc:NM_021397]	ENSMUST00000006473	1682	1398	5	no	no	no	no	0	0	?	1:yes	0.88
ENSMUSG00000006311	Etv2	Ets translocation variant 2 (Ets-related protein 71). [Source:Uniprot/SWISSPROT;Acc:P41163]	ENSMUST00000006474	1046	1008	6	no	no	no	no	?	?	?	1:yes	0.70
ENSMUSG00000006313	Upk1a	1110031P12Rik protein (Uroplakin 1a). [Source:Uniprot/SPTREMBL;Acc:Q9D132]	ENSMUST00000006476	1308	774	6	no	no	no	yes	0	0	?	1:yes	0.95
ENSMUSG00000006315	Tmem147	RIKEN cDNA 5033425B17; seven transmembrane domain protein. [Source:RefSeq;Acc:NM_027215]	ENSMUST00000006478	857	675	7	no	no	no	yes	0	0	?	1:yes	0.96
ENSMUSG00000006333	Rps9	ribosomal protein S9-like. [Source:RefSeq;Acc:NM_029767]	ENSMUST00000006496	703	585	5	no	no	no	no	0.5	0	?	1:yes	1.00
ENSMUSG00000006335	Tfpt	TCF3 (E2A) fusion partner. [Source:RefSeq;Acc:NM_023524]	ENSMUST00000058880	402	402	3	no	no	no	no	?	?	?	1:yes	0.73
ENSMUSG00000006342	Susd2	sushi domain containing 2. [Source:RefSeq;Acc:NM_027890]	ENSMUST00000077610	3230	2550	16	no	no	no	no	0	0	?	2:no	5.0e-03
ENSMUSG00000006344	Ggtla1	Gamma-glutamyltransferase 5 precursor (EC 2.3.2.2) (Gamma- glutamyltransferase-like activity 1) (Gamma-glutamyl leukotrienase) (GGL). [Source:Uniprot/SWISSPROT;Acc:Q9Z2A9]	ENSMUST00000072217	4369	1722	12	no	no	yes	no	0	0.125	?	2:no	0.00
ENSMUSG00000006344	Ggtla1	Gamma-glutamyltransferase 5 precursor (EC 2.3.2.2) (Gamma- glutamyltransferase-like activity 1) (Gamma-glutamyl leukotrienase) (GGL). [Source:Uniprot/SWISSPROT;Acc:Q9Z2A9]	ENSMUST00000081083	693	693	11	no	no	yes	no	0	0.125	?	2:no	0.00
ENSMUSG00000006345	Ggt1	Gamma-glutamyltranspeptidase 1 precursor (EC 2.3.2.2) (Gamma- glutamyltransferase 1) (GGT 1). [Source:Uniprot/SWISSPROT;Acc:Q60928]	ENSMUST00000006508	2122	1707	14	yes	no	no	no	0	0.1666667	?	2:no	0.00
ENSMUSG00000006360	Crip1	Cysteine-rich protein 1 (Cysteine-rich intestinal protein) (CRIP). [Source:Uniprot/SWISSPROT;Acc:P04006]	ENSMUST00000006523	406	234	5	no	no	no	no	?	?	?	1:yes	0.74
ENSMUSG00000006362	Cbfa2t3h	core-binding factor, runt domain, alpha subunit 2; translocated to, 3 homolog; CBFA2T3 identified gene homolog (human); core-binding factor, runt domain, alpha subunit 2; translocated to, 3 homolog (human). [Source:RefSeq;Acc:NM_009824]	ENSMUST00000006525	3107	1863	11	no	no	no	yes	0	0	?	2:no	0.08
ENSMUSG00000006362	Cbfa2t3h	core-binding factor, runt domain, alpha subunit 2; translocated to, 3 homolog; CBFA2T3 identified gene homolog (human); core-binding factor, runt domain, alpha subunit 2; translocated to, 3 homolog (human). [Source:RefSeq;Acc:NM_009824]	ENSMUST00000064674	891	891	12	no	no	no	yes	0	0	?	1:yes	0.92
ENSMUSG00000006369	Fbln1	Fibulin-1 precursor (Basement-membrane protein 90) (BM-90). [Source:Uniprot/SWISSPROT;Acc:Q08879]	ENSMUST00000057410	3300	2118	17	no	no	no	no	0	0.3333333	?	2:no	0.00
ENSMUSG00000006373	Pgrmc1	Membrane associated progesterone receptor component 1. [Source:Uniprot/SWISSPROT;Acc:O55022]	ENSMUST00000073339	1842	588	3	no	no	no	no	?	?	?	2:no	0.38
ENSMUSG00000006378	Gcat	2-amino-3-ketobutyrate coenzyme A ligase, mitochondrial precursor (EC 2.3.1.29) (AKB ligase) (Glycine acetyltransferase). [Source:Uniprot/SWISSPROT;Acc:O88986]	ENSMUST00000006544	2325	1251	9	no	no	no	no	0	0.1666667	?	2:no	0.00
ENSMUSG00000006386	Tek	Angiopoietin 1 receptor precursor (EC 2.7.1.112) (Tyrosine-protein kinase receptor TIE-2) (Tyrosine-protein kinase receptor TEK) (P140 TEK) (Tunica interna endothelial cell kinase) (HYK). [Source:Uniprot/SWISSPROT;Acc:Q02858]	ENSMUST00000071168	4310	3369	23	no	no	no	no	0	0.1818182	?	2:no	0.00
ENSMUSG00000006386	Tek	Angiopoietin 1 receptor precursor (EC 2.7.1.112) (Tyrosine-protein kinase receptor TIE-2) (Tyrosine-protein kinase receptor TEK) (P140 TEK) (Tunica interna endothelial cell kinase) (HYK). [Source:Uniprot/SWISSPROT;Acc:Q02858]	ENSMUST00000073939	3216	3216	22	no	no	no	no	0	0.1818182	?	2:no	0.00
ENSMUSG00000006389	Mpl	Thrombopoietin receptor precursor (TPO-R) (Myeloproliferative leukemia protein) (C-mpl). [Source:Uniprot/SWISSPROT;Acc:Q08351]	ENSMUST00000006556	2905	1878	12	no	yes	no	no	0	0.25	?	2:no	0.00
ENSMUSG00000006390	Elovl1	Elongation of very long chain fatty acids protein 1. [Source:Uniprot/SWISSPROT;Acc:Q9JLJ5]	ENSMUST00000006557	1439	840	8	no	no	yes	yes	0	0	?	1:yes	0.94
ENSMUSG00000006390	Elovl1	Elongation of very long chain fatty acids protein 1. [Source:Uniprot/SWISSPROT;Acc:Q9JLJ5]	ENSMUST00000067896	432	432	1	no	no	no	no	?	?	?	1:yes	0.71
ENSMUSG00000006392	Med8	Mediator of RNA polymerase II transcription subunit 8 homolog (Activator-recruited cofactor 32 kDa component) (ARC32). [Source:Uniprot/SWISSPROT;Acc:Q9D7W5]	ENSMUST00000019229	1154	807	7	no	no	no	yes	0	0.3333333	?	2:no	0.00
ENSMUSG00000006392	Med8	Mediator of RNA polymerase II transcription subunit 8 homolog (Activator-recruited cofactor 32 kDa component) (ARC32). [Source:Uniprot/SWISSPROT;Acc:Q9D7W5]	ENSMUST00000073881	1052	705	8	no	no	no	yes	0	0.3333333	?	2:no	0.00
ENSMUSG00000006395	Hyi		ENSMUST00000006562	940	834	9	no	no	no	no	?	?	?	1:yes	0.69
ENSMUSG00000006398	Cdc20	Cell division cycle protein 20 homolog (p55CDC) (mmCdc20). [Source:Uniprot/SWISSPROT;Acc:Q9JJ66]	ENSMUST00000006565	1780	1500	10	no	no	no	no	0	0	?	2:no	0.00
ENSMUSG00000006403	Adamts4	a disintegrin-like and metalloprotease (reprolysin type) with thrombospondin type 1 motif, 4; aggrecanase-1. [Source:RefSeq;Acc:NM_172845]	ENSMUST00000006570	4378	2676	9	no	no	yes	no	0.3333333	0	?	2:no	0.00
ENSMUSG00000006411	Pvrl4	Similar to poliovirus receptor-related 4 (Nectin 4). [Source:Uniprot/SPTREMBL;Acc:Q8R007]	ENSMUST00000006578	3590	1527	9	no	no	no	no	0	0.5	?	2:no	0.00
ENSMUSG00000006412	Pfdn2	Prefoldin subunit 2. [Source:Uniprot/SWISSPROT;Acc:O70591]	ENSMUST00000006579	621	465	4	no	no	no	no	0	0	?	1:yes	0.95
ENSMUSG00000006418	Zfp313	Zinc finger protein 313. [Source:Uniprot/SWISSPROT;Acc:Q9ET26]	ENSMUST00000078050	2153	690	6	no	no	no	no	0	0.1428571	?	2:no	0.00
ENSMUSG00000006418	Zfp313	Zinc finger protein 313. [Source:Uniprot/SWISSPROT;Acc:Q9ET26]	ENSMUST00000081763	2121	648	8	no	no	no	no	0	0.1428571	?	2:no	0.00
ENSMUSG00000006423	C330007P06Rik		ENSMUST00000006591	1002	750	7	no	no	no	yes	?	?	?	1:yes	0.79
ENSMUSG00000006423	C330007P06Rik		ENSMUST00000047486	3255	669	8	no	no	no	yes	?	?	?	2:no	1.0e-03
ENSMUSG00000006435	Neurl	neuralized homolog; neuralized homolog (Drosophila). [Source:RefSeq;Acc:NM_021360]	ENSMUST00000006604	3977	1725	6	no	no	no	no	0	0.1	?	2:no	0.00
ENSMUSG00000006442	Srm	Spermidine synthase (EC 2.5.1.16) (Putrescine aminopropyltransferase) (SPDSY). [Source:Uniprot/SWISSPROT;Acc:Q64674]	ENSMUST00000006611	1322	909	7	no	no	yes	yes	0	0	?	1:yes	0.95
ENSMUSG00000006445	Epha2	Ephrin type-A receptor 2 precursor (EC 2.7.1.112) (Tyrosine-protein kinase receptor ECK) (Epithelial cell kinase) (MPK-5) (SEK-2). [Source:Uniprot/SWISSPROT;Acc:Q03145]	ENSMUST00000006614	3907	2934	17	no	no	no	no	0	0.1111111	?	2:no	0.00
ENSMUSG00000006456	Rbm14	RNA binding motif protein 14; synaptotagmin interacting protein. [Source:RefSeq;Acc:NM_019869]	ENSMUST00000006625	3130	2010	3	no	no	no	no	0.1333333	0	?	2:no	0.00
ENSMUSG00000006457	Actn3	Alpha-actinin 3 (Alpha actinin skeletal muscle isoform 3) (F-actin cross linking protein). [Source:Uniprot/SWISSPROT;Acc:O88990]	ENSMUST00000006626	2855	2703	21	no	no	no	yes	0	0	?	2:no	0.00
ENSMUSG00000006458	Ctsf	Cathepsin F precursor (EC 3.4.22.41). [Source:Uniprot/SWISSPROT;Acc:Q9R013]	ENSMUST00000006627	1975	1389	14	yes	no	no	no	0	0.2	?	2:no	0.00
ENSMUSG00000006462	A530013C23Rik		ENSMUST00000021742	3489	432	4	no	no	no	yes	?	?	?	2:no	0.00
ENSMUSG00000006463	Zdhhc24	leukocyte receptor cluster (LRC) member 4. [Source:RefSeq;Acc:NM_027476]	ENSMUST00000006632	2498	855	3	no	no	no	no	0	0	?	2:no	0.00
ENSMUSG00000006464	Bbs1		ENSMUST00000053506	5560	1758	8	no	no	no	no	?	?	?	2:no	0.00
ENSMUSG00000006469	Slc34a3	type IIc Na+/Pi-cotransporter; sodium-phosphate cotransporter IIC. [Source:RefSeq;Acc:NM_080854]	ENSMUST00000006638	2023	1806	13	no	no	no	no	0	0.4	?	2:no	0.00
ENSMUSG00000006471	Ndor1	NADPH dependent diflavin oxidoreductase 1. [Source:RefSeq;Acc:NM_178239]	ENSMUST00000006640	3503	1401	14	no	no	yes	yes	0.25	0	?	2:no	4.0e-03
ENSMUSG00000006476	Nelf	nasal embryonic LHRH factor; Jacob protein. [Source:RefSeq;Acc:NM_020276]	ENSMUST00000006646	2892	1593	15	no	no	no	no	?	?	?	2:no	0.01
ENSMUSG00000006476	Nelf	nasal embryonic LHRH factor; Jacob protein. [Source:RefSeq;Acc:NM_020276]	ENSMUST00000074422	2898	1599	14	no	no	no	no	?	?	?	2:no	0.01
ENSMUSG00000006488	Prlpe	prolactin-like protein E; prolactin-like protein G. [Source:RefSeq;Acc:NM_008930]	ENSMUST00000006659	944	801	7	no	no	no	no	0	0.3333333	?	2:no	0.00
ENSMUSG00000006490	Prlpc2	prolactin-like protein C beta precursor. [Source:RefSeq;Acc:NM_023332]	ENSMUST00000006662	934	726	6	no	yes	no	no	0	0	?	2:no	0.00
ENSMUSG00000006494	Pdk1		ENSMUST00000006669	3328	1305	11	no	no	no	no	0	0.2	?	2:no	0.00
ENSMUSG00000006498	Ptbp1	Polypyrimidine tract-binding protein 1 (PTB) (Heterogeneous nuclear ribonucleoprotein I) (hnRNP I). [Source:Uniprot/SWISSPROT;Acc:P17225]	ENSMUST00000057343	2757	1587	12	no	no	no	yes	0.25	0	?	2:no	0.17
ENSMUSG00000006517	Mvd	Diphosphomevalonate decarboxylase (EC 4.1.1.33) (Mevalonate pyrophosphate decarboxylase) (Mevalonate (diphospho)decarboxylase). [Source:Uniprot/SWISSPROT;Acc:Q99JF5]	ENSMUST00000006692	1756	1206	10	no	no	yes	no	0	0.1428571	?	2:no	0.00
ENSMUSG00000006519	Cyba	Cytochrome b-245 light chain (p22 phagocyte B-cytochrome) (Neutrophil cytochrome B, 22 kDa polypeptide) (p22-phox) (p22phox) (Cytochrome B(558) alpha chain) (Cytochrome b558 alpha-subunit) (Superoxide- generating NADPH oxidase light chain subunit). [Sour	ENSMUST00000017604	741	579	6	no	no	no	no	?	?	?	1:yes	0.76
ENSMUSG00000006522	Itih3	Inter-alpha-trypsin inhibitor heavy chain H3 precursor (ITI heavy chain H3) (Inter-alpha-inhibitor heavy chain 3). [Source:Uniprot/SWISSPROT;Acc:Q61704]	ENSMUST00000006697	2772	2658	21	no	yes	no	no	0	0	no	2:no	1.0e-03
ENSMUSG00000006526	Tmem110		ENSMUST00000006701	3492	867	8	no	no	no	yes	?	?	?	2:no	0.00
ENSMUSG00000006527	Sfmbt1	Scm-like with four mbt domains 1; Scm-related gene containing four mbt domains 1. [Source:RefSeq;Acc:NM_019460]	ENSMUST00000060778	2781	2592	20	no	no	no	no	0	0	?	2:no	0.00
ENSMUSG00000006529	Itih1	Inter-alpha-trypsin inhibitor heavy chain H1 precursor (ITI heavy chain H1) (Inter-alpha-inhibitor heavy chain 1). [Source:Uniprot/SWISSPROT;Acc:Q61702]	ENSMUST00000006704	2893	2736	22	no	no	no	no	0	0	no	2:no	0.00
ENSMUSG00000006538	Ihh	Indian hedgehog protein precursor (IHH) (HHG-2). [Source:Uniprot/SWISSPROT;Acc:P97812]	ENSMUST00000006713	2447	1350	3	no	no	no	no	0	0.2857143	?	2:no	0.00
ENSMUSG00000006542	Prkag3	protein kinase, AMP-activated, gamma 3 non-catatlytic subunit short isoform; AMP-activated protein kinase gamma 3. [Source:RefSeq;Acc:NM_153745]	ENSMUST00000081636	1434	1434	10	no	no	no	no	0	0	?	2:no	0.00
ENSMUSG00000006546	Cryba2	Beta crystallin A2 (Beta-A2-crystallin). [Source:Uniprot/SWISSPROT;Acc:Q9JJV1]	ENSMUST00000006721	702	594	5	no	no	no	no	?	?	?	1:yes	0.76
ENSMUSG00000006551	Rtl1	retrotransposon-like 1. [Source:RefSeq;Acc:NM_184109]	ENSMUST00000053088	5235	5235	1	no	no	no	no	0	0	?	2:no	0.00
ENSMUSG00000006567	Atp7b	Copper-transporting ATPase 2 (EC 3.6.3.4) (Copper pump 2) (Wilson disease-associated protein homolog). [Source:Uniprot/SWISSPROT;Acc:Q64446]	ENSMUST00000006742	4713	4389	21	no	no	no	no	0	0.25	?	2:no	0.00
ENSMUSG00000006570	Defb2	Beta-defensin 2 precursor (BD-2) (mBD-2). [Source:Uniprot/SWISSPROT;Acc:P82020]	ENSMUST00000006745	305	216	2	no	no	no	no	0	0.3333333	?	2:no	0.00
ENSMUSG00000006574	Slc4a1	Band 3 anion transport protein (Anion exchange protein 1) (AE 1) (MEB3). [Source:Uniprot/SWISSPROT;Acc:P04919]	ENSMUST00000006749	4383	2790	20	no	no	no	no	0	0	?	2:no	0.00
ENSMUSG00000006575	Rap2ip	Rap2 interacting protein; Rap2 interacting protein 8. [Source:RefSeq;Acc:NM_016759]	ENSMUST00000006750	1773	1341	11	no	no	no	no	?	?	?	2:no	0.36
ENSMUSG00000006576		Anion exchange protein 3 (Neuronal band 3-like protein). [Source:Uniprot/SWISSPROT;Acc:P16283]	ENSMUST00000006751	3093	3093	18	no	no	no	no	0	0.2	?	2:no	0.00
ENSMUSG00000006576	Slc4a3	Anion exchange protein 3 (Neuronal band 3-like protein). [Source:Uniprot/SWISSPROT;Acc:P16283]	ENSMUST00000027415	3934	3723	23	no	no	no	no	0	0.2	?	2:no	0.00
ENSMUSG00000006585	Ris2	retroviral integration site 2; retroviral integration site 1. [Source:RefSeq;Acc:NM_026014]	ENSMUST00000006760	2604	1674	10	no	no	no	no	0	0	?	2:no	0.38
ENSMUSG00000006586	Runx1t1	Protein CBFA2T1 (MTG8 protein). [Source:Uniprot/SWISSPROT;Acc:Q61909]	ENSMUST00000006761	3699	1755	11	no	no	no	yes	?	?	?	2:no	1.0e-03
ENSMUSG00000006587	Snai3	snail homolog 3; zinc finger protein 293; Snail-related gene from muscle cells. [Source:RefSeq;Acc:NM_013914]	ENSMUST00000006762	1589	864	3	no	no	no	yes	0	0	?	1:yes	0.93
ENSMUSG00000006589	Aprt	Adenine phosphoribosyltransferase (EC 2.4.2.7) (APRT). [Source:Uniprot/SWISSPROT;Acc:P08030]	ENSMUST00000006764	819	543	5	no	no	no	no	0	0.2	?	2:no	0.00
ENSMUSG00000006599	Gtf2h1	TFIIH basal transcription factor complex p62 subunit (Basic transcription factor 62 kDa subunit) (BTF2-p62) (General transcription factor IIH polypeptide 1). [Source:Uniprot/SWISSPROT;Acc:Q9DBA9]	ENSMUST00000006774	2733	1644	15	yes	no	no	yes	0	0	?	2:no	0.06
ENSMUSG00000006611	Hfe	Hereditary hemochromatosis protein homolog precursor. [Source:Uniprot/SWISSPROT;Acc:P70387]	ENSMUST00000006787	3427	1080	6	no	no	no	no	0.5	0	?	2:no	0.00
ENSMUSG00000006638	Abhd1	abhydrolase domain containing 1; alpha/beta hydrolase-1; lung alpha/beta hydrolase 1. [Source:RefSeq;Acc:NM_021304]	ENSMUST00000006814	1342	1236	10	no	no	no	no	0	0	?	1:yes	0.88
ENSMUSG00000006641	Slc5a6	solute carrier family 5 (sodium-dependent vitamin transporter), member 6. [Source:RefSeq;Acc:NM_177870]	ENSMUST00000006817	3123	1905	18	no	no	no	no	0	0.6666667	?	2:no	0.00
ENSMUSG00000006641	Slc5a6	solute carrier family 5 (sodium-dependent vitamin transporter), member 6. [Source:RefSeq;Acc:NM_177870]	ENSMUST00000080431	3218	1905	18	no	no	no	no	0	0.6666667	?	2:no	0.00
ENSMUSG00000006642	Tcf23	transcription factor 23. [Source:RefSeq;Acc:NM_053085]	ENSMUST00000006818	4112	630	3	no	no	no	no	?	?	?	2:no	0.00
ENSMUSG00000006649	Nphs1	Nephrin precursor (Renal glomerulus-specific cell adhesion receptor). [Source:Uniprot/SWISSPROT;Acc:Q9QZS7]	ENSMUST00000006825	4601	3777	30	no	no	no	no	0	0.4	?	2:no	0.00
ENSMUSG00000006651	Aplp1		ENSMUST00000006828	1611	1611	12	no	no	no	no	?	?	no	2:no	0.26
ENSMUSG00000006673	2610028H07Rik		ENSMUST00000006851	1973	1251	4	no	no	no	no	?	?	?	2:no	0.46
ENSMUSG00000006675	4933406E20Rik	Putative HIF-prolyl hydroxylase PH-4 (EC 1.14.11.-) (Hypoxia-inducible factor prolyl 4-hydroxylase). [Source:Uniprot/SWISSPROT;Acc:Q8BG58]	ENSMUST00000006853	1295	678	9	no	no	no	no	?	?	?	1:yes	0.66
ENSMUSG00000006676	Usp19	ubiquitin-specific protease 19; ubiquitin carboxyl-terminal hydrolase 19; ubiquitin thiolesterase 19; ubiquitin-specific processing protease 19; deubiquitinating enzyme 19. [Source:RefSeq;Acc:NM_027804]	ENSMUST00000006854	4504	4083	26	no	no	no	no	0	0.5	?	2:no	0.00
ENSMUSG00000006678	Pola1	DNA polymerase alpha catalytic subunit (EC 2.7.7.7). [Source:Uniprot/SWISSPROT;Acc:P33609]	ENSMUST00000006856	5346	4398	37	no	no	no	no	0.1428571	0.1428571	?	2:no	0.00
ENSMUSG00000006699	Cdc42	Cell division control protein 42 homolog (G25K GTP-binding protein). [Source:Uniprot/SWISSPROT;Acc:P60766]	ENSMUST00000030417	576	576	6	no	no	no	yes	0.2	0.2	?	1:yes	0.93
ENSMUSG00000006699	Cdc42	Cell division control protein 42 homolog (G25K GTP-binding protein). [Source:Uniprot/SWISSPROT;Acc:P60766]	ENSMUST00000051477	2059	576	6	no	no	no	yes	0.2	0.2	?	1:yes	0.60
ENSMUSG00000006705	Pknox1	Homeobox protein PKNOX1 (PBX/knotted homeobox 1). [Source:Uniprot/SWISSPROT;Acc:O70477]	ENSMUST00000006887	4093	1311	10	no	no	no	no	0.2	0	?	2:no	0.00
ENSMUSG00000006711	D130043K22Rik	MKIAA0319 protein (Fragment). [Source:Uniprot/SPTREMBL;Acc:Q80U39]	ENSMUST00000006893	4971	3252	21	no	no	no	no	?	?	?	2:no	0.00
ENSMUSG00000006715	Gmnn	Geminin. [Source:Uniprot/SWISSPROT;Acc:O88513]	ENSMUST00000006898	1128	621	7	yes	no	no	no	0	0.3333333	?	2:no	0.00
ENSMUSG00000006717	Them2	Thioesterase superfamily member 2. [Source:Uniprot/SWISSPROT;Acc:Q9CQR4]	ENSMUST00000006900	686	423	3	no	no	no	no	0	0	?	1:yes	0.95
ENSMUSG00000006720	Zfp184	Zinc finger protein 184 (Kruppel-like). [Source:RefSeq;Acc:NM_183014]	ENSMUST00000006903	2805	2214	6	no	no	no	no	?	?	?	2:no	0.03
ENSMUSG00000006724	Cyp27b1	25-hydroxyvitamin D-1 alpha hydroxylase, mitochondrial precursor (EC 1.14.13.13) (Calcidiol 1-monooxygenase) (25-OHD-1 alpha- hydroxylase) (25-hydroxyvitamin D(3) 1-alpha-hydroxylase) (VD3 1A hydroxylase) (P450C1 alpha) (P450VD1-alpha). [Source:Uniprot/S	ENSMUST00000006907	2417	1524	9	no	no	no	no	0	0.2	?	2:no	0.00
ENSMUSG00000006728	Cdk4	Cell division protein kinase 4 (EC 2.7.1.37) (Cyclin-dependent kinase 4) (PSK-J3) (CRK3). [Source:Uniprot/SWISSPROT;Acc:P30285]	ENSMUST00000006911	1447	912	8	no	no	no	yes	0	9.090909E-02	?	2:no	0.00
ENSMUSG00000006731	B4galnt1	Beta-1,4 N-acetylgalactosaminyltransferase (EC 2.4.1.92) ((N- acetylneuraminyl)-galactosylglucosylceramide) (GM2/GD2 synthase) (GalNAc-T). [Source:Uniprot/SWISSPROT;Acc:Q09200]	ENSMUST00000006914	2395	1602	11	no	no	no	no	0	0.1666667	?	2:no	0.38
ENSMUSG00000006732	Mettl1	tRNA (guanine-N(7)-)-methyltransferase (EC 2.1.1.33) (tRNA(m7G46)- methyltransferase) (Methyltransferase-like protein 1). [Source:Uniprot/SWISSPROT;Acc:Q9Z120]	ENSMUST00000006915	887	807	6	no	no	no	no	0	0	?	1:yes	0.95
ENSMUSG00000006736	Tspan31	sarcoma amplified sequence. [Source:RefSeq;Acc:NM_025982]	ENSMUST00000060991	1556	633	6	no	no	yes	no	0	0	?	1:yes	0.90
ENSMUSG00000006736	Tspan31	sarcoma amplified sequence. [Source:RefSeq;Acc:NM_025982]	ENSMUST00000081003	1445	633	7	no	no	yes	no	0	0	?	1:yes	0.92
ENSMUSG00000006740	Kif5b	Kinesin heavy chain (Ubiquitous kinesin heavy chain) (UKHC). [Source:Uniprot/SWISSPROT;Acc:Q61768]	ENSMUST00000025083	3783	2892	26	no	no	no	no	0	0.4285714	?	2:no	0.00
ENSMUSG00000006763	Saal1		ENSMUST00000006948	2999	1425	12	no	no	no	no	?	?	?	2:no	0.01
ENSMUSG00000006764	Tph2	Tryptophan 5-hydroxylase 2 (EC 1.14.16.4) (Tryptophan 5-monooxygenase 2) (Neuronal tryptophan hydroxylase). [Source:Uniprot/SWISSPROT;Acc:Q8CGV2]	ENSMUST00000006949	1630	1497	11	yes	no	no	no	?	?	?	2:no	0.17
ENSMUSG00000006777	Krt1-23	Keratin, type I cytoskeletal 23 (Cytokeratin 23) (K23) (CK 23). [Source:Uniprot/SWISSPROT;Acc:Q99PS0]	ENSMUST00000006969	1564	1269	8	no	no	no	no	0	0.5	?	2:no	0.00
ENSMUSG00000006782	Cnp1	2',3'-cyclic nucleotide 3'-phosphodiesterase (EC 3.1.4.37) (CNP) (CNPase). [Source:Uniprot/SWISSPROT;Acc:P16330]	ENSMUST00000067155	2536	1263	3	no	no	yes	no	?	?	?	2:no	0.14
ENSMUSG00000006784	Ttc25		ENSMUST00000006976	2239	1875	12	no	no	no	no	?	?	?	2:no	0.10
ENSMUSG00000006818	Sod2	Superoxide dismutase [Mn], mitochondrial precursor (EC 1.15.1.1). [Source:Uniprot/SWISSPROT;Acc:P09671]	ENSMUST00000007012	1170	669	5	no	no	no	yes	0.1	0.1	?	2:no	0.00
ENSMUSG00000006850	2410015B03Rik		ENSMUST00000007046	1823	765	12	no	no	no	yes	?	?	?	2:no	0.39
ENSMUSG00000006906	Stambp	Stam binding protein; associated molecule with the SH3 domain of STAM. [Source:RefSeq;Acc:NM_024239]	ENSMUST00000068054	2104	1275	10	no	no	no	no	0	0.5	?	2:no	0.00
ENSMUSG00000006930	Hap1	Huntingtin-associated protein 1 (HAP-1). [Source:Uniprot/SWISSPROT;Acc:O35668]	ENSMUST00000056033	3144	1887	13	no	no	no	no	0	0	?	2:no	0.00
ENSMUSG00000006931	1110036O03Rik	synaptonemal complex protein SC65; SC65 synaptonemal complex protein. [Source:RefSeq;Acc:NM_176830]	ENSMUST00000066489	1738	1368	10	no	no	no	no	?	?	?	2:no	0.41
ENSMUSG00000006932	Ctnnb1	Beta-catenin. [Source:Uniprot/SWISSPROT;Acc:Q02248]	ENSMUST00000007130	3548	2346	15	no	no	no	yes	0.4814815	0	yes	1:yes	1.00
ENSMUSG00000006941	Eif1b	Protein translation factor SUI1 homolog GC20. [Source:Uniprot/SWISSPROT;Acc:Q9CXU9]	ENSMUST00000007139	882	342	4	no	no	no	no	0.3333333	0.3333333	?	1:yes	0.89
ENSMUSG00000006948	Klk4	kallikrein 4 (prostase, enamel matrix, prostate); protease, serine 17 (enamel matrix, prostate). [Source:RefSeq;Acc:NM_019928]	ENSMUST00000007161	1249	768	6	no	no	no	no	0	0.6	?	2:no	0.00
ENSMUSG00000006958	Chrd	Chordin precursor. [Source:Uniprot/SWISSPROT;Acc:Q9Z0E2]	ENSMUST00000007171	3269	2847	23	no	no	no	yes	0.2	0.2	?	2:no	0.00
ENSMUSG00000006998	Psmd2	proteasome 26S non-ATPase subunit 2; testis expressed gene 190. [Source:RefSeq;Acc:NM_134101]	ENSMUST00000007212	2925	2727	21	no	no	no	no	0	0	?	2:no	0.00
ENSMUSG00000007021	Syngr3	synaptogyrin 3; Sgyr III; synaptogryin III. [Source:RefSeq;Acc:NM_011522]	ENSMUST00000007236	1959	690	4	no	no	no	yes	0	0	?	1:yes	0.82
ENSMUSG00000007030	D17H6S56E-3		ENSMUST00000007245	4313	2676	17	no	no	no	no	?	?	?	2:no	0.00
ENSMUSG00000007033	Hspa1a	Heat shock 70 kDa-like protein 1. [Source:Uniprot/SWISSPROT;Acc:P16627]	ENSMUST00000007248	2383	1926	2	no	no	no	yes	0	0.125	?	2:no	0.00
ENSMUSG00000007033	Hspa1l	Heat shock 70 kDa-like protein 1. [Source:Uniprot/SWISSPROT;Acc:P16627]	ENSMUST00000007248	2383	1926	2	no	no	no	yes	0	0.125	?	2:no	0.00
ENSMUSG00000007034	Slc44a4		ENSMUST00000007249	2257	2127	21	no	yes	no	no	?	?	?	2:no	3.0e-03
ENSMUSG00000007035	Msh5	mutS homolog 5. [Source:RefSeq;Acc:NM_013600]	ENSMUST00000007250	2886	2502	24	no	no	no	no	0	0	?	2:no	0.00
ENSMUSG00000007035	Msh5	mutS homolog 5. [Source:RefSeq;Acc:NM_013600]	ENSMUST00000055060	2676	2502	25	no	no	no	no	0	0	?	2:no	0.00
ENSMUSG00000007036		Protein BAT5 (HLA-B-associated transcript 5) (NG26 protein). [Source:Uniprot/SWISSPROT;Acc:Q9Z1Q2]	ENSMUST00000007251	1945	1677	20	no	no	no	no	0	0.5	?	2:no	0.00
ENSMUSG00000007038	Neu1	Sialidase 1 precursor (EC 3.2.1.18) (Lysosomal sialidase) (N-acetyl- alpha-neuraminidase 1) (G9 sialidase). [Source:Uniprot/SWISSPROT;Acc:O35657]	ENSMUST00000007253	2445	1230	6	yes	no	yes	no	0	0.25	?	2:no	0.00
ENSMUSG00000007039	Ddah2	NG,NG-dimethylarginine dimethylaminohydrolase 2 (EC 3.5.3.18) (Dimethylargininase 2) (Dimethylarginine dimethylaminohydrolase 2) (DDAHII). [Source:Uniprot/SWISSPROT;Acc:Q99LD8]	ENSMUST00000007255	1292	858	7	no	no	no	yes	0	0	?	1:yes	0.95
ENSMUSG00000007041	Clic1	Chloride intracellular channel protein 1 (Nuclear chloride ion channel 27) (NCC27) (p64 CLCP). [Source:Uniprot/SWISSPROT;Acc:Q9Z1Q5]	ENSMUST00000007257	1167	726	6	no	no	no	no	?	?	?	1:yes	0.73
ENSMUSG00000007044	Ly6g6c	Lymphocyte antigen 6 complex locus G6C protein precursor (Protein NG24). [Source:Uniprot/SWISSPROT;Acc:Q9Z1Q4]	ENSMUST00000007260	960	381	3	no	no	no	yes	?	?	?	1:yes	0.77
ENSMUSG00000007050		snRNP core protein SMX5; dystrophia myotonica-protein kinase associated protein; DM associated protein-like. [Source:RefSeq;Acc:NM_030597]	ENSMUST00000007266	841	396	5	no	no	no	no	0.5	0	?	2:no	0.00
ENSMUSG00000007080	Pole	DNA polymerase epsilon, catalytic subunit A (EC 2.7.7.7) (DNA polymerase II subunit A). [Source:Uniprot/SWISSPROT;Acc:Q9WVF7]	ENSMUST00000007296	7105	6852	50	no	no	no	yes	0.2	0.2	?	2:no	0.00
ENSMUSG00000007107	Atp1a4	Sodium/potassium-transporting ATPase alpha-4 chain (EC 3.6.3.9) (Sodium pump 4) (Na+/K+ ATPase 4). [Source:Uniprot/SWISSPROT;Acc:Q9WV27]	ENSMUST00000007346	3099	3099	22	no	no	no	no	0	0.3846154	?	2:no	0.00
ENSMUSG00000007122	Casq1	Calsequestrin, skeletal muscle isoform precursor (Calsequestrin 1). [Source:Uniprot/SWISSPROT;Acc:O09165]	ENSMUST00000003554	1805	1218	11	no	no	no	no	0.1666667	0.5	?	2:no	0.00
ENSMUSG00000007207	Stx1a	Syntaxin 1A (Neuron-specific antigen HPC-1). [Source:Uniprot/SWISSPROT;Acc:O35526]	ENSMUST00000005509	2083	867	10	yes	yes	no	no	0	0.5	no	2:no	0.00
ENSMUSG00000007209	Ceacam9	CEA-related cell adhesion molecule 9; carcinoembryonic antigen 5. [Source:RefSeq;Acc:NM_011927]	ENSMUST00000001984	1374	705	3	no	no	yes	no	?	?	?	1:yes	0.68
ENSMUSG00000007216	C130032F08Rik		ENSMUST00000061720	4083	1617	2	no	no	no	no	0	0	?	2:no	0.00
ENSMUSG00000007279		Cegp1 protein; ICRFP703B1614Q5.1; ICRFP703N2430Q5.1; CUB domain and EGF-like repeat containing 1. [Source:RefSeq;Acc:NM_020052]	ENSMUST00000007423	3666	2994	22	yes	no	no	yes	0	0	?	2:no	0.00
ENSMUSG00000007338	Mrpl49	Mitochondrial 60s ribosomal protein L49 (L49mt) (MRP-L49). [Source:Uniprot/SWISSPROT;Acc:Q9CQ40]	ENSMUST00000007482	1722	501	4	yes	no	no	no	0.7142857	0	?	1:yes	1.00
ENSMUSG00000007338	Mrpl49	Mitochondrial 60s ribosomal protein L49 (L49mt) (MRP-L49). [Source:Uniprot/SWISSPROT;Acc:Q9CQ40]	ENSMUST00000056166	1578	372	3	yes	no	no	no	0.7142857	0	?	1:yes	1.00
ENSMUSG00000007379	Dennd2c		ENSMUST00000007523	3043	2745	19	yes	no	no	no	?	?	?	2:no	0.00
ENSMUSG00000007411		MAP/microtubule affinity-regulating kinase 3; ELKL motif kinase 2 long form. [Source:RefSeq;Acc:NM_022801]	ENSMUST00000075281	2735	2190	16	yes	no	no	no	?	?	?	2:no	3.0e-03
ENSMUSG00000007411	Mark3	MAP/microtubule affinity-regulating kinase 3; ELKL motif kinase 2 long form. [Source:RefSeq;Acc:NM_022801]	ENSMUST00000007555	3354	2235	17	yes	no	no	no	?	?	?	2:no	0.00
ENSMUSG00000007415	Gatad1	ocular development associated gene. [Source:RefSeq;Acc:NM_026033]	ENSMUST00000007559	2520	801	5	no	no	no	yes	0	0	?	2:no	0.40
ENSMUSG00000007440	Pcdha1	protocadherin alpha 12; cadherin-related neuronal receptor 5; protocadherin alpha 13. [Source:RefSeq;Acc:NM_138663]	ENSMUST00000007584	5296	2895	4	no	no	no	no	0	0.3333333	?	2:no	0.00
ENSMUSG00000007440	Pcdha1	protocadherin alpha 12; cadherin-related neuronal receptor 5; protocadherin alpha 13. [Source:RefSeq;Acc:NM_138663]	ENSMUST00000047479	5422	3021	4	no	no	no	no	0	0.3333333	?	2:no	0.00
ENSMUSG00000007440	Pcdha11	protocadherin alpha 12; cadherin-related neuronal receptor 5; protocadherin alpha 13. [Source:RefSeq;Acc:NM_138663]	ENSMUST00000007584	5296	2895	4	no	no	no	no	0	0.3333333	?	2:no	0.00
ENSMUSG00000007440	Pcdha11	protocadherin alpha 12; cadherin-related neuronal receptor 5; protocadherin alpha 13. [Source:RefSeq;Acc:NM_138663]	ENSMUST00000047479	5422	3021	4	no	no	no	no	0	0.3333333	?	2:no	0.00
ENSMUSG00000007440	Pcdha11	protocadherin alpha 12; cadherin-related neuronal receptor 5; protocadherin alpha 13. [Source:RefSeq;Acc:NM_138663]	ENSMUST00000047614	5254	2853	4	no	no	no	no	0	0.3333333	?	2:no	0.00
ENSMUSG00000007440	Pcdha11	protocadherin alpha 12; cadherin-related neuronal receptor 5; protocadherin alpha 13. [Source:RefSeq;Acc:NM_138663]	ENSMUST00000070797	2388	2388	1	yes	yes	no	no	0	0.3333333	?	2:no	0.00
ENSMUSG00000007440	Pcdha12	protocadherin alpha 12; cadherin-related neuronal receptor 5; protocadherin alpha 13. [Source:RefSeq;Acc:NM_138663]	ENSMUST00000047614	5254	2853	4	no	no	no	no	0	0.3333333	?	2:no	0.00
ENSMUSG00000007440	Pcdha7	protocadherin alpha 12; cadherin-related neuronal receptor 5; protocadherin alpha 13. [Source:RefSeq;Acc:NM_138663]	ENSMUST00000063763	5242	2382	4	no	no	no	no	0	0.3333333	?	2:no	0.00
ENSMUSG00000007440	Pcdhac1	protocadherin alpha 12; cadherin-related neuronal receptor 5; protocadherin alpha 13. [Source:RefSeq;Acc:NM_138663]	ENSMUST00000007584	5296	2895	4	no	no	no	no	0	0.3333333	?	2:no	0.00
ENSMUSG00000007440	Pcdhac2	protocadherin alpha 12; cadherin-related neuronal receptor 5; protocadherin alpha 13. [Source:RefSeq;Acc:NM_138663]	ENSMUST00000047479	5422	3021	4	no	no	no	no	0	0.3333333	?	2:no	0.00
ENSMUSG00000007457	2310003L06Rik		ENSMUST00000007601	1603	1485	3	no	no	no	no	?	?	?	2:no	0.47
ENSMUSG00000007458	M6pr	Cation-dependent mannose-6-phosphate receptor precursor (CD Man-6-P receptor) (CD-MPR) (46 kDa mannose 6-phosphate receptor) (MPR 46). [Source:Uniprot/SWISSPROT;Acc:P24668]	ENSMUST00000007602	2223	837	7	no	no	no	no	0	0.375	?	2:no	0.00
ENSMUSG00000007476		Leucine-rich repeat-containing protein 8 precursor. [Source:Uniprot/SWISSPROT;Acc:Q80WG5]	ENSMUST00000007620	4192	2433	15	no	yes	no	yes	0	0	?	2:no	0.00
ENSMUSG00000007480	Mc5r	Melanocortin-5 receptor (MC5-R). [Source:Uniprot/SWISSPROT;Acc:P41149]	ENSMUST00000007624	1181	1119	2	no	no	no	no	?	?	?	1:yes	0.66
ENSMUSG00000007564	Ppp2r1a	alpha isoform of regulatory subunit A, protein phosphatase 2; serine/threonine protein phosphatase A subunit type 2A; protein phosphatase PP2A. [Source:RefSeq;Acc:NM_016891]	ENSMUST00000007708	2256	1770	15	no	no	no	yes	0	0	?	2:no	0.31
ENSMUSG00000007570	Fance		ENSMUST00000007714	1845	516	9	no	no	no	yes	?	?	?	2:no	0.35
ENSMUSG00000007589	Tinf2	TERF1-interacting nuclear factor 2 (TRF1-interacting nuclear protein 2). [Source:Uniprot/SWISSPROT;Acc:Q9QXG9]	ENSMUST00000007733	2978	1245	9	no	no	no	no	0	0	?	2:no	0.00
ENSMUSG00000007591	Tssk4	testis-specific serine kinase 4. [Source:RefSeq;Acc:NM_027673]	ENSMUST00000007735	1237	987	4	no	no	no	no	0	0	?	1:yes	0.94
ENSMUSG00000007594	Hapln4	Hyaluronan and proteoglycan link protein 4 precursor (Brain link protein 2) (Link protein 4). [Source:Uniprot/SWISSPROT;Acc:Q80WM4]	ENSMUST00000007738	3384	1203	4	no	no	no	yes	?	?	?	2:no	3.0e-03
ENSMUSG00000007603	Dus3l	expressed sequence AW557805; putative zinc finger protein MA23. [Source:RefSeq;Acc:NM_144858]	ENSMUST00000007747	1940	1911	13	no	no	no	no	0	0	?	2:no	0.39
ENSMUSG00000007610	Gtpbp3	GTP binding protein 3. [Source:RefSeq;Acc:NM_032544]	ENSMUST00000007754	2809	1488	10	no	no	no	no	0	0	?	2:no	0.24
ENSMUSG00000007613	Tgfbr1	TGF-beta receptor type I precursor (EC 2.7.1.37) (TGFR-1) (TGF-beta type I receptor) (ESK2). [Source:Uniprot/SWISSPROT;Acc:Q64729]	ENSMUST00000007757	5666	1512	9	no	no	no	yes	0	8.333334E-02	?	2:no	0.00
ENSMUSG00000007613	Tgfbr1	TGF-beta receptor type I precursor (EC 2.7.1.37) (TGFR-1) (TGF-beta type I receptor) (ESK2). [Source:Uniprot/SWISSPROT;Acc:Q64729]	ENSMUST00000044234	1263	1263	8	no	no	no	yes	0	8.333334E-02	?	2:no	0.00
ENSMUSG00000007617	Homer1	Homer protein homolog 1 (VASP/Ena related gene up-regulated during seizure and LTP) (Vesl-1). [Source:Uniprot/SWISSPROT;Acc:Q9Z2Y3]	ENSMUST00000060490	612	612	6	no	no	yes	yes	0	0	?	2:no	0.00
ENSMUSG00000007617	Homer1	Homer protein homolog 1 (VASP/Ena related gene up-regulated during seizure and LTP) (Vesl-1). [Source:Uniprot/SWISSPROT;Acc:Q9Z2Y3]	ENSMUST00000079086	3312	1146	9	no	no	yes	yes	0	0	?	2:no	0.00
ENSMUSG00000007617	Homer1	Homer protein homolog 1 (VASP/Ena related gene up-regulated during seizure and LTP) (Vesl-1). [Source:Uniprot/SWISSPROT;Acc:Q9Z2Y3]	ENSMUST00000080127	1868	1065	9	no	no	yes	yes	0	0	?	2:no	0.00
ENSMUSG00000007646	Rad51c	Rad51 homolog c. [Source:RefSeq;Acc:NM_053269]	ENSMUST00000007790	1101	1101	9	yes	no	no	yes	0	0	?	2:no	0.00
ENSMUSG00000007646	Rad51c	Rad51 homolog c. [Source:RefSeq;Acc:NM_053269]	ENSMUST00000067692	3896	1155	9	yes	no	no	yes	0	0	?	2:no	0.00
ENSMUSG00000007653	Gabrb2	Gamma-aminobutyric-acid receptor beta-2 subunit precursor (GABA(A) receptor). [Source:Uniprot/SWISSPROT;Acc:P15432]	ENSMUST00000007797	3989	1425	10	no	yes	no	no	?	?	?	2:no	0.00
ENSMUSG00000007655	Cav1	Caveolin-1. [Source:Uniprot/SWISSPROT;Acc:P49817]	ENSMUST00000007799	2487	537	2	no	no	no	no	0	0.1666667	?	2:no	0.00
ENSMUSG00000007656	Arpp19	cAMP-regulated phosphoprotein 19 (ARPP-19). [Source:Uniprot/SWISSPROT;Acc:P56212]	ENSMUST00000007800	3849	339	2	no	no	no	no	?	?	?	2:no	0.00
ENSMUSG00000007659	Bcl2l1	Apoptosis regulator Bcl-X (Bcl-2-like 1 protein). [Source:Uniprot/SWISSPROT;Acc:Q64373]	ENSMUST00000007803	876	648	2	no	no	no	no	0	0	?	1:yes	0.95
ENSMUSG00000007659	Bcl2l1	Apoptosis regulator Bcl-X (Bcl-2-like 1 protein). [Source:Uniprot/SWISSPROT;Acc:Q64373]	ENSMUST00000049893	944	708	3	no	no	no	no	0	0	?	1:yes	0.95
ENSMUSG00000007670	Khsrp		ENSMUST00000007814	3972	1629	18	no	no	no	yes	?	?	?	2:no	0.00
ENSMUSG00000007670	Khsrp		ENSMUST00000065744	1147	570	16	no	no	no	yes	?	?	?	2:no	0.40
ENSMUSG00000007682	Dio2		ENSMUST00000082432	789	789	2	no	no	no	no	?	?	?	1:yes	0.73
ENSMUSG00000007721	1810023B24Rik		ENSMUST00000007865	915	654	5	no	no	no	yes	?	?	?	1:yes	0.80
ENSMUSG00000007739	Cct4	T-complex protein 1, delta subunit (TCP-1-delta) (CCT-delta) (A45). [Source:Uniprot/SWISSPROT;Acc:P80315]	ENSMUST00000020562	1966	1620	14	no	no	no	no	0	0	?	1:yes	0.51
ENSMUSG00000007777	0610009B22Rik	Sedlin (Trafficking protein particle complex protein 2). [Source:Uniprot/SWISSPROT;Acc:Q9CQP2]	ENSMUST00000007921	795	423	2	yes	no	no	yes	0.1111111	0.1111111	?	1:yes	0.84
ENSMUSG00000007777	Trappc2	Sedlin (Trafficking protein particle complex protein 2). [Source:Uniprot/SWISSPROT;Acc:Q9CQP2]	ENSMUST00000007921	795	423	2	yes	no	no	yes	0.1111111	0.1111111	?	1:yes	0.84
ENSMUSG00000007783	Cpt1c	Carnitine O-palmitoyltransferase I, mitochondrial brain isoform (EC 2.3.1.21) (Carnitine palmitoyltransferase 1C) (CPT IC). [Source:Uniprot/SWISSPROT;Acc:Q8BGD5]	ENSMUST00000007927	3242	2397	20	no	no	yes	no	0	0.1428571	?	2:no	0.00
ENSMUSG00000007783	Cpt1c	Carnitine O-palmitoyltransferase I, mitochondrial brain isoform (EC 2.3.1.21) (Carnitine palmitoyltransferase 1C) (CPT IC). [Source:Uniprot/SWISSPROT;Acc:Q8BGD5]	ENSMUST00000063761	750	750	19	no	no	yes	no	0	0.1428571	?	2:no	0.00
ENSMUSG00000007805	Twist2	Twist related protein 2 (Dermis expressed protein 1) (Dermo-1). [Source:Uniprot/SWISSPROT;Acc:Q9D030]	ENSMUST00000007949	1329	483	2	no	no	no	yes	0.25	0.125	?	2:no	0.00
ENSMUSG00000007812	Zfp655		ENSMUST00000031604	4104	1626	4	no	no	no	no	0	0	?	2:no	0.00
ENSMUSG00000007815	Rhoa	Transforming protein RhoA. [Source:Uniprot/SWISSPROT;Acc:Q9QUI0]	ENSMUST00000007959	2124	582	6	no	no	no	no	0.4545455	0	yes	1:yes	1.00
ENSMUSG00000007817	Rai17		ENSMUST00000007961	5403	3219	26	no	no	no	yes	?	?	?	2:no	0.00
ENSMUSG00000007827	Ankrd26		ENSMUST00000007971	4936	3249	21	no	no	no	no	?	?	?	2:no	0.00
ENSMUSG00000007833	Aldh16a1		ENSMUST00000007977	2567	2409	17	no	no	no	no	0	0	?	2:no	0.02
ENSMUSG00000007836	Hnrpa0		ENSMUST00000007980	825	825	2	no	yes	no	no	1	0	?	1:yes	1.00
ENSMUSG00000007837	Prrg2	Transmembrane gamma-carboxyglutamic acid protein 2 precursor (Proline- rich Gla protein 2) (Proline-rich gamma-carboxyglutamic acid protein 2) (Nedd4 WW domain-binding protein 1). [Source:Uniprot/SWISSPROT;Acc:Q8R182]	ENSMUST00000007981	1339	597	8	no	no	no	yes	0	0	?	1:yes	0.94
ENSMUSG00000007850	Hnrph1	Heterogeneous nuclear ribonucleoprotein H (hnRNP H). [Source:Uniprot/SWISSPROT;Acc:O35737]	ENSMUST00000069304	2170	1350	14	no	no	no	no	0.5	0	?	1:yes	1.00
ENSMUSG00000007850	Hnrph1	Heterogeneous nuclear ribonucleoprotein H (hnRNP H). [Source:Uniprot/SWISSPROT;Acc:O35737]	ENSMUST00000077817	1511	1419	13	no	no	no	no	0.5	0	?	1:yes	1.00
ENSMUSG00000007852		Heat shock protein, 25 kDa. [Source:Uniprot/SPTREMBL;Acc:Q9D2M0]	ENSMUST00000007996	2531	435	1	no	no	yes	no	0	0	?	2:no	0.10
ENSMUSG00000007867	1700019E19Rik		ENSMUST00000054565	773	588	8	no	no	no	no	?	?	?	1:yes	0.74
ENSMUSG00000007867	1700019E19Rik		ENSMUST00000077560	585	585	9	no	no	no	no	?	?	?	1:yes	0.70
ENSMUSG00000007872	Id3	DNA-binding protein inhibitor ID-3 (ID-like protein inhibitor HLH 462). [Source:Uniprot/SWISSPROT;Acc:P41133]	ENSMUST00000008016	949	360	3	no	no	no	no	0	0.6666667	?	2:no	0.00
ENSMUSG00000007877	Tcap	Telethonin (Titin cap protein). [Source:Uniprot/SWISSPROT;Acc:O70548]	ENSMUST00000008021	1207	504	2	no	no	no	yes	?	?	?	1:yes	0.74
ENSMUSG00000007880	Arid1a	AT rich interactive domain 1A (Swi1 like); SWI/SNF related, matrix associated, actin dependent regulator of chromatin, subfamily f, member 1. [Source:RefSeq;Acc:NM_033566]	ENSMUST00000008024	5709	5709	19	no	yes	yes	no	0	0	?	2:no	0.00
ENSMUSG00000007888	Crlf1	Cytokine receptor-like factor 1 precursor (Cytokine-like factor-1) (CLF-1) (Cytokine receptor-like molecule 3) (CRLM-3) (NR6). [Source:Uniprot/SWISSPROT;Acc:Q9JM58]	ENSMUST00000008032	906	906	5	no	no	no	no	?	?	?	1:yes	0.72
ENSMUSG00000007891	Ctsd	Cathepsin D precursor (EC 3.4.23.5). [Source:Uniprot/SWISSPROT;Acc:P18242]	ENSMUST00000008035	1431	1335	10	no	no	no	no	0	0.1428571	?	2:no	0.00
ENSMUSG00000007891	Ctsd	Cathepsin D precursor (EC 3.4.23.5). [Source:Uniprot/SWISSPROT;Acc:P18242]	ENSMUST00000066401	1944	1233	9	no	no	no	no	0	0.1428571	?	2:no	0.00
ENSMUSG00000007892	Rplp1		ENSMUST00000008036	462	342	3	no	no	yes	no	?	?	yes	1:yes	0.74
ENSMUSG00000007907	4931407G18Rik	Similar to RSD-6 (Similar to testis development protein NYD-SP26). [Source:Uniprot/SPTREMBL;Acc:Q8C633]	ENSMUST00000008051	1492	1176	2	no	no	no	no	?	?	?	1:yes	0.62
ENSMUSG00000007908	Hmgcll1	3-hydroxymethyl-3-methylglutaryl-Coenzyme A lyase-like 1. [Source:RefSeq;Acc:NM_173731]	ENSMUST00000008052	3615	1032	9	no	no	no	yes	0	1	?	2:no	0.00
ENSMUSG00000007944	Ttc9b		ENSMUST00000008088	2040	720	3	no	no	no	no	?	?	?	2:no	0.30
ENSMUSG00000007946	Phox2a	Paired mesoderm homeobox protein 2A (Paired-like homeobox 2A) (PHOX2A homeodomain protein) (Aristaless homeobox protein homolog). [Source:Uniprot/SWISSPROT;Acc:Q62066]	ENSMUST00000008090	1432	840	4	no	no	no	yes	0	0.25	?	2:no	0.00
ENSMUSG00000007950	Abhd8		ENSMUST00000008094	1975	1320	5	no	no	no	no	?	?	?	2:no	0.46
ENSMUSG00000007987	Rabl5	RAB, member of RAS oncogene family-like 5. [Source:RefSeq;Acc:NM_026073]	ENSMUST00000008131	911	558	5	no	yes	yes	no	?	?	?	1:yes	0.76
ENSMUSG00000007989	Fzd3	Frizzled 3 precursor (Frizzled-3) (Fz-3) (mFz3). [Source:Uniprot/SWISSPROT;Acc:Q61086]	ENSMUST00000072741	2806	2001	6	no	no	no	yes	0	0.4285714	?	2:no	0.00
ENSMUSG00000008028	1700008O03Rik		ENSMUST00000008172	839	660	7	no	no	no	no	?	?	?	1:yes	0.75
ENSMUSG00000008035	Mid1ip1		ENSMUST00000008179	1927	549	2	no	no	no	no	0	0.3333333	?	2:no	0.00
ENSMUSG00000008090	Fgfrl1	fibroblast growth factor receptor-like 1; fibroblast growth factor receptor 5. [Source:RefSeq;Acc:NM_054071]	ENSMUST00000013633	2591	1590	6	no	no	no	no	0.1666667	0.1666667	?	2:no	0.00
ENSMUSG00000008129	4930432K21Rik		ENSMUST00000008273	2366	1803	8	no	no	no	no	?	?	?	2:no	0.16
ENSMUSG00000008136	Fhl2	Skeletal muscle LIM-protein 3 (SLIM 3) (LIM-domain protein DRAL) (Four and a half LIM domains protein 2) (FHL-2). [Source:Uniprot/SWISSPROT;Acc:O70433]	ENSMUST00000008280	1463	840	6	no	no	no	no	0.3333333	0	?	1:yes	0.93
ENSMUSG00000008136	Fhl2	Skeletal muscle LIM-protein 3 (SLIM 3) (LIM-domain protein DRAL) (Four and a half LIM domains protein 2) (FHL-2). [Source:Uniprot/SWISSPROT;Acc:O70433]	ENSMUST00000070599	1198	840	6	no	no	no	no	0.3333333	0	?	1:yes	0.94
ENSMUSG00000008140	2310044H10Rik		ENSMUST00000008284	1525	777	7	no	no	yes	yes	?	?	?	1:yes	0.70
ENSMUSG00000008153	Clstn3	Calsyntenin-3 precursor. [Source:Uniprot/SWISSPROT;Acc:Q99JH7]	ENSMUST00000008297	3936	2871	18	no	no	no	no	0	0.3333333	?	2:no	0.00
ENSMUSG00000008167	Fbxw9	F-box and WD-40 domain protein 9. [Source:RefSeq;Acc:NM_026791]	ENSMUST00000008311	1801	1347	10	no	no	yes	no	?	?	?	1:yes	0.94
ENSMUSG00000008193	Spib	Ets transcription factor Spi-B (Fragment). [Source:Uniprot/SPTREMBL;Acc:O35906]	ENSMUST00000035323	558	558	4	no	no	no	no	0	0	?	1:yes	0.95
ENSMUSG00000008200	Fnbp4	formin binding protein 4; formin binding protein 30. [Source:RefSeq;Acc:NM_018828]	ENSMUST00000013759	4691	3234	17	yes	no	no	no	0	0	?	2:no	0.00
ENSMUSG00000008206	Lass4	longevity assurance homolog 4. [Source:RefSeq;Acc:NM_026058]	ENSMUST00000008350	3247	1182	12	no	no	no	no	0	0	?	2:no	0.00
ENSMUSG00000008264	4932443L11Rik		ENSMUST00000008408	414	414	3	no	no	no	no	?	?	?	1:yes	0.73
ENSMUSG00000008301	Rnuxa	phosphorylated adaptor for RNA export. [Source:RefSeq;Acc:NM_019996]	ENSMUST00000008445	1762	1158	5	no	no	no	no	0	0	?	2:no	0.00
ENSMUSG00000008305		Transducin-like enhancer protein 1 (Groucho-related protein 1) (Grg- 1). [Source:Uniprot/SWISSPROT;Acc:Q62440]	ENSMUST00000030095	4337	2343	20	no	no	no	no	0	0.2	?	2:no	0.00
ENSMUSG00000008305		Transducin-like enhancer protein 1 (Groucho-related protein 1) (Grg- 1). [Source:Uniprot/SWISSPROT;Acc:Q62440]	ENSMUST00000074216	3490	2313	18	no	no	no	no	0	0.2	?	2:no	0.00
ENSMUSG00000008305	Tle1	Transducin-like enhancer protein 1 (Groucho-related protein 1) (Grg- 1). [Source:Uniprot/SWISSPROT;Acc:Q62440]	ENSMUST00000072695	3639	2313	16	no	no	no	no	0	0.2	?	2:no	0.00
ENSMUSG00000008307	1700109H08Rik		ENSMUST00000008451	865	633	6	no	yes	no	no	0	0	?	1:yes	0.95
ENSMUSG00000008318	Tnfrsf19l	tumor necrosis factor receptor superfamily, member 19-like. [Source:RefSeq;Acc:NM_177073]	ENSMUST00000008462	2799	1311	11	no	no	no	no	0	0.5	?	2:no	0.00
ENSMUSG00000008333	Snrpb2	U2 small nuclear ribonucleoprotein B. [Source:RefSeq;Acc:NM_021335]	ENSMUST00000008477	441	441	7	no	no	no	no	1	0	?	1:yes	1.00
ENSMUSG00000008348	Rps27a	Ubiquitin. [Source:Uniprot/SWISSPROT;Acc:P02248]	ENSMUST00000008492	2105	1977	2	no	no	no	yes	?	?	?	2:no	0.18
ENSMUSG00000008348	Uba52	Ubiquitin. [Source:Uniprot/SWISSPROT;Acc:P02248]	ENSMUST00000008492	2105	1977	2	no	no	no	yes	?	?	?	2:no	0.18
ENSMUSG00000008348	Ubb	Ubiquitin. [Source:Uniprot/SWISSPROT;Acc:P02248]	ENSMUST00000008492	2105	1977	2	no	no	no	yes	?	?	?	2:no	0.18
ENSMUSG00000008348	Ubc	Ubiquitin. [Source:Uniprot/SWISSPROT;Acc:P02248]	ENSMUST00000008492	2105	1977	2	no	no	no	yes	?	?	?	2:no	0.18
ENSMUSG00000008373	Prpf31	PRP31. [Source:RefSeq;Acc:NM_027328]	ENSMUST00000008517	2864	1500	14	no	yes	no	yes	?	?	?	2:no	0.02
ENSMUSG00000008384	Sertad1	SERTA domain-containing protein 1 (Transcriptional regulator interacting with the PHD-bromodomain 1) (TRIP-Br1) (CDK4-binding protein p34SEI1) (SEI-1). [Source:Uniprot/SWISSPROT;Acc:Q9JL10]	ENSMUST00000008528	1224	711	2	no	no	yes	no	0	0	?	1:yes	0.94
ENSMUSG00000008393	Carhsp1	Calcium-regulated heat stable protein 1 (Calcium-regulated heat-stable protein of 24 kDa) (CRHSP-24). [Source:Uniprot/SWISSPROT;Acc:Q9CR86]	ENSMUST00000008537	2849	447	4	no	no	no	yes	0	0	?	2:no	0.02
ENSMUSG00000008398	Elk3	ETS-domain protein Elk-3 (ETS-related protein NET) (ETS-related protein ERP). [Source:Uniprot/SWISSPROT;Acc:P41971]	ENSMUST00000008542	2966	1230	5	no	no	no	no	0	0	?	2:no	0.15
ENSMUSG00000008429	Herpud2		ENSMUST00000008573	2543	1215	8	no	no	no	yes	0	0	?	1:yes	0.55
ENSMUSG00000008435	Rdh13	Retinol dehydrogenase 13 (EC 1.1.1.-). [Source:Uniprot/SWISSPROT;Acc:Q8CEE7]	ENSMUST00000008579	2998	1005	7	no	no	no	no	0	0	?	2:no	0.07
ENSMUSG00000008438	Adam21	ADAM 21 precursor (EC 3.4.24.-) (A disintegrin and metalloproteinase domain 21) (ADAM 31). [Source:Uniprot/SWISSPROT;Acc:Q9JI76]	ENSMUST00000008582	2911	2190	2	no	no	no	no	0	0	?	2:no	0.00
ENSMUSG00000008450	Nutf2	Nuclear transport factor 2 (NTF-2). [Source:Uniprot/SWISSPROT;Acc:P61971]	ENSMUST00000008594	1966	384	5	no	no	no	yes	0	0.5	?	2:no	0.00
ENSMUSG00000008461	Fut1	Galactoside 2-alpha-L-fucosyltransferase 1 (EC 2.4.1.69) (GDP-L- fucose:beta-D-galactoside 2-alpha-L-fucosyltransferase 1) (Alpha(1,2)FT 1) (Fucosyltransferase 1). [Source:Uniprot/SWISSPROT;Acc:O09160]	ENSMUST00000008605	1268	1134	2	no	no	no	no	?	?	?	1:yes	0.65
ENSMUSG00000008475	Arpc5	actin related protein 2/3 complex, subunit 5; actin related protein 2/3 complex, subunit 5 (165 kDa). [Source:RefSeq;Acc:NM_026369]	ENSMUST00000077755	1712	456	6	no	no	no	yes	0	0	?	1:yes	0.85
ENSMUSG00000008482	Rnf151		ENSMUST00000008626	787	720	4	no	no	no	no	?	?	?	1:yes	0.75
ENSMUSG00000008489	Elavl2	ELAV-like protein 2 (Hu-antigen B) (HuB) (ELAV-like neuronal protein 1) (Nervous system-specific RNA binding protein Mel-N1). [Source:Uniprot/SWISSPROT;Acc:Q60899]	ENSMUST00000008633	3731	1083	7	no	no	no	yes	0	0	?	2:no	1.0e-03
ENSMUSG00000008489	Elavl2	ELAV-like protein 2 (Hu-antigen B) (HuB) (ELAV-like neuronal protein 1) (Nervous system-specific RNA binding protein Mel-N1). [Source:Uniprot/SWISSPROT;Acc:Q60899]	ENSMUST00000078179	3599	1122	8	no	no	no	yes	0	0	?	2:no	3.0e-03
ENSMUSG00000008540	Mgst1	Microsomal glutathione S-transferase 1 (EC 2.5.1.18) (Microsomal GST- 1) (Microsomal GST-I). [Source:Uniprot/SWISSPROT;Acc:Q91VS7]	ENSMUST00000008684	943	468	3	no	no	no	no	?	?	?	1:yes	0.74
ENSMUSG00000008575	Nfib	Nuclear factor 1 B-type (Nuclear factor 1/B) (NF1-B) (NFI-B) (NF-I/B) (CCAAT-box binding transcription factor) (CTF) (TGGCA-binding protein). [Source:Uniprot/SWISSPROT;Acc:P97863]	ENSMUST00000050872	2207	1263	12	no	yes	no	yes	0.4	0	?	1:yes	0.69
ENSMUSG00000008575	Nfib	Nuclear factor 1 B-type (Nuclear factor 1/B) (NF1-B) (NFI-B) (NF-I/B) (CCAAT-box binding transcription factor) (CTF) (TGGCA-binding protein). [Source:Uniprot/SWISSPROT;Acc:P97863]	ENSMUST00000075543	2778	1464	10	no	yes	no	yes	0.4	0	?	2:no	0.31
ENSMUSG00000008590	Htr3b	5-hydroxytryptamine (serotonin) receptor 3B precursor; 5-HT3 receptor subunit B. [Source:RefSeq;Acc:NM_020274]	ENSMUST00000008734	2411	1314	9	no	no	no	no	0	0.4545455	?	2:no	0.00
ENSMUSG00000008601	Rab25	Ras-related protein Rab-25. [Source:Uniprot/SWISSPROT;Acc:Q9WTL2]	ENSMUST00000008745	1060	642	5	no	no	no	no	0	0	?	1:yes	0.95
ENSMUSG00000008604	Ubqln4	Ataxin-1 ubiquitin-like interacting protein A1U. [Source:Uniprot/SWISSPROT;Acc:Q99NB8]	ENSMUST00000008748	3374	1791	11	yes	no	no	yes	0	0.3333333	?	2:no	0.01
ENSMUSG00000008658	A2bp1	Ataxin 2-binding protein 1. [Source:Uniprot/SWISSPROT;Acc:Q9JJ43]	ENSMUST00000008802	1167	1167	13	no	no	no	no	0	0	?	1:yes	0.83
ENSMUSG00000008658	A2bp1	Ataxin 2-binding protein 1. [Source:Uniprot/SWISSPROT;Acc:Q9JJ43]	ENSMUST00000056416	1584	1254	13	no	no	no	no	0	0	?	1:yes	0.79
ENSMUSG00000008668	Rps18	40S ribosomal protein S18 (Ke-3) (Ke3). [Source:Uniprot/SWISSPROT;Acc:P62269]	ENSMUST00000008812	524	459	5	no	no	no	yes	?	?	yes	1:yes	0.79
ENSMUSG00000008682			ENSMUST00000008826	752	645	7	no	no	no	no	?	?	?	1:yes	0.75
ENSMUSG00000008683	Rps15a	40S ribosomal protein S15a. [Source:Uniprot/SWISSPROT;Acc:P62244]	ENSMUST00000066010	5129	393	4	no	no	yes	no	?	?	?	2:no	0.00
ENSMUSG00000008686	Zfp422-rs1	zinc finger protein 422, related sequence 1. [Source:RefSeq;Acc:NM_029952]	ENSMUST00000008830	3502	1632	7	no	no	no	no	0	0	?	2:no	0.01
ENSMUSG00000008690	D15Ertd785e		ENSMUST00000074552	3222	1830	20	no	no	no	no	?	?	?	2:no	0.00
ENSMUSG00000008730	Hipk1	Homeodomain-interacting protein kinase 1 (EC 2.7.1.-). [Source:Uniprot/SWISSPROT;Acc:O88904]	ENSMUST00000029438	7448	3657	17	no	no	no	no	0	0	?	2:no	0.00
ENSMUSG00000008734	Gprc5b	G protein-coupled receptor family C group 5 member B precursor (Retinoic acid induced gene 2 protein) (RAIG-2). [Source:Uniprot/SWISSPROT;Acc:Q923Z0]	ENSMUST00000008878	4468	1233	4	no	no	no	no	0	0.5	?	2:no	0.00
ENSMUSG00000008763	Man1a2	Mannosyl-oligosaccharide 1,2-alpha-mannosidase IB (EC 3.2.1.113) (Processing alpha-1,2-mannosidase IB) (Alpha-1,2-mannosidase IB) (Mannosidase alpha class 1A member 2). [Source:Uniprot/SWISSPROT;Acc:P39098]	ENSMUST00000008907	3484	1926	13	no	no	no	yes	0	0.1428571	?	2:no	0.00
ENSMUSG00000008789			ENSMUST00000072381	696	696	2	no	no	no	no	?	?	?	1:yes	0.74
ENSMUSG00000008789	Psg30		ENSMUST00000081907	1249	783	6	no	no	no	no	?	?	?	1:yes	0.72
ENSMUSG00000008813			ENSMUST00000008957	750	534	4	no	no	no	no	?	?	?	1:yes	0.76
ENSMUSG00000008822	Acyp1	Acylphosphatase, organ-common type isozyme (EC 3.6.1.7) (Acylphosphate phosphohydrolase). [Source:Uniprot/SWISSPROT;Acc:P56376]	ENSMUST00000008966	640	405	3	yes	no	yes	no	0	0	?	1:yes	0.89
ENSMUSG00000008822	Acyp1	Acylphosphatase, organ-common type isozyme (EC 3.6.1.7) (Acylphosphate phosphohydrolase). [Source:Uniprot/SWISSPROT;Acc:P56376]	ENSMUST00000065913	327	327	3	yes	no	yes	no	0	0	?	1:yes	0.87
ENSMUSG00000008843	Cldn13	Claudin-13. [Source:Uniprot/SWISSPROT;Acc:Q9Z0S4]	ENSMUST00000008987	633	633	2	no	no	no	no	0	0	?	2:no	0.00
ENSMUSG00000008845	Cd163	CD163 antigen. [Source:RefSeq;Acc:NM_053094]	ENSMUST00000032234	4404	3366	17	no	no	no	no	0	0.5	?	2:no	0.00
ENSMUSG00000008855	Hdac5	Histone deacetylase 5 (HD5) (Histone deacetylase mHDA1). [Source:Uniprot/SWISSPROT;Acc:Q9Z2V6]	ENSMUST00000008999	4260	3366	29	no	no	no	no	0	0.1875	?	2:no	0.00
ENSMUSG00000008859	Rala	Ras-related protein Ral-A. [Source:Uniprot/SWISSPROT;Acc:P05810]	ENSMUST00000009003	2463	621	4	no	no	no	no	0	0	?	2:no	0.28
ENSMUSG00000008874	Clec3a	C-type lectin superfamily 1. [Source:Uniprot/SPTREMBL;Acc:Q9EPW4]	ENSMUST00000009018	591	591	3	no	no	no	no	?	?	?	1:yes	0.74
ENSMUSG00000008892	Vdac3	Voltage-dependent anion-selective channel protein 3 (VDAC-3) (mVDAC3) (Outer mitochondrial membrane protein porin 3). [Source:Uniprot/SWISSPROT;Acc:Q60931]	ENSMUST00000009036	1368	852	9	yes	no	no	yes	0	0.2222222	?	2:no	0.00
ENSMUSG00000008932	Slc1a7	solute carrier family 1 (glutamate transporter), member 7. [Source:RefSeq;Acc:NM_146255]	ENSMUST00000009076	3004	1680	11	no	no	no	no	0	0.5	?	2:no	0.00
ENSMUSG00000008958	Vps72	YL-1 protein (Transcription factor-like 1). [Source:Uniprot/SWISSPROT;Acc:Q62481]	ENSMUST00000009102	1263	1107	6	no	no	no	no	?	?	?	1:yes	0.67
ENSMUSG00000008976	Gabpa	GA binding protein alpha chain (GABP-alpha subunit). [Source:Uniprot/SWISSPROT;Acc:Q00422]	ENSMUST00000009120	4987	1365	10	no	no	no	no	0	0	?	2:no	0.00
ENSMUSG00000008999	Bmp7	Bone morphogenetic protein 7 precursor (BMP-7) (Osteogenic protein 1) (OP-1). [Source:Uniprot/SWISSPROT;Acc:P23359]	ENSMUST00000009143	1968	1293	7	no	no	no	yes	0	0.4	?	2:no	0.00
ENSMUSG00000009013	Dynll1	Dynein light chain 1, cytoplasmic (8 kDa dynein light chain) (DLC8) (Protein inhibitor of neuronal nitric oxide synthase) (PIN). [Source:Uniprot/SWISSPROT;Acc:Q15701]	ENSMUST00000009157	1949	270	3	no	no	yes	no	0	0.2222222	?	2:no	0.35
ENSMUSG00000009030	Pdcl	Phosducin-like protein (PHLP). [Source:Uniprot/SWISSPROT;Acc:Q9DBX2]	ENSMUST00000009174	3056	906	4	no	no	no	no	0.2	0	?	2:no	0.00
ENSMUSG00000009035	4732495E13Rik	DJ5O6.2. [Source:Uniprot/SPTREMBL;Acc:Q8BJ02]	ENSMUST00000074991	3313	1224	9	no	no	no	no	0	0	?	2:no	0.01
ENSMUSG00000009047			ENSMUST00000009191	591	591	1	no	no	no	no	?	?	?	1:yes	0.72
ENSMUSG00000009070	Rtdr1		ENSMUST00000009214	1179	1026	7	no	no	no	no	?	?	?	1:yes	0.70
ENSMUSG00000009073		Merlin (Schwannomin) (Neurofibromin 2). [Source:Uniprot/SWISSPROT;Acc:P46662]	ENSMUST00000056290	2359	1791	17	no	no	yes	no	0	0.1111111	?	2:no	0.00
ENSMUSG00000009073	Nf2	Merlin (Schwannomin) (Neurofibromin 2). [Source:Uniprot/SWISSPROT;Acc:P46662]	ENSMUST00000053079	1630	1065	16	no	no	yes	no	0	0.1111111	?	2:no	0.00
ENSMUSG00000009075	Cabp7	Calcium-binding protein CaBP7. [Source:Uniprot/SWISSPROT;Acc:Q91ZM8]	ENSMUST00000009219	699	648	5	no	no	no	yes	0	0	?	1:yes	0.96
ENSMUSG00000009076	Zmat5		ENSMUST00000009220	789	513	6	no	no	no	no	0	0	?	1:yes	0.95
ENSMUSG00000009079		RNA-binding protein EWS. [Source:Uniprot/SWISSPROT;Acc:Q61545]	ENSMUST00000073308	2269	1857	2	no	no	no	no	?	?	?	2:no	0.17
ENSMUSG00000009079	Ewsr1	RNA-binding protein EWS. [Source:Uniprot/SWISSPROT;Acc:Q61545]	ENSMUST00000063232	342	342	5	no	no	no	no	0	0	?	1:yes	0.94
ENSMUSG00000009079	Ewsr1	RNA-binding protein EWS. [Source:Uniprot/SWISSPROT;Acc:Q61545]	ENSMUST00000079949	2391	1986	17	no	no	no	no	0	0	?	2:no	0.10
ENSMUSG00000009090	Ap1b1	Adapter-related protein complex 1 beta 1 subunit (Beta-adaptin 1) (Adaptor protein complex AP-1 beta-1 subunit) (Golgi adaptor HA1/AP1 adaptin beta subunit) (Clathrin assembly protein complex 1 beta large chain). [Source:Uniprot/SWISSPROT;Acc:O35643]	ENSMUST00000009234	3883	2835	21	no	no	no	yes	0.1428571	0.2857143	?	2:no	0.00
ENSMUSG00000009090	Ap1b1	Adapter-related protein complex 1 beta 1 subunit (Beta-adaptin 1) (Adaptor protein complex AP-1 beta-1 subunit) (Golgi adaptor HA1/AP1 adaptin beta subunit) (Clathrin assembly protein complex 1 beta large chain). [Source:Uniprot/SWISSPROT;Acc:O35643]	ENSMUST00000063477	3286	2835	21	no	no	no	yes	0.1428571	0.2857143	?	2:no	0.00
ENSMUSG00000009092	Derl3		ENSMUST00000009236	1336	687	7	no	no	no	yes	0	0	?	1:yes	0.95
ENSMUSG00000009093	4930583C14Rik		ENSMUST00000009237	961	723	5	no	no	no	no	0	0	?	1:yes	0.95
ENSMUSG00000009097	Tbx1	T-box transcription factor TBX1 (T-box protein 1) (Testis-specific T- box protein) (Fragment). [Source:Uniprot/SWISSPROT;Acc:P70323]	ENSMUST00000009241	1777	1467	7	no	no	no	yes	0	0.1666667	?	2:no	0.00
ENSMUSG00000009108	Gnat2	Guanine nucleotide-binding protein G(t), alpha-2 subunit (Transducin alpha-2 chain). [Source:Uniprot/SWISSPROT;Acc:P50149]	ENSMUST00000009252	1691	1065	8	no	no	no	no	0	0.4	?	2:no	0.00
ENSMUSG00000009108	Gnat2	Guanine nucleotide-binding protein G(t), alpha-2 subunit (Transducin alpha-2 chain). [Source:Uniprot/SWISSPROT;Acc:P50149]	ENSMUST00000058669	1629	1065	9	no	no	no	no	0	0.4	?	2:no	0.00
ENSMUSG00000009112	Bcl2l13	Bcl-2-like protein 13 (Mil1 protein) (Bcl-rambo). [Source:Uniprot/SWISSPROT;Acc:P59017]	ENSMUST00000009256	3104	1305	7	no	no	no	yes	0	0.1666667	?	2:no	0.00
ENSMUSG00000009115	1700027D21Rik	Putative protein C21orf56 homolog. [Source:Uniprot/SWISSPROT;Acc:Q9D9W0]	ENSMUST00000009259	1331	1029	4	no	no	no	no	?	?	?	1:yes	0.69
ENSMUSG00000009116			ENSMUST00000009260	1497	396	1	no	yes	no	no	?	?	?	2:no	0.49
ENSMUSG00000009145	Dqx1	DEAQ RNA-dependent ATPase. [Source:RefSeq;Acc:NM_033606]	ENSMUST00000077502	3007	2157	12	no	no	no	no	0.5	0	?	2:no	0.06
ENSMUSG00000009185	Ccl8	Small inducible cytokine A8 precursor (CCL8) (Monocyte chemotactic protein 2) (MCP-2) (Monocyte chemoattractant protein 2). [Source:Uniprot/SWISSPROT;Acc:Q9Z121]	ENSMUST00000009329	500	294	3	no	no	no	no	0	0.6666667	?	2:no	0.00
ENSMUSG00000009206	1700109F18Rik		ENSMUST00000009350	1555	399	2	no	yes	yes	no	?	?	?	1:yes	0.95
ENSMUSG00000009207	Lnp	limb and neural patterns; lunapark. [Source:RefSeq;Acc:NM_027133]	ENSMUST00000064503	3099	1281	13	no	no	no	no	?	?	?	2:no	6.0e-03
ENSMUSG00000009210	2310007L24Rik		ENSMUST00000009354	1112	414	7	no	no	no	no	?	?	?	1:yes	0.70
ENSMUSG00000009214	1110002H13Rik		ENSMUST00000009358	1327	666	5	no	no	no	no	0	0	?	1:yes	0.94
ENSMUSG00000009216	C630035N08Rik		ENSMUST00000009360	1319	504	3	no	no	no	no	?	?	?	1:yes	0.65
ENSMUSG00000009246	Trpm5	transient receptor potential cation channel, subfamily M, member 5; long transient receptor potential-related channel 5. [Source:RefSeq;Acc:NM_020277]	ENSMUST00000009390	3731	3483	25	no	no	no	no	?	?	?	2:no	0.00
ENSMUSG00000009248	Ascl2	Achaete-scute homolog 2 (Mash-2). [Source:Uniprot/SWISSPROT;Acc:O35885]	ENSMUST00000009392	1572	792	3	no	no	no	no	0.25	0.25	?	2:no	0.00
ENSMUSG00000009281	Rarres2	retinoic acid receptor responder (tazarotene induced) 2; EST AI303516. [Source:RefSeq;Acc:NM_027852]	ENSMUST00000009425	728	489	6	yes	no	no	no	0.25	0.25	?	2:no	0.00
ENSMUSG00000009291	Pttg1ip	pituitary tumor-transforming gene 1 protein-interacting protein. [Source:RefSeq;Acc:NM_145925]	ENSMUST00000009435	2293	525	6	no	no	no	no	0	0.3333333	?	2:no	0.00
ENSMUSG00000009292	Trpm2	transient receptor potential cation channel, subfamily M, member 2; transient receptor potential channel 7; transient receptor protein 7. [Source:RefSeq;Acc:NM_138301]	ENSMUST00000020505	5890	4524	32	no	no	no	no	0	0.75	?	2:no	0.00
ENSMUSG00000009293	Ube2g2		ENSMUST00000009437	1982	498	6	no	no	no	no	?	?	?	2:no	0.23
ENSMUSG00000009350	Mpo	Myeloperoxidase precursor (EC 1.11.1.7) (MPO). [Source:Uniprot/SWISSPROT;Acc:P11247]	ENSMUST00000020779	2734	2157	14	no	no	no	no	0.1666667	0	?	2:no	0.00
ENSMUSG00000009356	Lpo	lactoperoxidase. [Source:RefSeq;Acc:NM_080420]	ENSMUST00000009500	2506	2130	13	no	no	no	no	?	?	?	2:no	0.02
ENSMUSG00000009376	Met	Hepatocyte growth factor receptor precursor (EC 2.7.1.112) (Met proto- oncogene tyrosine kinase) (c-met) (HGF receptor) (HGF-SF receptor). [Source:Uniprot/SWISSPROT;Acc:P16056]	ENSMUST00000080469	4140	4140	20	no	no	no	no	0	0.1818182	?	2:no	0.00
ENSMUSG00000009378	Slc16a12		ENSMUST00000009522	3870	1461	7	no	no	no	no	0	0.6666667	?	2:no	0.00
ENSMUSG00000009394	Syn2	Synapsin II (Fragment). [Source:Uniprot/SWISSPROT;Acc:Q64332]	ENSMUST00000009538	2633	1758	13	no	no	no	no	?	?	?	2:no	0.04
ENSMUSG00000009394	Timp4	Synapsin II (Fragment). [Source:Uniprot/SWISSPROT;Acc:Q64332]	ENSMUST00000009538	2633	1758	13	no	no	no	no	?	?	?	2:no	0.04
ENSMUSG00000009406	Elk1	ETS-domain protein Elk-1. [Source:Uniprot/SWISSPROT;Acc:P41969]	ENSMUST00000009550	1634	1290	6	no	no	no	no	0	0	?	1:yes	0.89
ENSMUSG00000009418	Nav1	neuron navigator 1. [Source:RefSeq;Acc:NM_173437]	ENSMUST00000040599	8464	5628	30	no	no	no	no	0	0.5	?	2:no	0.00
ENSMUSG00000009418	Nav1	neuron navigator 1. [Source:RefSeq;Acc:NM_173437]	ENSMUST00000067414	8557	5721	31	no	no	no	no	0	0.5	?	2:no	0.00
ENSMUSG00000009470	Tnpo1	Transportin 1 (Importin beta-2) (Karyopherin beta-2). [Source:Uniprot/SWISSPROT;Acc:Q8BFY9]	ENSMUST00000040075	4597	2679	22	no	no	no	no	0	0.3333333	?	2:no	0.00
ENSMUSG00000009471	Myod1	Myoblast determination protein 1. [Source:Uniprot/SWISSPROT;Acc:P10085]	ENSMUST00000072514	1854	957	3	no	no	no	no	0.2857143	0	?	1:yes	1.00
ENSMUSG00000009487	Otog	otogelin; twister. [Source:RefSeq;Acc:NM_013624]	ENSMUST00000009631	10043	8736	56	no	no	no	no	0	0.125	?	2:no	0.00
ENSMUSG00000009535	Rnmt	RNA (guanine-7-) methyltransferase. [Source:RefSeq;Acc:NM_026440]	ENSMUST00000009679	3929	1404	11	no	no	no	no	0	0	?	2:no	0.00
ENSMUSG00000009535	Rnmt	RNA (guanine-7-) methyltransferase. [Source:RefSeq;Acc:NM_026440]	ENSMUST00000025427	1233	1233	10	no	no	no	no	0	0	?	1:yes	0.88
ENSMUSG00000009545	Kcnq1	Potassium voltage-gated channel subfamily KQT member 1 (Voltage-gated potassium channel subunit Kv7.1) (IKs producing slow voltage-gated potassium channel alpha subunit KvLQT1) (KQT-like 1). [Source:Uniprot/SWISSPROT;Acc:P97414]	ENSMUST00000009689	3037	2007	16	no	no	no	no	0	0.375	?	2:no	0.00
ENSMUSG00000009549	Srp14	Signal recognition particle 14 kDa protein (SRP14). [Source:Uniprot/SWISSPROT;Acc:P16254]	ENSMUST00000009693	761	333	5	no	no	no	no	0.6666667	0	yes	1:yes	0.95
ENSMUSG00000009551	6330409D20Rik		ENSMUST00000009695	1116	489	3	no	no	no	no	?	?	?	1:yes	0.71
ENSMUSG00000009555	Cdk9	cyclin-dependent kinase 9. [Source:RefSeq;Acc:NM_130860]	ENSMUST00000009699	1678	1119	7	no	no	no	yes	0	0	?	1:yes	0.92
ENSMUSG00000009563	Tor2a	torsin family 2, member A. [Source:RefSeq;Acc:NM_152800]	ENSMUST00000009707	1508	966	5	no	no	no	no	0	0	?	1:yes	0.93
ENSMUSG00000009566	Fpgs	Folylpolyglutamate synthase, mitochondrial precursor (EC 6.3.2.17) (Folylpoly-gamma-glutamate synthetase) (FPGS). [Source:Uniprot/SWISSPROT;Acc:P48760]	ENSMUST00000028148	2239	1764	15	no	no	no	no	0	0.1428571	?	2:no	0.00
ENSMUSG00000009569	Mkl2		ENSMUST00000009713	3209	3201	12	no	no	no	no	?	?	?	2:no	0.00
ENSMUSG00000009575	Cbx5	Chromobox protein homolog 5 (Heterochromatin protein 1 homolog alpha) (HP1 alpha). [Source:Uniprot/SWISSPROT;Acc:Q61686]	ENSMUST00000009719	3654	576	5	no	no	no	no	0	0.6666667	no	2:no	0.00
ENSMUSG00000009580	2310011G06Rik		ENSMUST00000009724	1040	450	8	no	no	no	no	?	?	?	1:yes	0.71
ENSMUSG00000009585	Apobec3	DNA dC->dU editing enzyme APOBEC-3 (EC 3.5.4.-) (Apolipoprotein B editing complex 3) (Arp3) (CEM15) (CEM-15). [Source:Uniprot/SWISSPROT;Acc:Q99J72]	ENSMUST00000023054	1936	1290	9	no	no	no	no	0	0	?	1:yes	0.82
ENSMUSG00000009588	St6galnac1	Alpha-N-acetylgalactosaminide alpha-2,6-sialyltransferase (EC 2.4.99.3) (GalNAc alpha-2,6-sialyltransferase I) (ST6GalNAc I) (Sialyltransferase 7A). [Source:Uniprot/SWISSPROT;Acc:Q9QZ39]	ENSMUST00000009732	2392	1581	9	no	no	no	no	0	0	?	1:yes	1.00
ENSMUSG00000009596	Taf7l	TAF7-like RNA polymerase II, TATA box binding protein (TBP)-associated factor; TATA box binding protein (TBP)-associated factor, RNA polymerase II, Q; TAF7-like RNA polymerase II, TATA box binding protein (TBP)-associated factor, 50 kDa. [Source:RefSeq;A	ENSMUST00000009740	1932	1416	13	no	no	no	no	0	0	?	2:no	0.00
ENSMUSG00000009614	Sardh	sarcosine dehydrogenase. [Source:RefSeq;Acc:NM_138665]	ENSMUST00000063833	3891	2769	13	no	no	no	no	0	0	?	2:no	1.0e-03
ENSMUSG00000009621	Vav2	Vav-2 protein. [Source:Uniprot/SWISSPROT;Acc:Q60992]	ENSMUST00000009765	5093	2604	27	no	no	no	no	?	?	?	2:no	0.00
ENSMUSG00000009621	Vav2	Vav-2 protein. [Source:Uniprot/SWISSPROT;Acc:Q60992]	ENSMUST00000056176	2484	2484	26	no	no	no	no	?	?	?	2:no	0.00
ENSMUSG00000009628	Tex15	testis expressed gene 15. [Source:RefSeq;Acc:NM_031374]	ENSMUST00000009772	8408	8358	5	no	no	no	no	?	?	?	2:no	0.00
ENSMUSG00000009630	Ppp2cb	Serine/threonine protein phosphatase 2A, catalytic subunit, beta isoform (EC 3.1.3.16) (PP2A-beta). [Source:Uniprot/SWISSPROT;Acc:P11082]	ENSMUST00000009774	1831	930	7	no	no	no	yes	?	?	?	1:yes	0.58
ENSMUSG00000009633	G0s2	Putative lymphocyte G0/G1 switch protein 2 (G0S2-like protein). [Source:Uniprot/SWISSPROT;Acc:Q61585]	ENSMUST00000009777	762	312	2	no	no	no	yes	0	0	?	2:no	0.00
ENSMUSG00000009640	Dmap1	DNA methyltransferase 1-associated protein 1 (DNMT1-associated protein 1) (DNMAP1) (MAT1-mediated transcriptional repressor). [Source:Uniprot/SWISSPROT;Acc:Q9JI44]	ENSMUST00000009784	1554	1404	11	no	no	no	no	?	?	?	2:no	0.37
ENSMUSG00000009646	Pla2g12b	Group XIIB secretory phospholipase A2-like protein precursor (Group XIII secretory phospholipase A2-like protein) (GXIII sPLA2-like) (GXIIB) (FKSG71 protein). [Source:Uniprot/SWISSPROT;Acc:Q99P27]	ENSMUST00000009790	1080	588	4	no	no	no	no	0	0	?	1:yes	0.95
ENSMUSG00000009647	D130073L02Rik		ENSMUST00000009791	981	981	7	no	no	no	no	?	?	?	1:yes	0.70
ENSMUSG00000009647	D130073L02Rik		ENSMUST00000020312	906	906	8	no	no	no	no	?	?	?	1:yes	0.70
ENSMUSG00000009654	Oit3	oncoprotein-induced transcript 3. [Source:RefSeq;Acc:NM_010959]	ENSMUST00000009798	2716	1641	9	no	no	no	no	?	?	?	2:no	0.07
ENSMUSG00000009670	Tex11	testis expressed gene 11. [Source:RefSeq;Acc:NM_031384]	ENSMUST00000009814	3250	2844	30	no	no	no	no	?	?	?	2:no	0.00
ENSMUSG00000009681			ENSMUST00000041070	3636	3183	22	no	no	no	yes	?	?	?	2:no	0.00
ENSMUSG00000009687	Fxyd5	FXYD domain-containing ion transport regulator 5 precursor (Oncoprotein-induced protein 2) (Ion channel homolog RIC) (EF-8). [Source:Uniprot/SWISSPROT;Acc:P97808]	ENSMUST00000009831	813	537	9	no	no	no	no	0	0.5	?	2:no	0.00
ENSMUSG00000009687	Fxyd5	FXYD domain-containing ion transport regulator 5 precursor (Oncoprotein-induced protein 2) (Ion channel homolog RIC) (EF-8). [Source:Uniprot/SWISSPROT;Acc:P97808]	ENSMUST00000050520	2975	555	7	no	no	no	no	0	0.5	?	2:no	0.00
ENSMUSG00000009731	Kcnd1	Potassium voltage-gated channel subfamily D member 1 (Voltage-gated potassium channel subunit Kv4.1) (mShal). [Source:Uniprot/SWISSPROT;Acc:Q03719]	ENSMUST00000009875	3733	1956	6	no	no	no	no	0	0.3333333	?	2:no	0.00
ENSMUSG00000009733	Tcfcp2	transcription factor CP2. [Source:RefSeq;Acc:NM_033476]	ENSMUST00000009877	3225	1509	16	no	no	no	no	0.3333333	0	?	2:no	0.00
ENSMUSG00000009734	Pou6f2	POU domain, class 6, transcription factor 2; retina-derived POU-domain factor-1. [Source:RefSeq;Acc:NM_175006]	ENSMUST00000041343	2402	2076	9	yes	no	no	no	0	0	?	2:no	0.17
ENSMUSG00000009734	Pou6f2	POU domain, class 6, transcription factor 2; retina-derived POU-domain factor-1. [Source:RefSeq;Acc:NM_175006]	ENSMUST00000063256	793	519	4	yes	no	no	no	0	0	?	1:yes	0.90
ENSMUSG00000009739	Pou6f1	POU domain, class 6, transcription factor 1 (Octamer-binding transcription factor EMB) (Transcription regulatory protein MCP-1). [Source:Uniprot/SWISSPROT;Acc:Q07916]	ENSMUST00000058274	4700	1746	8	no	no	no	no	?	?	?	2:no	0.00
ENSMUSG00000009739	Pou6f1	POU domain, class 6, transcription factor 1 (Octamer-binding transcription factor EMB) (Transcription regulatory protein MCP-1). [Source:Uniprot/SWISSPROT;Acc:Q07916]	ENSMUST00000073837	1520	669	9	no	no	no	no	?	?	?	1:yes	0.57
ENSMUSG00000009741		upstream binding protein 1. [Source:RefSeq;Acc:NM_013699]	ENSMUST00000009885	3330	1515	16	no	no	no	no	?	?	?	2:no	1.0e-03
ENSMUSG00000009741		upstream binding protein 1. [Source:RefSeq;Acc:NM_013699]	ENSMUST00000070640	2316	1623	16	no	no	no	no	?	?	?	2:no	0.05
ENSMUSG00000009772	Nuak2	SNF1/AMP-activated protein kinase. [Source:RefSeq;Acc:NM_028778]	ENSMUST00000072177	3118	1920	8	no	no	no	no	0	0	?	2:no	0.10
ENSMUSG00000009772	Nuak2	SNF1/AMP-activated protein kinase. [Source:RefSeq;Acc:NM_028778]	ENSMUST00000082125	3094	1896	7	no	no	no	no	0	0	?	2:no	0.12
ENSMUSG00000009828	Ick	Serine/threonine kinase ICK (EC 2.7.1.37) (Intestinal cell kinase) (mICK) (MAK-related kinase) (MRK). [Source:Uniprot/SWISSPROT;Acc:Q9JKV2]	ENSMUST00000009972	873	303	2	no	no	no	no	0	0.2727273	?	2:no	0.00
ENSMUSG00000009828	Ick	Serine/threonine kinase ICK (EC 2.7.1.37) (Intestinal cell kinase) (mICK) (MAK-related kinase) (MRK). [Source:Uniprot/SWISSPROT;Acc:Q9JKV2]	ENSMUST00000044551	2409	1908	14	no	no	no	no	0	0.2727273	?	2:no	0.00
ENSMUSG00000009863	Sdhb	succinate dehydrogenase Ip subunit. [Source:RefSeq;Acc:NM_023374]	ENSMUST00000010007	1076	849	8	no	no	no	no	0.1428571	0	?	2:no	0.00
ENSMUSG00000009876	Cox4i2	Cytochrome c oxidase subunit IV isoform 2, mitochondrial precursor (EC 1.9.3.1) (COX IV-2). [Source:Uniprot/SWISSPROT;Acc:Q91W29]	ENSMUST00000010020	727	519	5	no	no	no	no	0.3333333	0	?	1:yes	1.00
ENSMUSG00000009894	1110031B06Rik		ENSMUST00000010038	1896	1242	5	no	no	no	no	?	?	?	1:yes	0.51
ENSMUSG00000009894	1110031B06Rik		ENSMUST00000068575	1158	1062	6	no	no	no	no	?	?	?	1:yes	0.69
ENSMUSG00000009900	Wnt3a	Wnt-3a protein precursor. [Source:Uniprot/SWISSPROT;Acc:P27467]	ENSMUST00000010044	2761	1059	4	no	no	no	yes	0.1666667	0.25	?	2:no	0.16
ENSMUSG00000009905	Fvt1	Similar to follicular lymphoma variant translocation 1. [Source:Uniprot/SPTREMBL;Acc:Q8CII3]	ENSMUST00000010049	2079	999	10	yes	no	no	yes	?	?	?	2:no	0.18
ENSMUSG00000009927	Rps25	40S ribosomal protein S25. [Source:Uniprot/SWISSPROT;Acc:P25111]	ENSMUST00000080300	686	378	5	no	no	no	yes	?	?	yes	1:yes	0.80
ENSMUSG00000009941	Nxf2	nuclear RNA export factor 2. [Source:RefSeq;Acc:NM_031259]	ENSMUST00000010085	2372	2058	22	no	no	no	no	0	0.3333333	?	2:no	0.00
ENSMUSG00000009995	Taz	tafazzin. [Source:RefSeq;Acc:NM_181516]	ENSMUST00000069722	1787	789	10	no	no	no	no	0	0	?	1:yes	0.82
ENSMUSG00000009995	Taz	tafazzin. [Source:RefSeq;Acc:NM_181516]	ENSMUST00000077311	852	606	8	no	no	no	no	0	0	?	1:yes	0.95
ENSMUSG00000010025		Fatty aldehyde dehydrogenase (EC 1.2.1.3) (Aldehyde dehydrogenase, microsomal) (ALDH class 3). [Source:Uniprot/SWISSPROT;Acc:P47740]	ENSMUST00000074127	3029	1455	10	no	no	no	yes	0	0.1666667	?	2:no	0.00
ENSMUSG00000010025	Aldh3a2	Fatty aldehyde dehydrogenase (EC 1.2.1.3) (Aldehyde dehydrogenase, microsomal) (ALDH class 3). [Source:Uniprot/SWISSPROT;Acc:P47740]	ENSMUST00000066277	2854	1599	10	no	no	no	yes	0	0.1666667	?	2:no	0.00
ENSMUSG00000010025	Aldh3a2	Fatty aldehyde dehydrogenase (EC 1.2.1.3) (Aldehyde dehydrogenase, microsomal) (ALDH class 3). [Source:Uniprot/SWISSPROT;Acc:P47740]	ENSMUST00000071413	1665	1524	11	no	no	no	yes	0	0.1666667	?	2:no	0.00
ENSMUSG00000010044	Zmynd10	Zinc finger MYND domain containing protein 10 (BLu protein). [Source:Uniprot/SWISSPROT;Acc:Q99ML0]	ENSMUST00000010188	1757	1323	12	no	no	no	no	?	?	?	2:no	0.37
ENSMUSG00000010045	Tmem115	PL6 protein (Placental protein 6). [Source:Uniprot/SWISSPROT;Acc:Q9WUH1]	ENSMUST00000010189	2177	1053	2	no	no	no	no	0	0	?	1:yes	0.75
ENSMUSG00000010047	Hyal2	Hyaluronidase 2 precursor (EC 3.2.1.35) (Hyal-2) (Hyaluronoglucosaminidase 2) (LUCA-2). [Source:Uniprot/SWISSPROT;Acc:O35632]	ENSMUST00000010191	1879	1422	4	no	no	no	no	0	0.5	?	2:no	0.00
ENSMUSG00000010048	Ifrd2	interferon-related developmental regulator 2. [Source:RefSeq;Acc:NM_025903]	ENSMUST00000010192	1980	1326	12	no	no	yes	no	?	?	?	2:no	0.30
ENSMUSG00000010051		hyaluronidase 1. [Source:RefSeq;Acc:NM_008317]	ENSMUST00000010209	1552	60	2	?	?	?	?	0	0.25	?	2:no	0.00
ENSMUSG00000010051	Hyal1	hyaluronidase 1. [Source:RefSeq;Acc:NM_008317]	ENSMUST00000010195	3613	1389	4	no	no	no	yes	0	0.5	?	2:no	0.00
ENSMUSG00000010054	Tusc2	Tumor suppressor candidate 2 (PDGFA-associated protein 2) (Fus-1 protein) (Fusion 1 protein). [Source:Uniprot/SWISSPROT;Acc:Q9WVF8]	ENSMUST00000010198	1661	333	3	no	no	no	no	?	?	?	2:no	0.36
ENSMUSG00000010057	Tusc4	Tumor suppressor candidate 4 (NPR2-like) (Gene 21 protein) (G21 protein). [Source:Uniprot/SWISSPROT;Acc:Q9WUE4]	ENSMUST00000010201	1430	1143	11	no	no	no	yes	0	1	?	2:no	0.00
ENSMUSG00000010064	Slc38a3	N system amino acids transporter NAT-1. [Source:RefSeq;Acc:NM_023805]	ENSMUST00000010208	2585	1518	16	no	no	no	no	0	0.9	no	2:no	0.00
ENSMUSG00000010064	Slc38a3	N system amino acids transporter NAT-1. [Source:RefSeq;Acc:NM_023805]	ENSMUST00000072669	2456	1518	16	no	no	no	no	0	0.9	no	2:no	0.00
ENSMUSG00000010066	Cacna2d2	calcium channel, voltage-dependent, alpha 2/delta subunit 2; alpha 2 delta calcium channel subunit; ducky. [Source:RefSeq;Acc:NM_020263]	ENSMUST00000010210	5395	3465	38	no	no	no	no	0	0.75	?	2:no	0.00
ENSMUSG00000010067		Ras association (RalGDS/AF-6) domain family 1; 123F2 protein; 123F protein. [Source:RefSeq;Acc:NM_019713]	ENSMUST00000010211	1651	813	5	no	no	no	yes	0	0.2222222	?	2:no	0.00
ENSMUSG00000010080	Epn3	Epsin 3 (EPS-15 interacting protein 3). [Source:Uniprot/SWISSPROT;Acc:Q91W69]	ENSMUST00000010224	2441	1911	10	no	yes	no	no	1	0	?	2:no	0.38
ENSMUSG00000010086	Zfp179	zinc finger protein 179; brain finger protein. [Source:RefSeq;Acc:NM_009548]	ENSMUST00000054927	948	948	15	no	no	no	no	0	0	?	2:no	0.00
ENSMUSG00000010086	Zfp179	zinc finger protein 179; brain finger protein. [Source:RefSeq;Acc:NM_009548]	ENSMUST00000058348	1971	1971	15	no	no	no	no	0	0	?	2:no	0.00
ENSMUSG00000010086	Zfp179	zinc finger protein 179; brain finger protein. [Source:RefSeq;Acc:NM_009548]	ENSMUST00000060255	3011	2046	14	no	no	no	no	0	0	?	2:no	0.00
ENSMUSG00000010095	Slc3a2	4F2 cell-surface antigen heavy chain (4F2hc). [Source:Uniprot/SWISSPROT;Acc:P10852]	ENSMUST00000010239	2551	1581	9	no	no	no	no	0	0.25	?	2:no	0.00
ENSMUSG00000010097	Nxf1	Nuclear RNA export factor 1 (Tip associating protein) (Tip-associated protein) (mRNA export factor TAP). [Source:Uniprot/SWISSPROT;Acc:Q99JX7]	ENSMUST00000010241	2284	1857	21	yes	no	no	no	0	0.2	?	2:no	0.00
ENSMUSG00000010110	Stx5a	Syntaxin 5. [Source:Uniprot/SWISSPROT;Acc:Q8K1E0]	ENSMUST00000010254	2095	906	10	no	yes	no	no	0	0.4	?	2:no	0.00
ENSMUSG00000010110	Stx5a	Syntaxin 5. [Source:Uniprot/SWISSPROT;Acc:Q8K1E0]	ENSMUST00000073430	1793	906	11	no	yes	no	no	0	0.4	?	2:no	0.00
ENSMUSG00000010122			ENSMUST00000010267	2623	1704	18	no	yes	no	no	0	0.25	?	2:no	0.00
ENSMUSG00000010122	1300013J15Rik		ENSMUST00000056789	1596	1596	18	no	yes	no	no	0	0.25	?	2:no	0.00
ENSMUSG00000010136	1700027A23Rik		ENSMUST00000010280	956	741	6	no	no	no	no	?	?	?	1:yes	0.75
ENSMUSG00000010136	1700027A23Rik		ENSMUST00000066319	624	624	6	no	no	no	no	?	?	?	1:yes	0.74
ENSMUSG00000010142	Tnfrsf13b	Tumor necrosis factor receptor superfamily member 13B (Transmembrane activator and CAML interactor). [Source:Uniprot/SWISSPROT;Acc:Q9ET35]	ENSMUST00000010286	2556	750	5	yes	no	no	no	0	0.25	?	2:no	0.00
ENSMUSG00000010154	Spire2	spir-2 protein; cDNA sequence BC026502. [Source:RefSeq;Acc:NM_172287]	ENSMUST00000010298	2337	2157	15	no	no	no	no	?	?	?	2:no	0.01
ENSMUSG00000010175	Prox1	Homeobox prospero-like protein PROX1 (PROX 1). [Source:Uniprot/SWISSPROT;Acc:P48437]	ENSMUST00000010319	3665	2214	4	no	yes	no	no	0.125	0.125	?	2:no	0.00
ENSMUSG00000010205	B230118G17Rik	Raver1. [Source:RefSeq;Acc:NM_027911]	ENSMUST00000010348	2203	525	5	no	no	no	no	0.5	0	?	2:no	0.49
ENSMUSG00000010205	Raver1	Raver1. [Source:RefSeq;Acc:NM_027911]	ENSMUST00000010349	2989	2268	17	no	no	no	no	0.5	0	?	2:no	0.01
ENSMUSG00000010277	2610507B11Rik	Gene e1 protein. [Source:Uniprot/SPTREMBL;Acc:Q8C1W6]	ENSMUST00000010421	7445	6711	39	no	no	yes	yes	?	?	?	2:no	0.00
ENSMUSG00000010290	AI597479		ENSMUST00000010434	3457	699	4	no	no	no	no	?	?	?	2:no	0.00
ENSMUSG00000010307	Tmem86a		ENSMUST00000010451	1791	726	3	no	no	no	no	?	?	?	2:no	0.48
ENSMUSG00000010311	Optc	Opticin precursor (Oculoglycan). [Source:Uniprot/SWISSPROT;Acc:Q920A0]	ENSMUST00000010455	1891	987	7	no	no	no	no	0	0.5	?	2:no	0.00
ENSMUSG00000010342		testis expressed gene 14. [Source:RefSeq;Acc:NM_031386]	ENSMUST00000060835	354	354	7	no	no	yes	no	0	0	?	2:no	0.00
ENSMUSG00000010342	Tex14	testis expressed gene 14. [Source:RefSeq;Acc:NM_031386]	ENSMUST00000010486	4671	4368	30	no	no	yes	no	0	0	?	2:no	0.00
ENSMUSG00000010358	Ifi35	Interferon-induced 35 kDa protein homolog (IFP 35). [Source:Uniprot/SWISSPROT;Acc:Q9D8C4]	ENSMUST00000010502	931	861	7	no	no	no	no	?	?	?	1:yes	0.73
ENSMUSG00000010362	Rdm1	RAD52 homolog B; RAD52B homolog. [Source:RefSeq;Acc:NM_025654]	ENSMUST00000010506	1098	846	7	no	no	no	no	?	?	?	1:yes	0.73
ENSMUSG00000010376	Nedd8	Ubiquitin-like protein NEDD8. [Source:Uniprot/SWISSPROT;Acc:P29595]	ENSMUST00000010520	590	246	4	no	no	no	no	0.5	0	yes	1:yes	0.95
ENSMUSG00000010392	Gosr1	28 kDa Golgi SNARE protein (Golgi SNAP receptor complex member 1) (28 kDa cis-Golgi SNARE p28) (GOS-28). [Source:Uniprot/SWISSPROT;Acc:O88630]	ENSMUST00000010536	4265	753	9	no	no	no	no	0	0.25	?	2:no	0.00
ENSMUSG00000010406	Mrpl52	mitochondrial ribosomal protein L52. [Source:RefSeq;Acc:NM_026851]	ENSMUST00000010550	412	366	5	yes	no	no	no	1	0	?	1:yes	1.00
ENSMUSG00000010435	1700094C09Rik		ENSMUST00000010579	758	531	7	no	no	no	no	0	0	?	1:yes	0.95
ENSMUSG00000010453	4632411B12Rik		ENSMUST00000010597	4663	2634	21	no	no	no	yes	?	?	?	2:no	0.00
ENSMUSG00000010461	Eya4	Eyes absent homolog 4 (EC 3.1.3.48). [Source:Uniprot/SWISSPROT;Acc:Q9Z191]	ENSMUST00000074366	2124	1764	17	no	no	no	no	?	?	?	2:no	0.04
ENSMUSG00000010476	Ebf3	early B-cell factor 3; Olf-1/EBF-like 2. [Source:RefSeq;Acc:NM_010096]	ENSMUST00000033378	3753	1791	17	no	no	no	no	?	?	?	2:no	0.00
ENSMUSG00000010492	Uckl1	Uridine kinase-like 1. [Source:Uniprot/SWISSPROT;Acc:Q91YL3]	ENSMUST00000057816	1811	1647	15	no	no	no	no	0	0.2	?	2:no	0.00
ENSMUSG00000010505	Myt1	myelin transcription factor 1; neural zinc finger protein NZF-2b; neural zinc finger transcription factor 2. [Source:RefSeq;Acc:NM_008665]	ENSMUST00000081125	5182	3396	23	no	no	no	no	0	0	?	2:no	0.00
ENSMUSG00000010517	Faf1	FAS-associated factor 1 (FAF1 protein). [Source:Uniprot/SWISSPROT;Acc:P54731]	ENSMUST00000010661	4429	1926	19	no	no	no	no	0	0.5	?	2:no	0.00
ENSMUSG00000010529	Gm266		ENSMUST00000010673	585	585	1	no	no	no	no	?	?	?	1:yes	0.72
ENSMUSG00000010538	1700021C14Rik		ENSMUST00000010682	481	375	4	no	no	no	no	?	?	?	1:yes	0.75
ENSMUSG00000010554			ENSMUST00000010698	2838	1782	10	no	no	no	no	0	0	?	2:no	0.21
ENSMUSG00000010592	Dazl	Deleted in azoospermia-like (DAZ-like autosomal) (Deleted in azoospermia-like 1). [Source:Uniprot/SWISSPROT;Acc:Q64368]	ENSMUST00000010736	2932	894	11	no	no	no	yes	0	0.7142857	no	2:no	0.00
ENSMUSG00000010601	9130022K13Rik		ENSMUST00000010745	2214	1257	5	no	no	no	no	0.25	0.25	?	2:no	0.00
ENSMUSG00000010607	1810008A14Rik		ENSMUST00000010751	665	324	2	no	no	no	no	0	0	?	1:yes	0.95
ENSMUSG00000010608	2600011C06Rik		ENSMUST00000010752	2630	1068	8	no	no	no	no	0	0	?	2:no	0.00
ENSMUSG00000010608	2600011C06Rik		ENSMUST00000048155	1055	882	9	?	?	?	?	?	?	?	1:yes	0.70
ENSMUSG00000010609	Psen2	Presenilin 2 (PS-2) (ALG-3) (Alzheimer disease 4 homolog). [Source:Uniprot/SWISSPROT;Acc:Q61144]	ENSMUST00000010753	1955	1347	11	no	no	no	no	0	0.2	?	1:yes	0.64
ENSMUSG00000010651	Acaa1a	3-ketoacyl-CoA thiolase B. [Source:RefSeq;Acc:NM_146230]	ENSMUST00000010795	1669	1275	12	no	no	no	no	?	?	no	2:no	0.41
ENSMUSG00000010651	Acaa1b	3-ketoacyl-CoA thiolase B. [Source:RefSeq;Acc:NM_146230]	ENSMUST00000010795	1669	1275	12	no	no	no	no	?	?	no	2:no	0.41
ENSMUSG00000010660	Plcd1	1-phosphatidylinositol-4,5-bisphosphate phosphodiesterase delta 1 (EC 3.1.4.11) (Phosphoinositide phospholipase C) (PLC-delta-1) (Phospholipase C-delta-1) (PLC-III). [Source:Uniprot/SWISSPROT;Acc:Q8R3B1]	ENSMUST00000010804	2654	2271	15	no	no	no	no	0	0.5714286	?	2:no	0.00
ENSMUSG00000010663	Fads1	delta-5 desaturase. [Source:RefSeq;Acc:NM_146094]	ENSMUST00000010807	3423	1344	12	no	no	no	no	0	0	?	2:no	9.0e-03
ENSMUSG00000010721	Lmbr1	limb region 1. [Source:RefSeq;Acc:NM_020295]	ENSMUST00000055195	2527	1473	17	no	no	no	yes	?	?	?	2:no	0.03
ENSMUSG00000010751	Tnfrsf22	Tumor necrosis factor receptor superfamily member 22 (Tumor necrosis factor receptor p60 homolog 2) (TNF receptor family member SOBa) (Decoy TRAIL receptor 2) (TNF receptor homolog 2). [Source:Uniprot/SWISSPROT;Acc:Q9ER62]	ENSMUST00000075588	4154	597	6	no	no	no	no	0	0.5	?	2:no	0.00
ENSMUSG00000010755	Cars	Cysteinyl-tRNA synthetase (EC 6.1.1.16) (Cysteine--tRNA ligase) (CysRS). [Source:Uniprot/SWISSPROT;Acc:Q9ER72]	ENSMUST00000010899	3110	2472	23	no	no	no	no	0.2	0	?	1:yes	1.00
ENSMUSG00000010760	Phlda2	pleckstrin homology-like domain, family A, member 2; tumor-suppressing subchromosomal transferable fragment 3. [Source:RefSeq;Acc:NM_009434]	ENSMUST00000010904	737	435	2	no	no	no	yes	0	0.5	?	2:no	0.00
ENSMUSG00000010796	Asz1	Germ cell-specific ankyrin, SAM and basic leucine zipper domain containing protein. [Source:Uniprot/SWISSPROT;Acc:Q8VD46]	ENSMUST00000010940	1726	1428	13	yes	yes	no	no	0	1	?	2:no	0.00
ENSMUSG00000010797	Wnt2	Wnt-2 protein precursor (IRP protein) (INT-1 related protein). [Source:Uniprot/SWISSPROT;Acc:P21552]	ENSMUST00000010941	2026	1083	5	no	no	no	no	0	0.5555556	?	2:no	0.00
ENSMUSG00000010803	Gabra1	Gamma-aminobutyric-acid receptor alpha-1 subunit precursor (GABA(A) receptor). [Source:Uniprot/SWISSPROT;Acc:P18504]	ENSMUST00000020707	4147	1368	10	no	yes	no	no	?	?	?	2:no	0.00
ENSMUSG00000010825	Grid2ip	glutamate receptor, ionotropic, delta 2 (Grid2) interacting protein 1; GluR-delta2 philic-protein; delphilin. [Source:RefSeq;Acc:NM_133355]	ENSMUST00000010969	3093	3093	22	no	no	no	yes	0	0	?	2:no	0.00
ENSMUSG00000010830	Kdelr3	KDEL (Lys-Asp-Glu-Leu) endoplasmic reticulum protein retention receptor 3. [Source:RefSeq;Acc:NM_134090]	ENSMUST00000010974	645	645	5	no	no	no	yes	0	0.4	?	2:no	0.00
ENSMUSG00000010841	1700006E09Rik		ENSMUST00000010985	698	501	5	no	no	no	no	?	?	?	1:yes	0.76
ENSMUSG00000010911	Apip		ENSMUST00000011055	896	726	7	no	no	no	no	?	?	?	1:yes	0.75
ENSMUSG00000010914	Pdhx	pyruvate dehydrogenase complex, component X; dihydrolipoamide dehydrogenase-binding protein of pyruvate dehydrogenase complex (E3-binding protein) (proX). [Source:RefSeq;Acc:NM_175094]	ENSMUST00000011058	2502	1506	11	no	no	no	no	0	0	?	2:no	0.42
ENSMUSG00000010936	Vac14		ENSMUST00000034190	3081	2349	19	no	no	no	yes	?	?	?	2:no	1.0e-03
ENSMUSG00000011008	Mcoln2	mucolipin 2. [Source:RefSeq;Acc:NM_026656]	ENSMUST00000011152	2521	1713	14	no	no	no	no	?	?	?	2:no	0.04
ENSMUSG00000011034	Slc5a1	solute carrier family 5 (sodium/glucose cotransporter), member 1; solute carrier family 5, member alpha 1; sodium-glucose cotransporter 1; sodium glucose cotransporter 1; solute carrier family 5, member 1. [Source:RefSeq;Acc:NM_019810]	ENSMUST00000011178	3916	1998	15	no	no	no	no	0	0.3333333	?	2:no	0.00
ENSMUSG00000011052	1700049J03Rik		ENSMUST00000011196	330	330	2	no	no	no	yes	?	?	?	1:yes	0.76
ENSMUSG00000011096	Akt1s1	lobe homolog-like; lobe homolog-like (Drosophila); lobe homolog (Drosophila). [Source:RefSeq;Acc:NM_026270]	ENSMUST00000054343	2130	774	5	no	no	no	no	?	?	?	2:no	0.27
ENSMUSG00000011114	Tbrg1	transforming growth factor beta regulated gene 1. [Source:RefSeq;Acc:NM_025289]	ENSMUST00000011258	1490	1221	9	yes	no	no	no	0	0	?	1:yes	0.78
ENSMUSG00000011118	Panx3	Pannexin 3. [Source:Uniprot/SWISSPROT;Acc:Q8CEG0]	ENSMUST00000011262	2476	1179	4	no	yes	no	no	0	0	?	1:yes	0.57
ENSMUSG00000011148	Adssl1		ENSMUST00000021726	1816	1443	13	no	no	no	yes	?	?	?	2:no	0.31
ENSMUSG00000011154	1700026D08Rik		ENSMUST00000011298	2789	912	7	no	no	no	no	?	?	?	2:no	0.02
ENSMUSG00000011158	Brf1	transcription initiation factor IIIB. [Source:RefSeq;Acc:NM_028193]	ENSMUST00000011302	2317	2040	18	no	no	no	yes	?	?	?	2:no	0.01
ENSMUSG00000011171	Vipr2	Vasoactive intestinal polypeptide receptor 2 precursor (VIP-R-2) (Pituitary adenylate cyclase activating polypeptide type III receptor) (PACAP type III receptor) (PACAP-R-3). [Source:Uniprot/SWISSPROT;Acc:P41588]	ENSMUST00000011315	2429	1314	13	no	no	no	no	0	0.4	?	2:no	0.00
ENSMUSG00000011179	Odc1	Ornithine decarboxylase (EC 4.1.1.17) (ODC). [Source:Uniprot/SWISSPROT;Acc:P00860]	ENSMUST00000011323	2030	1386	12	no	no	no	yes	0	0.3333333	?	2:no	0.00
ENSMUSG00000011254	5730409G07Rik		ENSMUST00000011398	1194	897	6	no	no	no	no	?	?	?	1:yes	0.72
ENSMUSG00000011256	Adam19	ADAM 19 precursor (EC 3.4.24.-) (A disintegrin and metalloproteinase domain 19) (Meltrin beta). [Source:Uniprot/SWISSPROT;Acc:O35674]	ENSMUST00000011400	6323	2763	23	no	no	no	no	0	0	?	2:no	0.00
ENSMUSG00000011257	Pabpc4	poly(A) binding protein, cytoplasmic 4 isoform 1. [Source:RefSeq;Acc:NM_130881]	ENSMUST00000078734	1848	1848	14	no	no	yes	yes	0	0	?	2:no	0.44
ENSMUSG00000011257	Pabpc4	poly(A) binding protein, cytoplasmic 4 isoform 1. [Source:RefSeq;Acc:NM_130881]	ENSMUST00000080178	3019	1983	15	no	no	yes	yes	0	0	?	2:no	0.04
ENSMUSG00000011263	4933417E01Rik		ENSMUST00000011407	2194	807	5	no	no	no	no	?	?	?	2:no	0.24
ENSMUSG00000011305	2310076L09Rik		ENSMUST00000019808	1936	1392	9	yes	no	no	no	?	?	?	2:no	0.21
ENSMUSG00000011306	Sf4	splicing factor 4. [Source:RefSeq;Acc:NM_027481]	ENSMUST00000011450	2432	1932	14	no	no	no	yes	0.3333333	0	?	2:no	0.00
ENSMUSG00000011349	Dmrtc2	doublesex and mab-3 related transcription factor 7. [Source:RefSeq;Acc:NM_027732]	ENSMUST00000011493	1612	1113	9	no	no	no	no	0	0	?	1:yes	0.89
ENSMUSG00000011350			ENSMUST00000073390	702	702	3	no	no	no	no	?	?	?	1:yes	0.74
ENSMUSG00000011382	Dhdh		ENSMUST00000011526	2738	1008	7	no	yes	no	no	0	0	?	2:no	0.00
ENSMUSG00000011427	6330581L23Rik		ENSMUST00000032796	3457	2340	5	no	no	no	no	0	0	?	2:no	0.02
ENSMUSG00000011463			ENSMUST00000011607	1494	1248	11	no	yes	no	no	?	?	no	2:no	0.45
ENSMUSG00000011486	4933406J04Rik		ENSMUST00000058661	1162	939	6	no	no	yes	no	0	0.4	?	1:yes	0.87
ENSMUSG00000011589	Fsd1		ENSMUST00000011733	1617	1488	11	no	no	no	no	1	0	?	1:yes	0.76
ENSMUSG00000011632		X-ray repair complementing defective repair in Chinese hamster cells 1. [Source:Uniprot/SPTREMBL;Acc:Q9CQD7]	ENSMUST00000011776	639	639	5	no	no	no	no	0	0.5	?	2:no	0.00
ENSMUSG00000011658	2600013E07Rik		ENSMUST00000071207	2583	1104	5	yes	no	no	no	?	?	?	2:no	0.05
ENSMUSG00000011751	1700022P15Rik		ENSMUST00000053562	369	366	2	no	no	no	yes	?	?	?	1:yes	0.77
ENSMUSG00000011751	Spnb4		ENSMUST00000011895	395	393	15	no	no	no	no	?	?	?	2:no	0.36
ENSMUSG00000011752	Pgam1	Phosphoglycerate mutase 1 (EC 5.4.2.1) (EC 5.4.2.4) (EC 3.1.3.13) (Phosphoglycerate mutase isozyme B) (PGAM-B) (BPG-dependent PGAM 1). [Source:Uniprot/SWISSPROT;Acc:Q9DBJ1]	ENSMUST00000011896	1771	765	4	yes	no	yes	no	0	0.1666667	?	1:yes	0.75
ENSMUSG00000011831	Evi5	ecotropic viral integration site 5. [Source:RefSeq;Acc:NM_007964]	ENSMUST00000011975	5843	2409	20	no	no	no	no	?	?	?	2:no	0.00
ENSMUSG00000011832	B130050I23Rik		ENSMUST00000043710	4062	1356	18	no	no	no	yes	?	?	?	2:no	0.00
ENSMUSG00000011837	Snapc2	small nuclear RNA activating complex, polypeptide 2. [Source:RefSeq;Acc:NM_133968]	ENSMUST00000011981	1535	1080	5	no	no	no	no	?	?	?	1:yes	0.65
ENSMUSG00000011877	Git1		ENSMUST00000037285	3650	2313	20	no	no	no	no	?	?	?	2:no	0.00
ENSMUSG00000011884	Gltp	Glycolipid transfer protein (GLTP). [Source:Uniprot/SWISSPROT;Acc:Q9JL62]	ENSMUST00000012028	1621	630	5	no	no	no	no	0	0	?	2:no	0.00
ENSMUSG00000011958	Bnip2	BCL2/adenovirus E1B 19-kDa protein-interacting protein 2. [Source:Uniprot/SWISSPROT;Acc:O54940]	ENSMUST00000034754	2429	981	11	no	no	no	yes	0	1	?	2:no	0.00
ENSMUSG00000011960	Ccnt1	Cyclin T1 (Cyclin T) (CycT1). [Source:Uniprot/SWISSPROT;Acc:Q9QWV9]	ENSMUST00000012104	2219	2175	9	no	no	no	yes	0	0	?	2:no	0.00
ENSMUSG00000012017	Scarf2	Scavenger receptor class F member 2 precursor (Scavenger receptor expressed by endothelial cells 2 protein) (SREC-II). [Source:Uniprot/SWISSPROT;Acc:P59222]	ENSMUST00000012161	3302	2502	11	no	no	no	no	0	0.2857143	?	2:no	0.00
ENSMUSG00000012042	4930579F01Rik		ENSMUST00000012186	1287	1056	8	no	no	yes	no	?	?	?	1:yes	0.66
ENSMUSG00000012076	Brms1l		ENSMUST00000012220	1516	537	9	no	no	no	yes	?	?	?	1:yes	0.58
ENSMUSG00000012114	Pcqap	Positive cofactor 2 glutamine/Q-rich-associated protein (PC2 glutamine/Q-rich-associated protein) (mPcqap). [Source:Uniprot/SWISSPROT;Acc:Q924H2]	ENSMUST00000012259	3279	2370	18	no	yes	no	no	0	0	?	2:no	3.0e-03
ENSMUSG00000012114	Pcqap	Positive cofactor 2 glutamine/Q-rich-associated protein (PC2 glutamine/Q-rich-associated protein) (mPcqap). [Source:Uniprot/SWISSPROT;Acc:Q924H2]	ENSMUST00000080936	3228	2310	17	no	yes	no	no	0	0	?	2:no	7.0e-03
ENSMUSG00000012117	Dhdds	Dehydrodolichyl diphosphate synthase (EC 2.5.1.-) (Dedol-PP synthase). [Source:Uniprot/SWISSPROT;Acc:Q99KU1]	ENSMUST00000012262	2961	1002	9	no	no	no	yes	0	0	?	2:no	0.09
ENSMUSG00000012123	Aim1l	Similar to absent in melanoma 1 (Fragment). [Source:Uniprot/SPTREMBL;Acc:Q811L3]	ENSMUST00000040805	1779	1683	15	no	no	no	no	?	?	?	2:no	0.09
ENSMUSG00000012126	Ubxd5	socius. [Source:RefSeq;Acc:NM_026257]	ENSMUST00000053403	1353	1353	13	no	no	yes	no	?	?	?	2:no	0.34
ENSMUSG00000012126	Ubxd5	socius. [Source:RefSeq;Acc:NM_026257]	ENSMUST00000070246	2207	570	5	no	no	yes	no	?	?	?	2:no	0.14
ENSMUSG00000012126	Ubxd5	socius. [Source:RefSeq;Acc:NM_026257]	ENSMUST00000074690	1569	1455	15	no	no	yes	no	?	?	?	2:no	0.17
ENSMUSG00000012187	Mogat1	monoacylglycerol O-acyltransferase 1; diacylglycerol O-acyltransferase 2-like; diacylglycerol O-acyltransferase 2-like 1. [Source:RefSeq;Acc:NM_026713]	ENSMUST00000012331	999	924	5	no	no	no	no	0.25	0	?	1:yes	0.94
ENSMUSG00000012211	Tex22	1700028O09Rik protein (22 kDa testis expressed protein). [Source:Uniprot/SPTREMBL;Acc:Q9D9U4]	ENSMUST00000012355	1267	570	3	no	no	no	no	0	0	?	2:no	0.00
ENSMUSG00000012282	Wnt8a	Wnt-8a protein precursor (Wnt-8d) (Stimulated by retinoic acid protein 11) (Wnt-8). [Source:Uniprot/SWISSPROT;Acc:Q64527]	ENSMUST00000012426	1746	1065	6	no	no	no	no	0	0.5	?	2:no	0.00
ENSMUSG00000012296	Tjap1	RIKEN cDNA 0610041D19; hdlg-binding protein Pilt. [Source:RefSeq;Acc:NM_028751]	ENSMUST00000012440	2557	1620	11	no	yes	no	no	?	?	?	2:no	0.08
ENSMUSG00000012396	Nanog	Embryonic stem cell specific homeobox protein (Nanog). [Source:Uniprot/SPTREMBL;Acc:Q80Z64]	ENSMUST00000012540	2186	918	4	no	no	no	yes	?	?	?	2:no	0.34
ENSMUSG00000012405	Rpl15	60S ribosomal protein L15. [Source:Uniprot/SWISSPROT;Acc:Q9CZM2]	ENSMUST00000079419	703	615	4	no	no	no	no	?	?	?	1:yes	0.76
ENSMUSG00000012422	0610041E09Rik		ENSMUST00000012566	3143	219	4	no	no	no	yes	?	?	?	2:no	0.00
ENSMUSG00000012428	Steap4	Tnfa-induced adipose-related protein. [Source:RefSeq;Acc:NM_054098]	ENSMUST00000012572	3138	1422	5	no	no	no	no	0	0.3333333	?	2:no	0.00
ENSMUSG00000012429	2810021B07Rik		ENSMUST00000012573	450	450	3	no	no	no	no	?	?	?	1:yes	0.73
ENSMUSG00000012429	2810021B07Rik		ENSMUST00000049744	2672	537	2	no	no	no	no	?	?	?	2:no	0.01
ENSMUSG00000012443	Kif11	kinesin family member 11; kinesin 11; kinesin-like 1. [Source:RefSeq;Acc:NM_010615]	ENSMUST00000012587	4819	3159	22	no	no	yes	no	?	?	?	2:no	0.00
ENSMUSG00000012483	Rpa3	replication protein A3. [Source:RefSeq;Acc:NM_026632]	ENSMUST00000012627	609	366	4	no	no	no	yes	0.3333333	0	?	1:yes	0.96
ENSMUSG00000012519	Mlkl		ENSMUST00000056157	2002	1419	10	yes	no	no	no	0	0	?	2:no	0.00
ENSMUSG00000012520	Phox2b	Paired mesoderm homeobox protein 2B (Paired-like homeobox 2B) (PHOX2B homeodomain protein) (Neuroblastoma Phox) (NBPhox). [Source:Uniprot/SWISSPROT;Acc:O35690]	ENSMUST00000012664	2840	945	3	no	no	no	no	0	0.25	?	2:no	0.00
ENSMUSG00000012535	Tnpo3		ENSMUST00000012679	3991	2790	23	no	no	yes	yes	?	?	?	2:no	0.00
ENSMUSG00000012582			ENSMUST00000076353	2250	2250	4	yes	yes	no	no	?	?	?	2:no	0.02
ENSMUSG00000012609	Ttll5		ENSMUST00000040179	4774	3999	35	no	no	no	no	0	0	?	2:no	0.00
ENSMUSG00000012609	Ttll5		ENSMUST00000040273	1305	1305	16	no	no	no	no	0	0	?	2:no	0.00
ENSMUSG00000012640	Zfp715		ENSMUST00000012796	907	552	6	no	yes	no	no	0	0	?	1:yes	0.95
ENSMUSG00000012640	Zfp715		ENSMUST00000048015	2598	2598	5	no	yes	no	no	0	0	?	2:no	0.06
ENSMUSG00000012705	Retn	Resistin precursor (Cysteine-rich secreted protein FIZZ3) (Adipose tissue-specific secretory factor) (ADSF) (Adipose-specific cysteine- rich secreted protein A12-alpha). [Source:Uniprot/SWISSPROT;Acc:Q99P87]	ENSMUST00000012849	1120	345	4	no	no	no	no	0	0	?	2:no	0.00
ENSMUSG00000012773			ENSMUST00000012917	2789	327	4	no	no	no	no	?	?	?	2:no	2.0e-03
ENSMUSG00000012777			ENSMUST00000012921	1215	1215	11	no	no	no	no	?	?	?	2:no	0.47
ENSMUSG00000012819	Cdh23	Cadherin-23 precursor (Otocadherin). [Source:Uniprot/SWISSPROT;Acc:Q99PF4]	ENSMUST00000073242	9960	9960	66	no	no	no	no	0	0.125	?	2:no	0.00
ENSMUSG00000012848	Rps5	40S ribosomal protein S5. [Source:Uniprot/SWISSPROT;Acc:P97461]	ENSMUST00000004554	732	615	6	no	no	no	no	0.75	0	?	1:yes	1.00
ENSMUSG00000013033	Lphn1	Latrophilin 1 (Calcium-independent alpha-latrotoxin receptor 1) (Lectomedin-2) (Fragment). [Source:Uniprot/SWISSPROT;Acc:Q80TR1]	ENSMUST00000045393	5128	4221	21	no	no	no	no	?	?	?	2:no	0.00
ENSMUSG00000013076	Amotl1		ENSMUST00000013220	3144	2649	12	no	no	no	no	0	0	?	2:no	0.00
ENSMUSG00000013083	2200002J24Rik		ENSMUST00000013227	333	333	2	no	no	no	no	?	?	?	1:yes	0.72
ENSMUSG00000013089	Etv5	ets variant gene 5. [Source:RefSeq;Acc:NM_023794]	ENSMUST00000051229	3788	1497	14	no	no	no	yes	0	0.25	?	2:no	0.00
ENSMUSG00000013089	Etv5	ets variant gene 5. [Source:RefSeq;Acc:NM_023794]	ENSMUST00000079601	3872	1533	13	no	no	no	yes	0	0.25	?	2:no	0.00
ENSMUSG00000013091	4930572D21Rik		ENSMUST00000013235	573	501	5	no	no	no	no	0	0	?	1:yes	0.95
ENSMUSG00000013150	Gfod2		ENSMUST00000013294	2050	1158	3	no	no	yes	yes	0	0	?	1:yes	0.85
ENSMUSG00000013155	E130303B06Rik		ENSMUST00000013299	1529	1041	7	no	no	no	no	?	?	?	1:yes	0.65
ENSMUSG00000013158	4933405L10Rik		ENSMUST00000013302	1212	924	4	no	no	no	yes	?	?	?	1:yes	0.77
ENSMUSG00000013160	Atp6v0d1	Vacuolar ATP synthase subunit d (EC 3.6.3.14) (V-ATPase d subunit) (Vacuolar proton pump d subunit) (V-ATPase AC39 subunit) (V-ATPase 40 kDa accessory protein) (P39) (Physophilin). [Source:Uniprot/SWISSPROT;Acc:P51863]	ENSMUST00000013304	1617	1056	8	no	no	no	no	0.7142857	0	?	1:yes	0.91
ENSMUSG00000013236	Ptprs	protein tyrosine phosphatase, receptor type, S. [Source:RefSeq;Acc:NM_011218]	ENSMUST00000025037	4569	4569	30	no	no	no	no	?	?	?	2:no	0.00
ENSMUSG00000013236	Ptprs	protein tyrosine phosphatase, receptor type, S. [Source:RefSeq;Acc:NM_011218]	ENSMUST00000067538	6785	5724	33	no	no	no	no	?	?	?	2:no	0.00
ENSMUSG00000013338	Fer1l4		ENSMUST00000039319	3648	1839	22	no	no	no	no	?	?	?	2:no	0.00
ENSMUSG00000013353	4931406B18Rik		ENSMUST00000013497	3970	1104	8	no	no	no	no	?	?	?	2:no	0.00
ENSMUSG00000013367	A230106M20Rik	Adult male hypothalamus cDNA, RIKEN full-length enriched library, clone:A230106M20 product:weakly similar to limbic system-associated membrane protein precursor (E19S) (CHLAMP, G19-isoform) (Fragment). [Source:Uniprot/SPTREMBL;Acc:Q8HW98]	ENSMUST00000013511	2534	978	8	no	no	no	yes	?	?	?	2:no	0.11
ENSMUSG00000013415	Igf2bp1	insulin-like growth factor 2, binding protein 1; zipcode-binding protein 1; coding region determinant binding protein; zipcode binding protein 1. [Source:RefSeq;Acc:NM_009951]	ENSMUST00000013559	2781	1734	15	no	yes	no	yes	0	0	?	2:no	0.11
ENSMUSG00000013418		Beta-1,4 N-acetylgalactosaminyltransferase (EC 2.4.1.-). [Source:Uniprot/SWISSPROT;Acc:Q09199]	ENSMUST00000038343	303	303	1	no	yes	no	yes	?	?	?	1:yes	0.74
ENSMUSG00000013418	B4galnt2	Beta-1,4 N-acetylgalactosaminyltransferase (EC 2.4.1.-). [Source:Uniprot/SWISSPROT;Acc:Q09199]	ENSMUST00000013562	2909	1533	11	no	yes	no	no	0	0.2	?	2:no	0.09
ENSMUSG00000013465	A730008L03Rik	Negative elongation factor B (NELF-B). [Source:Uniprot/SWISSPROT;Acc:Q8C4Y3]	ENSMUST00000059849	2518	1743	13	no	yes	no	no	0	0	?	2:no	0.30
ENSMUSG00000013483	Card14	Caspase recruitment domain protein 14 (Bcl10-interacting MAGUK protein 2) (Bimp2). [Source:Uniprot/SWISSPROT;Acc:Q99KF0]	ENSMUST00000053245	3960	3000	22	no	no	no	no	0.3333333	0.3333333	?	2:no	0.00
ENSMUSG00000013495			ENSMUST00000063272	2944	1500	8	no	no	no	yes	0	0	?	2:no	0.24
ENSMUSG00000013495	3010001K23Rik		ENSMUST00000078323	2374	1500	11	no	no	no	yes	0	0	?	1:yes	0.57
ENSMUSG00000013523	Bcas1	breast carcinoma amplified sequence 1; amplified in breast cancer 1. [Source:RefSeq;Acc:NM_029815]	ENSMUST00000013667	2916	1902	13	yes	no	no	no	?	?	?	2:no	7.0e-03
ENSMUSG00000013523	Bcas1	breast carcinoma amplified sequence 1; amplified in breast cancer 1. [Source:RefSeq;Acc:NM_029815]	ENSMUST00000068137	2985	1902	7	yes	no	no	no	?	?	?	2:no	0.01
ENSMUSG00000013529	2410002F23Rik		ENSMUST00000065069	2752	381	5	no	no	no	yes	?	?	?	2:no	5.0e-03
ENSMUSG00000013529	2410002F23Rik		ENSMUST00000071296	4202	744	4	no	no	no	yes	?	?	?	2:no	0.00
ENSMUSG00000013539	D16H22S680E	Ser/Thr-rich protein T10 in DGCR region. [Source:Uniprot/SWISSPROT;Acc:P54797]	ENSMUST00000013683	1573	831	9	no	no	yes	no	?	?	?	1:yes	0.58
ENSMUSG00000013562	4833413E03Rik		ENSMUST00000013706	614	315	2	no	no	no	no	?	?	?	1:yes	0.74
ENSMUSG00000013584	Aldh1a2	Aldehyde dehydrogenase 1A2 (EC 1.2.1.3) (Retinaldehyde-specific dehydrogenase type 2) (RALDH(II)) (RALDH-2). [Source:Uniprot/SWISSPROT;Acc:Q62148]	ENSMUST00000034723	2223	1557	14	no	no	no	no	0.1666667	0	?	1:yes	1.00
ENSMUSG00000013593	Ndufs2	NADH-ubiquinone oxidoreductase 49 kDa subunit, mitochondrial precursor (EC 1.6.5.3) (EC 1.6.99.3) (Complex I-49KD) (CI-49KD). [Source:Uniprot/SWISSPROT;Acc:Q91WD5]	ENSMUST00000013737	1606	1410	13	no	no	no	no	0	0	?	2:no	0.00
ENSMUSG00000013611	4631426E05Rik		ENSMUST00000013755	2695	1317	14	no	no	no	no	0	1	?	2:no	0.00
ENSMUSG00000013622	0610007C21Rik	apoptosis related protein APR-3 isoform 1; apoptosis related protein APR-3. [Source:RefSeq;Acc:NM_027855]	ENSMUST00000013766	942	672	7	no	no	no	yes	0	0	?	1:yes	0.96
ENSMUSG00000013629	Cad	ES cells cDNA, RIKEN full-length enriched library, clone:2410008J01 product:pyrimidine synthesis protein CAD homolog (Fragment). [Source:Uniprot/SPTREMBL;Acc:Q9CWQ9]	ENSMUST00000013773	7106	6678	44	no	no	yes	no	0	7.692308E-02	?	2:no	0.00
ENSMUSG00000013629	Cad	ES cells cDNA, RIKEN full-length enriched library, clone:2410008J01 product:pyrimidine synthesis protein CAD homolog (Fragment). [Source:Uniprot/SPTREMBL;Acc:Q9CWQ9]	ENSMUST00000031049	4326	4326	18	no	no	yes	no	0	7.692308E-02	?	2:no	0.00
ENSMUSG00000013643	2210415F13Rik		ENSMUST00000013787	1090	768	7	no	no	no	no	?	?	?	1:yes	0.74
ENSMUSG00000013646	Sh3bp5l		ENSMUST00000073128	2860	1146	6	no	no	no	no	?	?	?	2:no	0.03
ENSMUSG00000013653	1810065E05Rik		ENSMUST00000013797	927	708	6	no	no	no	no	?	?	?	1:yes	0.75
ENSMUSG00000013662	Atad1	ATPase family, AAA domain containing 1. [Source:RefSeq;Acc:NM_026487]	ENSMUST00000070210	2840	1086	10	no	yes	no	no	0	0	?	2:no	0.13
ENSMUSG00000013663	Pten	Phosphatidylinositol-3,4,5-trisphosphate 3-phosphatase PTEN (EC 3.1.3.67) (Mutated in multiple advanced cancers 1). [Source:Uniprot/SWISSPROT;Acc:O08586]	ENSMUST00000013807	3156	1212	9	no	no	no	yes	0	0.25	?	2:no	0.00
ENSMUSG00000013668	4933402N03Rik		ENSMUST00000013812	609	609	4	no	no	no	no	?	?	?	1:yes	0.75
ENSMUSG00000013668	4933402N03Rik		ENSMUST00000070980	1826	990	3	no	no	no	no	?	?	?	1:yes	0.53
ENSMUSG00000013698	Pea15	Astrocytic phosphoprotein PEA-15. [Source:Uniprot/SWISSPROT;Acc:Q62048]	ENSMUST00000013842	2404	393	4	no	no	no	no	0	0.3333333	?	2:no	0.00
ENSMUSG00000013701		Mitochondrial import inner membrane translocase subunit Tim23. [Source:Uniprot/SWISSPROT;Acc:Q9WTQ8]	ENSMUST00000013845	1145	633	7	no	no	no	yes	0.1666667	0	?	2:no	0.00
ENSMUSG00000013707	Tnfaip8l2		ENSMUST00000013851	1122	555	2	no	no	no	no	0	0	?	1:yes	0.94
ENSMUSG00000013736	Trnt1	tRNA-nucleotidyltransferase 1, mitochondrial precursor (EC 2.7.7.25) (mitochondrial tRNA nucleotidyl transferase, CCA-adding) (mt tRNA adenylyltransferase) (mt tRNA CCA-pyrophosphorylase) (mt tRNA CCA- diphosphorylase) (mt CCA-adding enzyme). [Source:Uni	ENSMUST00000057578	2207	1305	7	no	no	no	no	0	0.25	?	2:no	0.00
ENSMUSG00000013766	Ly6g6e	G6e protein, isoform B. [Source:Uniprot/SPTREMBL;Acc:Q8K1T6]	ENSMUST00000013910	405	405	3	no	no	no	no	0	0	?	1:yes	0.94
ENSMUSG00000013787	Ehmt2	Histone-lysine N-methyltransferase, H3 lysine-9 specific 3 (EC 2.1.1.43) (Histone H3-K9 methyltransferase 3) (H3-K9-HMTase 3) (HLA-B associated transcript 8) (G9a) (NG36). [Source:Uniprot/SWISSPROT;Acc:Q9Z148]	ENSMUST00000013931	3852	3621	27	no	no	no	no	0	0	?	2:no	0.00
ENSMUSG00000013787	Ehmt2	Histone-lysine N-methyltransferase, H3 lysine-9 specific 3 (EC 2.1.1.43) (Histone H3-K9 methyltransferase 3) (H3-K9-HMTase 3) (HLA-B associated transcript 8) (G9a) (NG36). [Source:Uniprot/SWISSPROT;Acc:Q9Z148]	ENSMUST00000078061	3750	3519	27	no	no	no	no	0	0	?	2:no	0.00
ENSMUSG00000013822	Elof1		ENSMUST00000013966	887	252	3	no	no	no	no	?	?	?	1:yes	0.70
ENSMUSG00000013833	Thrap5	thyroid hormone receptor associated protein 5; thyroid hormone receptor-associated protein, 95-kD subunit; thyroid hormone receptor-associated protein 95. [Source:RefSeq;Acc:NM_198107]	ENSMUST00000045844	3170	2487	15	yes	no	yes	no	?	?	?	2:no	0.00
ENSMUSG00000013846	St3gal1	CMP-N-acetylneuraminate-beta-galactosamide-alpha-2,3-sialyltransferase (EC 2.4.99.4) (Beta-galactoside alpha-2,3-sialyltransferase) (Alpha 2,3-ST) (Gal-NAc6S) (Gal-beta-1,3-GalNAc-alpha-2,3-sialyltransferase) (ST3GalIA) (ST3O) (ST3GalA.1) (SIAT4-A) (ST3G	ENSMUST00000063460	543	543	5	yes	no	no	no	0	0	?	1:yes	1.00
ENSMUSG00000013858	ORF61	Membralin splice variant 2 (Fragment). [Source:Uniprot/SPTREMBL;Acc:Q8CIV1]	ENSMUST00000052885	2055	1725	11	no	no	no	no	?	?	?	2:no	0.17
ENSMUSG00000013878	Rnf170		ENSMUST00000014022	1523	861	8	no	no	no	yes	0	0	?	2:no	0.00
ENSMUSG00000013921	1500005P14Rik		ENSMUST00000014065	876	561	6	no	no	yes	no	?	?	?	1:yes	0.76
ENSMUSG00000013928	1700020L13Rik		ENSMUST00000014072	1182	642	4	no	no	yes	no	?	?	?	1:yes	0.73
ENSMUSG00000013936	Myl2	Myosin regulatory light chain 2, ventricular/cardiac muscle isoform (MLC-2) (MLC-2v). [Source:Uniprot/SWISSPROT;Acc:P51667]	ENSMUST00000014080	634	501	7	no	no	no	no	?	?	?	1:yes	0.75
ENSMUSG00000013973	Dedd	Death effector domain-containing protein (DEDPro1). [Source:Uniprot/SWISSPROT;Acc:Q9Z1L3]	ENSMUST00000064950	1466	957	5	no	no	no	no	0	0.25	?	2:no	0.00
ENSMUSG00000013974	1810033B17Rik		ENSMUST00000014118	1492	552	7	no	no	no	no	?	?	?	1:yes	0.60
ENSMUSG00000013989	D430018E03Rik		ENSMUST00000014133	3832	690	2	no	no	no	no	?	?	?	2:no	0.00
ENSMUSG00000013997	Nit1	nitrilase 1. [Source:RefSeq;Acc:NM_012049]	ENSMUST00000014141	2994	969	7	no	no	no	yes	0	0	?	2:no	0.08
ENSMUSG00000014030	Pax5	Paired box protein Pax-5 (B-cell specific transcription factor) (BSAP). [Source:Uniprot/SWISSPROT;Acc:Q02650]	ENSMUST00000014174	1208	1176	10	no	no	no	yes	0.1	0.3	?	2:no	0.00
ENSMUSG00000014074	Rnf168		ENSMUST00000014218	3904	1641	6	no	no	no	no	0	0	?	2:no	0.00
ENSMUSG00000014075	0610012D17Rik		ENSMUST00000014220	727	432	5	no	no	no	no	?	?	?	1:yes	0.76
ENSMUSG00000014075	0610012D17Rik		ENSMUST00000080316	452	312	4	no	no	no	no	?	?	?	1:yes	0.74
ENSMUSG00000014077	1500003O03Rik	Calcium-binding protein p22 (Calcium-binding protein CHP) (Calcineurin homologous protein) (Sid 470). [Source:Uniprot/SWISSPROT;Acc:P61022]	ENSMUST00000014221	2585	588	7	no	no	no	no	?	?	?	2:no	0.02
ENSMUSG00000014104	Sval2	seminal vesicle antigen-like 2; SLP in the mammary gland; SVA-like protein in the mammary gland. [Source:RefSeq;Acc:NM_032542]	ENSMUST00000014248	435	435	4	yes	no	no	no	0	0	?	1:yes	0.89
ENSMUSG00000014158	Trpv4	transient receptor potential cation channel, subfamily V, member 4; osmosensitive transient receptor potential channel 4. [Source:RefSeq;Acc:NM_022017]	ENSMUST00000071968	3209	2616	16	no	no	no	no	0	0.3333333	?	2:no	0.00
ENSMUSG00000014177	Fam18b	Protein FAM18B. [Source:Uniprot/SWISSPROT;Acc:Q9D8T4]	ENSMUST00000014321	1748	618	7	no	no	yes	yes	0	0	?	1:yes	0.88
ENSMUSG00000014195	Dnajc7	DnaJ homolog subfamily C member 7 (Tetratricopeptide repeat protein 2) (TPR repeat protein 2) (MDj11). [Source:Uniprot/SWISSPROT;Acc:Q9QYI3]	ENSMUST00000014339	2317	1485	14	no	no	no	no	0	0	?	2:no	0.40
ENSMUSG00000014198	A930006D11Rik		ENSMUST00000014342	2763	1290	8	no	no	no	no	?	?	?	2:no	0.06
ENSMUSG00000014226	Cacybp	Calcyclin-binding protein (CacyBP) (Siah-interacting protein). [Source:Uniprot/SWISSPROT;Acc:Q9CXW3]	ENSMUST00000014370	1966	690	6	no	no	no	yes	?	?	?	2:no	0.40
ENSMUSG00000014232	Cluap1		ENSMUST00000040881	1595	1242	12	no	no	no	no	?	?	?	2:no	0.44
ENSMUSG00000014243	2410012H22Rik		ENSMUST00000072916	726	459	5	no	yes	no	yes	?	?	?	1:yes	0.80
ENSMUSG00000014245	Pigl	phosphatidylinositol glycan, class L. [Source:RefSeq;Acc:NM_199026]	ENSMUST00000014389	1655	759	7	no	no	no	yes	?	?	?	1:yes	0.64
ENSMUSG00000014294	Ndufa2	NADH-ubiquinone oxidoreductase B8 subunit (EC 1.6.5.3) (EC 1.6.99.3) (Complex I-B8) (CI-B8). [Source:Uniprot/SWISSPROT;Acc:Q9CQ75]	ENSMUST00000014438	529	300	3	no	no	no	no	?	?	?	1:yes	0.74
ENSMUSG00000014301			ENSMUST00000014445	552	378	5	no	no	no	yes	?	?	?	1:yes	0.80
ENSMUSG00000014303	Glis2	GLIS family zinc finger 2; Kruppel-like factor 16 (neuronal); GLI-Kruppel family member GLI5. [Source:RefSeq;Acc:NM_031184]	ENSMUST00000014447	3615	1566	7	no	no	no	no	0	0	?	2:no	8.0e-03
ENSMUSG00000014313	Cox6c	Cytochrome c oxidase polypeptide VIc (EC 1.9.3.1). [Source:Uniprot/SWISSPROT;Acc:Q9CPQ1]	ENSMUST00000014457	413	231	4	no	no	yes	no	?	?	?	1:yes	0.98
ENSMUSG00000014329	Bicc1	bicaudal C homolog 1; juvenile congenital polycystic kidney disease; polycystic kidney mutation of BALB/c origin. [Source:RefSeq;Acc:NM_031397]	ENSMUST00000014473	3107	2934	21	no	no	no	no	0	0	?	2:no	0.00
ENSMUSG00000014349	Ube2z		ENSMUST00000014493	3970	1047	8	no	no	no	no	0.3333333	0	?	1:yes	1.00
ENSMUSG00000014351	Gip	Gastric inhibitory polypeptide precursor (GIP) (Glucose-dependent insulinotropic polypeptide). [Source:Uniprot/SWISSPROT;Acc:P48756]	ENSMUST00000014495	649	435	6	no	no	no	no	0	0	?	2:no	0.00
ENSMUSG00000014353	2610301K12Rik	CDNA FLJ14681 FIS. [Source:Uniprot/SPTREMBL;Acc:Q8BKU8]	ENSMUST00000014498	2148	1671	19	no	no	no	no	?	?	?	2:no	0.01
ENSMUSG00000014355	Anapc1	Anaphase promoting complex subunit 1 (APC1) (Cyclosome subunit 1) (Protein Tsg24) (Mitotic checkpoint regulator). [Source:Uniprot/SWISSPROT;Acc:P53995]	ENSMUST00000014499	8922	5835	48	no	no	yes	no	0	0	?	2:no	0.00
ENSMUSG00000014361	Mertk	Proto-oncogene tyrosine-protein kinase MER precursor (EC 2.7.1.112) (C-mer) (Receptor tyrosine kinase MerTK). [Source:Uniprot/SWISSPROT;Acc:Q60805]	ENSMUST00000014505	4325	2985	19	no	yes	no	no	0	0.1428571	?	2:no	0.00
ENSMUSG00000014372	Cyp2d10	Cytochrome P450 2D9 (EC 1.14.14.1) (CYPIID9) (P450-16-alpha) (CA) (Testosterone 16-alpha hydroxylase). [Source:Uniprot/SWISSPROT;Acc:P11714]	ENSMUST00000072776	1635	1515	9	no	no	no	no	0	0.5	no	2:no	0.00
ENSMUSG00000014402	Tsg101	Tumor susceptibility gene 101 protein. [Source:Uniprot/SWISSPROT;Acc:Q61187]	ENSMUST00000014546	1448	1176	10	no	no	no	yes	0.25	0.375	?	1:yes	0.76
ENSMUSG00000014418		Hermansky-Pudlak syndrome 5 protein homolog (Ruby-eye protein 2) (Ru2). [Source:Uniprot/SWISSPROT;Acc:P59438]	ENSMUST00000051883	1581	1581	13	no	no	no	no	0	0	?	1:yes	0.66
ENSMUSG00000014418	Hps5	Hermansky-Pudlak syndrome 5 protein homolog (Ruby-eye protein 2) (Ru2). [Source:Uniprot/SWISSPROT;Acc:P59438]	ENSMUST00000014562	4606	3381	23	no	no	no	no	0	0	?	2:no	0.00
ENSMUSG00000014426	Map3k4	Mitogen-activated protein kinase kinase kinase 4 (EC 2.7.1.-) (MAPK/ERK kinase kinase 4) (MEK kinase 4) (MEKK 4). [Source:Uniprot/SWISSPROT;Acc:O08648]	ENSMUST00000074585	5247	4650	26	no	no	no	no	?	?	?	2:no	0.00
ENSMUSG00000014444	2310061F22Rik		ENSMUST00000059683	5611	5439	29	no	no	no	no	?	?	?	2:no	0.00
ENSMUSG00000014444	2310061F22Rik		ENSMUST00000064316	3255	3255	25	no	no	no	no	?	?	?	2:no	0.00
ENSMUSG00000014444	BC039210		ENSMUST00000059683	5611	5439	29	no	no	no	no	?	?	?	2:no	0.00
ENSMUSG00000014444	BC039210		ENSMUST00000064316	3255	3255	25	no	no	no	no	?	?	?	2:no	0.00
ENSMUSG00000014453	Blk	Tyrosine-protein kinase BLK (EC 2.7.1.112) (B lymphocyte kinase) (p55- BLK). [Source:Uniprot/SWISSPROT;Acc:P16277]	ENSMUST00000014597	2475	1500	13	no	no	no	no	0	0.2	?	2:no	0.00
ENSMUSG00000014470	Rnf166		ENSMUST00000014614	1764	708	6	no	no	no	yes	?	?	?	1:yes	0.56
ENSMUSG00000014496	Ankrd28		ENSMUST00000014640	5267	3264	28	no	no	no	no	?	?	?	2:no	0.00
ENSMUSG00000014498	Ankrd52		ENSMUST00000014642	6615	3231	28	no	no	no	yes	?	?	?	2:no	0.00
ENSMUSG00000014503	Pkd2l2	Polycystic kidney disease 2-like 2 protein (Polycystin-L2). [Source:Uniprot/SWISSPROT;Acc:Q9JLG4]	ENSMUST00000014647	3746	1866	15	no	no	no	no	0	0.5	?	2:no	0.00
ENSMUSG00000014504	Srp19	Signal recognition particle 19 kDa protein (SRP19). [Source:Uniprot/SWISSPROT;Acc:Q9D7A6]	ENSMUST00000072576	837	435	5	no	no	no	yes	0.75	0	?	1:yes	0.96
ENSMUSG00000014529	4930511M11Rik		ENSMUST00000014673	1552	909	11	no	no	no	no	?	?	?	2:no	0.49
ENSMUSG00000014542	Clec4f	C-type lectin 13 (Kupffer cell receptor). [Source:Uniprot/SWISSPROT;Acc:P70194]	ENSMUST00000014686	2400	1647	7	no	no	no	no	0	0.5	?	2:no	0.00
ENSMUSG00000014543	Klra17	killer cell lectin-like receptor, subfamily A, member 17; NK receptor Ly-49Q. [Source:RefSeq;Acc:NM_133203]	ENSMUST00000014687	1190	825	8	no	no	no	no	0	0.5	?	2:no	0.00
ENSMUSG00000014543	Klra17b	killer cell lectin-like receptor, subfamily A, member 17; NK receptor Ly-49Q. [Source:RefSeq;Acc:NM_133203]	ENSMUST00000014687	1190	825	8	no	no	no	no	0	0.5	?	2:no	0.00
ENSMUSG00000014547	Wdfy2	WD repeat and FYVE domain containing 2. [Source:RefSeq;Acc:NM_175546]	ENSMUST00000014691	2195	1203	12	no	no	no	yes	0	0	?	1:yes	0.69
ENSMUSG00000014550	Zfyve20	zinc finger, FYVE domain containing 20. [Source:RefSeq;Acc:NM_030081]	ENSMUST00000014694	5220	2352	12	no	no	no	yes	0	0	?	2:no	0.00
ENSMUSG00000014551	Mrps25	Mitochondrial 28S ribosomal protein S25 (S25mt) (MRP-S25). [Source:Uniprot/SWISSPROT;Acc:Q9D125]	ENSMUST00000014695	6016	516	4	no	no	no	no	0.3333333	0	?	1:yes	1.00
ENSMUSG00000014554	Dguok	Deoxyguanosine kinase, mitochondrial precursor (EC 2.7.1.113) (dGK). [Source:Uniprot/SWISSPROT;Acc:Q9QX60]	ENSMUST00000014698	1049	834	7	no	no	no	no	0	0	?	2:no	0.00
ENSMUSG00000014592	Camta1	MSTP023 homolog (Fragment). [Source:Uniprot/SPTREMBL;Acc:Q8CCN7]	ENSMUST00000049790	7869	4572	19	no	no	no	no	?	?	?	2:no	0.00
ENSMUSG00000014592	Camta1	MSTP023 homolog (Fragment). [Source:Uniprot/SPTREMBL;Acc:Q8CCN7]	ENSMUST00000058864	315	315	3	no	no	no	no	?	?	?	1:yes	0.72
ENSMUSG00000014599	Csf1	Macrophage colony stimulating factor-1 precursor (CSF-1) (MCSF). [Source:Uniprot/SWISSPROT;Acc:P07141]	ENSMUST00000014743	3920	1659	9	no	no	no	no	0	0.2857143	?	2:no	0.00
ENSMUSG00000014601	6330569M22Rik		ENSMUST00000064759	3211	2514	21	no	no	no	no	?	?	?	2:no	0.00
ENSMUSG00000014603	Alx3	Homeobox protein aristaless-like 3 (Proline-rich transcription factor ALX3). [Source:Uniprot/SWISSPROT;Acc:O70137]	ENSMUST00000014747	1867	1032	4	no	no	no	no	0	0.25	?	2:no	0.00
ENSMUSG00000014606	Slc25a11	Mitochondrial 2-oxoglutarate/malate carrier protein (OGCP). [Source:Uniprot/SWISSPROT;Acc:Q9CR62]	ENSMUST00000014750	1646	945	8	no	no	no	no	?	?	?	1:yes	0.59
ENSMUSG00000014609	Chrne	Acetylcholine receptor protein, epsilon chain precursor. [Source:Uniprot/SWISSPROT;Acc:P20782]	ENSMUST00000014753	1594	1485	12	no	no	no	no	0	0.6666667	?	2:no	0.00
ENSMUSG00000014633	2310061C15Rik	UPF0287 protein DC13. [Source:Uniprot/SWISSPROT;Acc:Q8K199]	ENSMUST00000078589	845	240	4	no	yes	no	no	?	?	?	1:yes	0.71
ENSMUSG00000014668	Chfr	Ubiquitin ligase protein CHFR (EC 6.3.2.-) (Checkpoint with forkhead and RING finger domains protein). [Source:Uniprot/SWISSPROT;Acc:Q810L3]	ENSMUST00000014812	3146	1995	18	no	no	no	yes	0	0	?	2:no	0.00
ENSMUSG00000014686			ENSMUST00000014830	915	915	3	no	no	no	no	?	?	?	1:yes	0.71
ENSMUSG00000014704	Hoxa2	Homeobox protein Hox-A2 (Hox-1.11) (Hox1.11). [Source:Uniprot/SWISSPROT;Acc:P31245]	ENSMUST00000014848	1681	1119	2	no	no	no	no	0	0.25	?	2:no	0.00
ENSMUSG00000014725	Adam28	ADAM 28 precursor (EC 3.4.24.-) (A disintegrin and metalloproteinase domain 28) (Thymic epithelial cell-ADAM) (TECADAM). [Source:Uniprot/SWISSPROT;Acc:Q9JLN6]	ENSMUST00000022642	3116	2388	23	yes	yes	no	no	0.5	0	?	2:no	0.00
ENSMUSG00000014747	Ankrd53		ENSMUST00000014891	1243	1062	5	yes	no	no	no	?	?	?	2:no	0.49
ENSMUSG00000014748	Tex261	testis expressed gene 261; EST AA409339. [Source:RefSeq;Acc:NM_009357]	ENSMUST00000014892	1399	591	6	yes	no	no	yes	0	0	?	1:yes	0.87
ENSMUSG00000014763	4932442K08Rik		ENSMUST00000014907	2564	1485	2	no	yes	no	no	?	?	?	2:no	0.14
ENSMUSG00000014763	4932442K08Rik		ENSMUST00000055352	4048	2367	11	no	yes	no	no	?	?	?	2:no	0.00
ENSMUSG00000014767	Tbp	TATA-box binding protein (TATA-box factor) (TATA binding factor) (TATA sequence-binding protein) (Transcription initiation factor TFIID TBP subunit). [Source:Uniprot/SWISSPROT;Acc:P29037]	ENSMUST00000014911	1824	951	8	no	no	no	yes	0	0	?	2:no	0.00
ENSMUSG00000014767	Tbp	TATA-box binding protein (TATA-box factor) (TATA binding factor) (TATA sequence-binding protein) (Transcription initiation factor TFIID TBP subunit). [Source:Uniprot/SWISSPROT;Acc:P29037]	ENSMUST00000039079	1842	951	9	no	no	no	yes	0	0	?	2:no	0.00
ENSMUSG00000014767	Tbp	TATA-box binding protein (TATA-box factor) (TATA binding factor) (TATA sequence-binding protein) (Transcription initiation factor TFIID TBP subunit). [Source:Uniprot/SWISSPROT;Acc:P29037]	ENSMUST00000080441	783	783	7	no	no	no	yes	0	0	?	2:no	0.00
ENSMUSG00000014769	Psmb1	Proteasome subunit beta type 1 (EC 3.4.25.1) (Proteasome component C5) (Macropain subunit C5) (Multicatalytic endopeptidase complex subunit C5) (Proteasome gamma chain). [Source:Uniprot/SWISSPROT;Acc:O09061]	ENSMUST00000014913	819	723	6	no	no	no	no	0.5	0	?	1:yes	1.00
ENSMUSG00000014771	Pdcd2	Programmed cell death protein 2 (Zinc finger protein Rp-8). [Source:Uniprot/SWISSPROT;Acc:P46718]	ENSMUST00000054450	1110	1032	7	no	no	no	no	0	0.25	?	2:no	0.00
ENSMUSG00000014773	Dll1	Delta-like protein 1 precursor (Drosophila Delta homolog 1) (Delta1). [Source:Uniprot/SWISSPROT;Acc:Q61483]	ENSMUST00000014917	3192	2169	11	no	no	no	yes	0.1052632	0.1578947	?	2:no	0.00
ENSMUSG00000014776	Nol3	Nucleolar protein 3. [Source:Uniprot/SWISSPROT;Acc:Q9D1X0]	ENSMUST00000014920	2869	663	4	no	no	no	yes	?	?	?	2:no	0.01
ENSMUSG00000014778	Fhod1	formin homology 2 domain containing 1. [Source:RefSeq;Acc:NM_177699]	ENSMUST00000014922	3927	3594	22	no	no	no	no	0	0	?	2:no	0.00
ENSMUSG00000014782	Plekhg4		ENSMUST00000014927	3771	3003	19	no	no	no	no	?	?	?	2:no	0.00
ENSMUSG00000014786			ENSMUST00000072638	1239	1239	9	no	no	no	yes	?	?	?	1:yes	0.62
ENSMUSG00000014786			ENSMUST00000073149	1511	1509	6	no	no	no	no	?	?	?	2:no	0.47
ENSMUSG00000014813	Stc1	Stanniocalcin 1 precursor (STC-1). [Source:Uniprot/SWISSPROT;Acc:O55183]	ENSMUST00000014957	2300	744	4	no	yes	yes	no	0	0.25	?	2:no	0.00
ENSMUSG00000014837	4931428F04Rik		ENSMUST00000014981	3086	1404	7	no	no	no	no	?	?	?	2:no	0.01
ENSMUSG00000014846	2700055K07Rik		ENSMUST00000014990	986	531	4	no	no	no	no	?	?	?	1:yes	0.75
ENSMUSG00000014850		DNA mismatch repair protein Msh3 (Repair-3 protein) (REP-1). [Source:Uniprot/SWISSPROT;Acc:P13705]	ENSMUST00000058576	3839	3285	6	no	no	no	yes	0	0	?	2:no	0.00
ENSMUSG00000014850	Msh3	DNA mismatch repair protein Msh3 (Repair-3 protein) (REP-1). [Source:Uniprot/SWISSPROT;Acc:P13705]	ENSMUST00000022219	1185	1185	9	no	no	no	yes	0	0	?	1:yes	0.92
ENSMUSG00000014850	Msh3	DNA mismatch repair protein Msh3 (Repair-3 protein) (REP-1). [Source:Uniprot/SWISSPROT;Acc:P13705]	ENSMUST00000022220	3937	3285	24	no	no	no	yes	0	0	?	2:no	0.00
ENSMUSG00000014852	Adamts13	a disintegrin-like and metalloprotease (reprolysin type) with thrombospondin type 1 motif, 13; von Willebrand factor-cleaving protease; gene model 710, (NCBI); vWF-CP mRNA for von Willebrand factor-cleaving. [Source:RefSeq;Acc:NM_001001322]	ENSMUST00000014996	4402	4281	29	no	no	no	no	?	?	?	2:no	0.00
ENSMUSG00000014856	Hspc171		ENSMUST00000015000	756	522	6	no	no	no	no	?	?	?	1:yes	0.76
ENSMUSG00000014859	E2f4	E2F transcription factor 4. [Source:RefSeq;Acc:NM_148952]	ENSMUST00000015003	2005	1245	10	yes	no	no	no	?	?	?	2:no	0.18
ENSMUSG00000014867	Surf4	Surfeit locus protein 4. [Source:Uniprot/SWISSPROT;Acc:Q64310]	ENSMUST00000015011	3282	810	6	no	no	no	no	0	0	?	2:no	6.0e-03
ENSMUSG00000014873	Surf2	Surfeit locus protein 2 (Surf-2). [Source:Uniprot/SWISSPROT;Acc:P09926]	ENSMUST00000015017	1132	774	6	no	no	no	yes	?	?	?	1:yes	0.78
ENSMUSG00000014905	Dnajb9	DnaJ homolog subfamily B member 9 (mDJ7). [Source:Uniprot/SWISSPROT;Acc:Q9QYI6]	ENSMUST00000015049	1865	669	3	no	no	no	no	0	0	?	1:yes	0.82
ENSMUSG00000014907	BC053440		ENSMUST00000015051	1767	726	4	no	no	no	no	?	?	?	1:yes	0.51
ENSMUSG00000014932	Yes1	Proto-oncogene tyrosine-protein kinase YES (EC 2.7.1.112) (P61-YES) (C-YES). [Source:Uniprot/SWISSPROT;Acc:Q04736]	ENSMUST00000072311	4537	1626	12	no	no	no	yes	0	0.1428571	?	2:no	0.00
ENSMUSG00000014932	Yes1	Proto-oncogene tyrosine-protein kinase YES (EC 2.7.1.112) (P61-YES) (C-YES). [Source:Uniprot/SWISSPROT;Acc:Q04736]	ENSMUST00000082163	2258	1626	13	no	no	no	yes	0	0.1428571	?	2:no	0.00
ENSMUSG00000014956	Ppp1cb	Serine/threonine protein phosphatase PP1-beta catalytic subunit (EC 3.1.3.16) (PP-1B). [Source:Uniprot/SWISSPROT;Acc:P62141]	ENSMUST00000015100	2775	984	8	no	no	no	no	0	0.1428571	?	2:no	0.00
ENSMUSG00000014956	Ppp1cb	Serine/threonine protein phosphatase PP1-beta catalytic subunit (EC 3.1.3.16) (PP-1B). [Source:Uniprot/SWISSPROT;Acc:P62141]	ENSMUST00000070002	2346	984	9	no	no	no	no	0	0.1428571	?	2:no	0.00
ENSMUSG00000014959	Gorasp2	golgi reassembly stacking protein 2. [Source:RefSeq;Acc:NM_027352]	ENSMUST00000028509	2238	1356	10	no	no	no	no	?	?	?	2:no	0.23
ENSMUSG00000014980	5730449L18Rik		ENSMUST00000015124	1129	507	5	no	no	yes	no	?	?	?	1:yes	0.72
ENSMUSG00000015001	Oc90	Otoconin 90 precursor (Oc90) (Otoconin-95) (Oc95). [Source:Uniprot/SWISSPROT;Acc:Q9Z0L3]	ENSMUST00000060522	1906	1458	15	no	no	no	no	0	0.3333333	?	2:no	0.00
ENSMUSG00000015001	Oc90	Otoconin 90 precursor (Oc90) (Otoconin-95) (Oc95). [Source:Uniprot/SWISSPROT;Acc:Q9Z0L3]	ENSMUST00000079776	1362	1362	12	no	no	no	no	0	0.3333333	?	2:no	0.00
ENSMUSG00000015002	C920006C10Rik		ENSMUST00000015146	5204	2460	23	no	no	no	no	?	?	?	2:no	0.00
ENSMUSG00000015002	C920006C10Rik		ENSMUST00000067248	2641	2466	23	no	no	no	no	?	?	?	2:no	0.00
ENSMUSG00000015013	1810017G16Rik		ENSMUST00000015157	590	420	5	yes	no	no	no	0	1	?	2:no	0.00
ENSMUSG00000015016	BC021611		ENSMUST00000015160	1531	669	9	no	no	no	no	0	0.5	?	2:no	0.00
ENSMUSG00000015023	Ddx19a	ATP-dependent RNA helicase DDX19 (DEAD-box protein 19) (DEAD-box RNA helicase DEAD5) (mDEAD5) (Eukaryotic translation initiation factor 4A related sequence 1). [Source:Uniprot/SWISSPROT;Acc:Q61655]	ENSMUST00000040416	2542	1437	12	no	no	no	yes	0.25	0	?	2:no	0.45
ENSMUSG00000015027	Galns	galactosamine (N-acetyl)-6-sulfate sulfatase; N-acetylgalactosamine-6-sulfate sulfatase. [Source:RefSeq;Acc:NM_016722]	ENSMUST00000015171	2348	1560	14	no	no	no	no	?	?	?	2:no	0.08
ENSMUSG00000015053	Gata2	Endothelial transcription factor GATA-2. [Source:Uniprot/SWISSPROT;Acc:O09100]	ENSMUST00000015197	3237	1443	6	no	no	no	yes	0	0	?	2:no	0.07
ENSMUSG00000015053	Gata2	Endothelial transcription factor GATA-2. [Source:Uniprot/SWISSPROT;Acc:O09100]	ENSMUST00000063402	3133	1443	6	no	no	no	yes	0	0	?	2:no	0.11
ENSMUSG00000015083		Complement component C8 gamma chain precursor. [Source:Uniprot/SWISSPROT;Acc:Q8VCG4]	ENSMUST00000040042	609	609	7	no	no	no	no	0	0.5	?	2:no	0.00
ENSMUSG00000015083	1700013L23Rik	Complement component C8 gamma chain precursor. [Source:Uniprot/SWISSPROT;Acc:Q8VCG4]	ENSMUST00000015227	822	507	7	no	no	no	no	0	0.5	?	2:no	0.00
ENSMUSG00000015085	Entpd2	Ectonucleoside triphosphate diphosphohydrolase 2 (EC 3.6.1.3) (NTPDase2) (Ecto-ATPase) (CD39 antigen-like 1). [Source:Uniprot/SWISSPROT;Acc:O55026]	ENSMUST00000028328	1900	1488	9	no	no	no	yes	0	0.2	?	2:no	0.00
ENSMUSG00000015087	B230208H17Rik		ENSMUST00000058137	2401	2178	14	no	no	no	no	0	0	?	2:no	0.11
ENSMUSG00000015090		Prostaglandin-H2 D-isomerase precursor (EC 5.3.99.2) (Lipocalin-type prostaglandin-D synthase) (Glutathione-independent PGD synthetase) (Prostaglandin-H2 D-isomerase) (PGD2 synthase) (PGDS2) (PGDS). [Source:Uniprot/SWISSPROT;Acc:O09114]	ENSMUST00000015234	628	624	6	no	no	no	no	0	0.3333333	?	1:yes	0.89
ENSMUSG00000015092	Edf1	endothelial differentiation-related factor 1; hypothetical protein 1-9. [Source:RefSeq;Acc:NM_021519]	ENSMUST00000015236	687	447	5	yes	no	no	no	0	0	?	1:yes	0.90
ENSMUSG00000015093	Clic3	Chloride intracellular channel protein 3. [Source:Uniprot/SWISSPROT;Acc:Q9D7P7]	ENSMUST00000015237	802	747	6	no	no	no	no	0	0.6	?	2:no	0.00
ENSMUSG00000015094	Npdc1	Neural proliferation differentiation and control protein-1 precursor (NPDC-1 protein). [Source:Uniprot/SWISSPROT;Acc:Q64322]	ENSMUST00000055921	750	750	8	no	no	no	no	0	0	?	1:yes	0.94
ENSMUSG00000015094	Npdc1	Neural proliferation differentiation and control protein-1 precursor (NPDC-1 protein). [Source:Uniprot/SWISSPROT;Acc:Q64322]	ENSMUST00000071442	1473	999	9	no	no	no	no	0	0	?	1:yes	0.91
ENSMUSG00000015095	Fbxw5	F-box/WD-repeat protein 5 (F-box and WD-40 domain protein 5). [Source:Uniprot/SWISSPROT;Acc:Q9QXW2]	ENSMUST00000015239	2359	1722	9	no	no	no	yes	?	?	?	2:no	0.19
ENSMUSG00000015112	Slc25a13	Calcium-binding mitochondrial carrier protein Aralar2 (Mitochondrial aspartate glutamate carrier 2) (Solute carrier family 25, member 13) (Citrin). [Source:Uniprot/SWISSPROT;Acc:Q9QXX4]	ENSMUST00000015256	3067	2031	18	no	no	no	no	0	0.1428571	?	2:no	8.0e-03
ENSMUSG00000015120	Ube2i	Ubiquitin-like protein SUMO-1 conjugating enzyme (EC 6.3.2.19) (SUMO- 1-protein ligase) (Ubiquitin carrier protein) (Ubiquitin-conjugating enzyme UbcE2A) (P18). [Source:Uniprot/SWISSPROT;Acc:P50550]	ENSMUST00000015264	2535	477	7	no	no	no	yes	0.1428571	0	?	2:no	0.08
ENSMUSG00000015120	Ube2i	Ubiquitin-like protein SUMO-1 conjugating enzyme (EC 6.3.2.19) (SUMO- 1-protein ligase) (Ubiquitin carrier protein) (Ubiquitin-conjugating enzyme UbcE2A) (P18). [Source:Uniprot/SWISSPROT;Acc:P50550]	ENSMUST00000049911	1070	477	4	no	no	no	yes	0.1428571	0	?	1:yes	0.92
ENSMUSG00000015126	0610007P22Rik		ENSMUST00000015270	892	615	5	no	no	no	yes	?	?	?	1:yes	0.80
ENSMUSG00000015126	0610007P22Rik		ENSMUST00000063574	1160	972	6	no	no	no	yes	?	?	?	1:yes	0.76
ENSMUSG00000015127	Unkl		ENSMUST00000015271	720	720	5	no	no	no	no	0	0	?	2:no	0.00
ENSMUSG00000015127	Unkl		ENSMUST00000039734	4759	2184	17	no	no	no	no	0	0	?	2:no	0.00
ENSMUSG00000015133			ENSMUST00000077207	3711	3447	23	no	no	no	no	0	0	?	2:no	0.00
ENSMUSG00000015133	Lrrk1		ENSMUST00000015277	7458	6045	31	no	no	no	no	0	0	?	2:no	0.00
ENSMUSG00000015134	Aldh1a3	aldehyde dehydrogenase family 1, subfamily A3; retinaldehyde dehydrogenase 3; aldehyde dehydrogenase-6. [Source:RefSeq;Acc:NM_053080]	ENSMUST00000015278	3377	1539	13	no	no	no	yes	?	?	?	2:no	3.0e-03
ENSMUSG00000015143	Actn1	Alpha-actinin 1 (Alpha-actinin cytoskeletal isoform) (Non-muscle alpha-actinin 1) (F-actin cross linking protein). [Source:Uniprot/SWISSPROT;Acc:Q7TPR4]	ENSMUST00000021554	3678	2679	21	no	no	no	no	0	0	?	2:no	0.00
ENSMUSG00000015149	Sirt2	NAD-dependent deacetylase sirtuin 2 (EC 3.5.1.-) (SIR2-like protein 2) (mSIR2L2). [Source:Uniprot/SWISSPROT;Acc:Q8VDQ8]	ENSMUST00000072965	1841	1170	16	no	no	no	no	0	0.125	?	2:no	0.00
ENSMUSG00000015165	Hnrpl	Heterogeneous nuclear ribonucleoprotein L (hnRNP L). [Source:Uniprot/SWISSPROT;Acc:Q8R081]	ENSMUST00000038572	2111	1677	13	no	no	no	no	?	?	?	2:no	0.14
ENSMUSG00000015176	Nolc1	nucleolar and coiled-body phosphoprotein 1. [Source:RefSeq;Acc:NM_053086]	ENSMUST00000015320	3529	2112	13	no	no	no	no	0	0.125	?	2:no	0.00
ENSMUSG00000015189	Casd1	O-acetyltransferase. [Source:RefSeq;Acc:NM_145398]	ENSMUST00000015333	3760	2394	17	no	no	no	no	0	0	?	2:no	1.0e-03
ENSMUSG00000015202	Cnksr3	membrane associated guanylate kinase interacting protein-like 1; cDNA sequence BC024086. [Source:RefSeq;Acc:NM_172546]	ENSMUST00000015346	3448	1668	13	no	no	no	yes	?	?	?	2:no	2.0e-03
ENSMUSG00000015214	Mtmr1	Myotubularin-related protein 1 (EC 3.1.3.-). [Source:Uniprot/SWISSPROT;Acc:Q9Z2C4]	ENSMUST00000015358	4634	2010	15	no	no	no	yes	0	0.3333333	?	2:no	0.00
ENSMUSG00000015214	Mtmr1	Myotubularin-related protein 1 (EC 3.1.3.-). [Source:Uniprot/SWISSPROT;Acc:Q9Z2C4]	ENSMUST00000073451	370	369	5	no	no	no	yes	0	0.3333333	?	2:no	0.00
ENSMUSG00000015214	Mtmr1	Myotubularin-related protein 1 (EC 3.1.3.-). [Source:Uniprot/SWISSPROT;Acc:Q9Z2C4]	ENSMUST00000080703	448	447	7	no	no	no	yes	0	0.3333333	?	2:no	0.00
ENSMUSG00000015217	Hmgb3	High mobility group protein 4 (HMG-4) (High mobility group protein 2a) (HMG-2a). [Source:Uniprot/SWISSPROT;Acc:O54879]	ENSMUST00000015361	1656	603	5	no	no	no	no	?	?	?	1:yes	0.53
ENSMUSG00000015222	Mtap2	Microtubule-associated protein 2 (MAP 2). [Source:Uniprot/SWISSPROT;Acc:P20357]	ENSMUST00000024639	9278	5487	15	no	no	no	no	0	0.3333333	?	2:no	0.00
ENSMUSG00000015222	Mtap2	Microtubule-associated protein 2 (MAP 2). [Source:Uniprot/SWISSPROT;Acc:P20357]	ENSMUST00000077355	9206	5487	10	no	no	no	no	0	0.3333333	?	2:no	0.00
ENSMUSG00000015224	Cyp2j9	cytochrome P450, family 2, subfamily j, polypeptide 9; cytochrome P450, 2j9. [Source:RefSeq;Acc:NM_028979]	ENSMUST00000055693	1882	1587	10	no	no	no	no	0	0.6666667	?	2:no	0.00
ENSMUSG00000015242	1700054F22Rik		ENSMUST00000015386	1070	690	5	no	no	no	no	?	?	?	1:yes	0.75
ENSMUSG00000015243	Abca1	ATP-binding cassette, sub-family A, member 1 (ATP-binding cassette transporter 1) (ATP-binding cassette 1) (ABC-1). [Source:Uniprot/SWISSPROT;Acc:P41233]	ENSMUST00000030010	10258	6786	50	no	no	no	no	0	0.375	?	2:no	0.00
ENSMUSG00000015247	Nipsnap3a	NipSnap3B protein. [Source:Uniprot/SWISSPROT;Acc:Q9CQE1]	ENSMUST00000015391	1507	744	6	no	no	no	no	0	0	?	1:yes	0.92
ENSMUSG00000015289	1110049G11Rik	Eso3 protein. [Source:RefSeq;Acc:NM_025410]	ENSMUST00000015433	760	447	3	no	no	no	yes	?	?	?	1:yes	0.79
ENSMUSG00000015290	Ubl4	Ubiquitin-like protein GDX (Ubiquitin-like protein 4). [Source:Uniprot/SWISSPROT;Acc:P21126]	ENSMUST00000015434	2273	516	4	no	no	no	no	?	?	?	2:no	0.09
ENSMUSG00000015291	Gdi1	Rab GDP dissociation inhibitor alpha (Rab GDI alpha) (GDI-1). [Source:Uniprot/SWISSPROT;Acc:P50396]	ENSMUST00000015435	2650	1344	11	no	no	no	no	0	0.5	?	2:no	0.00
ENSMUSG00000015305	Sash1	SAM and SH3 domains containing protein 1. [Source:Uniprot/SWISSPROT;Acc:P59808]	ENSMUST00000015449	6998	3693	20	no	no	no	no	0	1	?	2:no	0.00
ENSMUSG00000015312	Gadd45b	Growth arrest and DNA-damage-inducible protein GADD45 beta (Negative growth-regulatory protein MyD118) (Myeloid differentiation primary response protein MyD118). [Source:Uniprot/SWISSPROT;Acc:P22339]	ENSMUST00000015456	1270	483	4	no	no	yes	yes	0.1428571	0.1428571	?	2:no	0.00
ENSMUSG00000015314		SLAM family member 6 precursor (Lymphocyte antigen 108). [Source:Uniprot/SWISSPROT;Acc:Q9ET39]	ENSMUST00000015458	2443	996	8	no	no	no	no	0	0.3333333	?	2:no	0.00
ENSMUSG00000015314	Slamf6	SLAM family member 6 precursor (Lymphocyte antigen 108). [Source:Uniprot/SWISSPROT;Acc:Q9ET39]	ENSMUST00000042184	1511	1056	9	no	no	no	no	0	0.3333333	?	2:no	0.00
ENSMUSG00000015316	Slamf1	Signaling lymphocytic activation molecule precursor. [Source:Uniprot/SWISSPROT;Acc:Q9QUM4]	ENSMUST00000015460	2681	1032	7	no	yes	no	no	0	0.3333333	?	2:no	0.00
ENSMUSG00000015335	Zdhhc12	Zinc finger DHHC domain containing protein 12. [Source:Uniprot/SWISSPROT;Acc:Q8VC90]	ENSMUST00000081838	1146	846	5	no	no	no	no	0	0	?	2:no	0.00
ENSMUSG00000015337	Endog	Endonuclease G, mitochondrial precursor (EC 3.1.30.-) (Endo G). [Source:Uniprot/SWISSPROT;Acc:O08600]	ENSMUST00000015481	1032	885	3	yes	no	no	no	0	0.3333333	?	2:no	0.00
ENSMUSG00000015340	Cybb	Cytochrome B-245 heavy chain (P22 phagocyte B-cytochrome) (Neutrophil cytochrome B, 91 kDa polypeptide) (CGD91-PHOX) (GP91-PHOX) (GP91-1) (Heme binding membrane glycoprotein GP91PHOX) (Cytochrome B(558) beta chain) (Superoxide-generating NADPH oxidase he	ENSMUST00000015484	3943	1713	13	no	no	no	no	0	0	?	2:no	0.00
ENSMUSG00000015341		golgi autoantigen, golgin subfamily a, 7. [Source:RefSeq;Acc:NM_020585]	ENSMUST00000015485	4759	462	3	no	no	no	no	?	?	?	2:no	0.00
ENSMUSG00000015341	Golga7	golgi autoantigen, golgin subfamily a, 7. [Source:RefSeq;Acc:NM_020585]	ENSMUST00000051094	1766	414	6	no	no	no	no	?	?	?	2:no	0.34
ENSMUSG00000015342	Xkh	McLeod syndrome gene homolog. [Source:RefSeq;Acc:NM_023500]	ENSMUST00000015486	2829	1341	3	no	no	no	no	0	0	?	2:no	0.27
ENSMUSG00000015354	Pcolce2	procollagen C-endopeptidase enhancer 2. [Source:RefSeq;Acc:NM_029620]	ENSMUST00000015498	1843	1245	9	no	no	no	no	0	0	?	1:yes	0.85
ENSMUSG00000015355	Cd48	MRC OX-45 surface antigen precursor (BCM1 surface antigen) (BLAST-1) (CD48) (HM48-1). [Source:Uniprot/SWISSPROT;Acc:P18181]	ENSMUST00000015499	456	456	3	no	no	no	no	0	0	?	1:yes	0.94
ENSMUSG00000015355	Cd48	MRC OX-45 surface antigen precursor (BCM1 surface antigen) (BLAST-1) (CD48) (HM48-1). [Source:Uniprot/SWISSPROT;Acc:P18181]	ENSMUST00000068584	1187	723	4	no	no	no	no	0	0	?	1:yes	0.94
ENSMUSG00000015357	Clpx	ATP-dependent Clp protease ATP-binding subunit ClpX-like, mitochondrial precursor. [Source:Uniprot/SWISSPROT;Acc:Q9JHS4]	ENSMUST00000015501	2837	1905	14	no	no	no	no	0	0.2857143	?	2:no	0.00
ENSMUSG00000015363			ENSMUST00000072058	2372	1266	11	no	no	no	yes	?	?	?	2:no	0.17
ENSMUSG00000015363	5730502D15Rik		ENSMUST00000081702	2398	963	10	no	no	no	yes	?	?	?	2:no	0.14
ENSMUSG00000015365	Mov10l1	Moloney leukemia virus 10-like protein 1 (MOV10-like 1) (Cardiac helicase activated by MEF2 protein) (Cardiac-specific RNA helicase). [Source:Uniprot/SWISSPROT;Acc:Q99MV5]	ENSMUST00000015509	3937	3564	26	no	no	no	no	9.090909E-02	0.4545455	?	2:no	0.00
ENSMUSG00000015377	1700027J05Rik		ENSMUST00000078953	2029	1758	20	yes	no	no	yes	?	?	?	2:no	6.0e-03
ENSMUSG00000015396	Cd83	CD83 antigen. [Source:RefSeq;Acc:NM_009856]	ENSMUST00000015540	2065	591	5	yes	no	no	no	0	0	?	2:no	0.46
ENSMUSG00000015401	Tmem27	transmembrane protein 27; kidney-specific membrane protein. [Source:RefSeq;Acc:NM_020626]	ENSMUST00000015545	1262	669	6	no	no	no	no	0	0	?	1:yes	0.94
ENSMUSG00000015405	Ace2	angiotensin I converting enzyme (peptidyl-dipeptidase A) 2. [Source:RefSeq;Acc:NM_027286]	ENSMUST00000073973	3222	2394	19	no	no	no	no	0	0.2	?	2:no	0.00
ENSMUSG00000015437	Gzmb	Granzyme B(G,H) precursor (EC 3.4.21.79) (Cytotoxic cell protease 1) (CCP1) (CTLA-1) (Fragmentin 2). [Source:Uniprot/SWISSPROT;Acc:P04187]	ENSMUST00000015581	1433	744	5	no	no	no	no	0	0.375	?	2:no	0.00
ENSMUSG00000015441	Gzmc	Granzyme C precursor (EC 3.4.21.-) (Cytotoxic cell protease 2) (CCP2) (B10). [Source:Uniprot/SWISSPROT;Acc:P08882]	ENSMUST00000015585	894	747	5	no	no	no	no	0	0.3333333	?	2:no	0.00
ENSMUSG00000015441	Gzmf	Granzyme C precursor (EC 3.4.21.-) (Cytotoxic cell protease 2) (CCP2) (B10). [Source:Uniprot/SWISSPROT;Acc:P08882]	ENSMUST00000022757	948	747	6	no	no	no	no	0	0.3333333	?	2:no	0.00
ENSMUSG00000015443	Gzmn	granzyme N. [Source:RefSeq;Acc:NM_153052]	ENSMUST00000015587	958	747	6	no	no	no	no	0	0.75	?	2:no	0.00
ENSMUSG00000015451	C4a	Complement C4 precursor [Contains: C4a anaphylatoxin]. [Source:Uniprot/SWISSPROT;Acc:P01029]	ENSMUST00000015595	5311	5208	41	no	no	no	no	0	0.75	?	2:no	0.00
ENSMUSG00000015451	C4a	Complement C4 precursor [Contains: C4a anaphylatoxin]. [Source:Uniprot/SWISSPROT;Acc:P01029]	ENSMUST00000069524	1888	1785	3	?	?	?	?	0	0	?	2:no	0.00
ENSMUSG00000015452	Ager	Advanced glycosylation end product-specific receptor precursor (Receptor for advanced glycosylation end products). [Source:Uniprot/SWISSPROT;Acc:Q62151]	ENSMUST00000015596	1370	1209	11	no	yes	no	no	0	0.25	?	2:no	0.00
ENSMUSG00000015461	Crebl1	Cyclic-AMP-dependent transcription factor ATF-6 beta (Activating transcription factor 6 beta) (ATF6-beta) (cAMP responsive element binding protein-like 1) (cAMP response element binding protein-related protein) (Creb-rp). [Source:Uniprot/SWISSPROT;Acc:O3	ENSMUST00000015605	2100	2100	18	no	yes	no	no	0	6.666667E-02	?	2:no	0.00
ENSMUSG00000015467	Egfl8	EGF-like domain 8. [Source:RefSeq;Acc:NM_152922]	ENSMUST00000015611	1147	882	8	no	no	no	no	0	0	?	1:yes	0.94
ENSMUSG00000015468	Notch4	Neurogenic locus notch homolog protein 4 precursor (Notch 4) [Contains: Transforming protein Int-3]. [Source:Uniprot/SWISSPROT;Acc:P31695]	ENSMUST00000015612	6524	5895	30	yes	no	no	no	0.125	0.1875	?	2:no	0.00
ENSMUSG00000015474	Ppt2	Palmitoyl-protein thioesterase 2 precursor (EC 3.1.2.22) (Palmitoyl- protein hydrolase 2) (PPT-2). [Source:Uniprot/SWISSPROT;Acc:O35448]	ENSMUST00000015618	1699	1017	9	no	no	no	yes	0	0	?	2:no	0.00
ENSMUSG00000015474	Ppt2	Palmitoyl-protein thioesterase 2 precursor (EC 3.1.2.22) (Palmitoyl- protein hydrolase 2) (PPT-2). [Source:Uniprot/SWISSPROT;Acc:O35448]	ENSMUST00000064953	1701	909	8	no	no	no	yes	0	0	?	2:no	0.00
ENSMUSG00000015476		Protein NG5. [Source:Uniprot/SWISSPROT;Acc:O35449]	ENSMUST00000015620	921	921	4	no	no	no	no	0	0	?	1:yes	0.94
ENSMUSG00000015478	Rnf5	ring finger protein 5. [Source:RefSeq;Acc:NM_019403]	ENSMUST00000015622	1113	543	6	no	no	no	no	0	0	?	2:no	0.00
ENSMUSG00000015484			ENSMUST00000015628	3882	507	5	no	no	no	no	0	0	?	2:no	0.00
ENSMUSG00000015488	5930434B04Rik		ENSMUST00000015632	2453	516	6	no	no	no	no	?	?	?	2:no	0.04
ENSMUSG00000015501	Hivep2	human immunodeficiency virus type I enhancer binding protein 2; human immunodeficiency virus type I enhancer-binding protein 2. [Source:RefSeq;Acc:NM_010437]	ENSMUST00000015645	8086	7293	6	no	no	no	no	0	0.125	?	2:no	0.00
ENSMUSG00000015519	2310057J18Rik		ENSMUST00000015663	1242	1014	6	yes	no	no	no	?	?	?	2:no	0.49
ENSMUSG00000015522	Arnt	Aryl hydrocarbon receptor nuclear translocator (ARNT protein) (Dioxin receptor, nuclear translocator) (Hypoxia-inducible factor 1 beta) (HIF-1 beta). [Source:Uniprot/SWISSPROT;Acc:P53762]	ENSMUST00000015666	2669	2382	22	no	no	no	no	0	0.4	?	2:no	0.00
ENSMUSG00000015533	Itga2	Integrin alpha-2 precursor (Platelet membrane glycoprotein Ia) (GPIa) (Collagen receptor) (VLA-2 alpha chain) (CD49b). [Source:Uniprot/SWISSPROT;Acc:Q62469]	ENSMUST00000056117	3470	3303	28	no	no	no	no	0.125	0.25	?	2:no	0.00
ENSMUSG00000015536	Mocs2	Molybdenum cofactor synthesis protein 2 large subunit (Molybdopterin synthase large subunit) (MPT synthase large subunit) (MOCS2B). [Source:Uniprot/SWISSPROT;Acc:Q9Z223]	ENSMUST00000015680	1170	570	7	no	no	no	no	0	0	?	1:yes	0.94
ENSMUSG00000015536	Mocs2	Molybdenum cofactor synthesis protein 2 large subunit (Molybdopterin synthase large subunit) (MPT synthase large subunit) (MOCS2B). [Source:Uniprot/SWISSPROT;Acc:Q9Z223]	ENSMUST00000050131	1320	570	6	no	no	no	no	0	0	?	1:yes	0.93
ENSMUSG00000015542	Nat9		ENSMUST00000068542	1129	726	9	no	no	no	no	0	0	?	2:no	0.00
ENSMUSG00000015568	Lpl	Lipoprotein lipase precursor (EC 3.1.1.34) (LPL). [Source:Uniprot/SWISSPROT;Acc:P11152]	ENSMUST00000015712	2118	1425	10	no	no	no	no	0	0.5	?	2:no	0.00
ENSMUSG00000015568	Lpl	Lipoprotein lipase precursor (EC 3.1.1.34) (LPL). [Source:Uniprot/SWISSPROT;Acc:P11152]	ENSMUST00000081237	1897	1425	11	no	no	no	no	0	0.5	?	2:no	0.00
ENSMUSG00000015575	Atp6v0e	ATPase, H+ transporting, V0 subunit; ATPase, H+ transporting lysosomal (vacuolar proton pump), 9.2 kDa; ATPase, H+ transporting, lysosomal 9kD V0 subunit E; lysosomal 9kDa. [Source:RefSeq;Acc:NM_025272]	ENSMUST00000015719	797	246	4	no	yes	no	no	1	0	?	1:yes	0.94
ENSMUSG00000015579	Nkx2-5	Homeobox protein Nkx-2.5 (Homeobox protein NK-2 homolog E) (Cardiac- specific homeobox) (Homeobox protein CSX). [Source:Uniprot/SWISSPROT;Acc:P42582]	ENSMUST00000015723	1575	957	2	no	no	no	no	0	0.4285714	?	2:no	0.00
ENSMUSG00000015597		zinc finger protein 318 isoform 1. [Source:RefSeq;Acc:NM_207671]	ENSMUST00000047394	3328	2829	7	no	no	no	no	0	0	?	2:no	7.0e-03
ENSMUSG00000015597	Zfp318	zinc finger protein 318 isoform 1. [Source:RefSeq;Acc:NM_207671]	ENSMUST00000015741	6078	6078	9	no	no	no	no	0	0	?	2:no	0.00
ENSMUSG00000015599	C330008L01Rik		ENSMUST00000047034	1872	1872	13	no	no	no	no	?	?	?	2:no	0.10
ENSMUSG00000015605	Srf	serum response factor. [Source:RefSeq;Acc:NM_020493]	ENSMUST00000015749	4093	1515	7	no	no	no	no	0	0	?	2:no	0.00
ENSMUSG00000015619	Gata3	Trans-acting T-cell specific transcription factor GATA-3. [Source:Uniprot/SWISSPROT;Acc:P23772]	ENSMUST00000015763	2634	1332	5	no	no	yes	yes	0	0	?	1:yes	0.53
ENSMUSG00000015627	Gata5	Transcription factor GATA-5 (GATA binding factor-5). [Source:Uniprot/SWISSPROT;Acc:P97489]	ENSMUST00000015771	3251	1215	6	no	no	no	no	0	0	?	2:no	0.00
ENSMUSG00000015647	Lama5	Laminin alpha-5 chain precursor. [Source:Uniprot/SWISSPROT;Acc:Q61001]	ENSMUST00000015791	11330	11157	79	no	no	no	no	8.333334E-02	0.1666667	?	2:no	0.00
ENSMUSG00000015652	Steap1	six transmembrane epithelial antigen of the prostate. [Source:RefSeq;Acc:NM_027399]	ENSMUST00000015796	1210	1020	5	no	no	no	no	?	?	?	1:yes	0.70
ENSMUSG00000015653	Steap2	Weakly similar to tumor suppressor PHYDE. [Source:Uniprot/SPTREMBL;Acc:Q8BWB6]	ENSMUST00000015797	4259	1470	6	no	yes	no	no	0	0.3333333	?	2:no	0.00
ENSMUSG00000015656	Hspa8	Heat shock cognate 71 kDa protein. [Source:Uniprot/SWISSPROT;Acc:P08109]	ENSMUST00000015800	3159	363	8	no	no	no	yes	0	0	?	2:no	2.0e-03
ENSMUSG00000015659	Serac1	serine active site containing 1. [Source:RefSeq;Acc:NM_177311]	ENSMUST00000024570	2033	1875	16	no	no	no	no	0	1	?	2:no	0.00
ENSMUSG00000015668	Pdzd11		ENSMUST00000015812	1015	423	7	no	yes	no	yes	0	0	?	1:yes	0.95
ENSMUSG00000015668	Pdzd11		ENSMUST00000059099	3510	423	6	no	yes	no	yes	0	0	?	2:no	0.00
ENSMUSG00000015671	Psma2	Proteasome subunit alpha type 2 (EC 3.4.25.1) (Proteasome component C3) (Macropain subunit C3) (Multicatalytic endopeptidase complex subunit C3). [Source:Uniprot/SWISSPROT;Acc:P49722]	ENSMUST00000015815	2668	705	8	yes	no	no	no	0.5	0	?	1:yes	1.00
ENSMUSG00000015672	Mrpl32	60S ribosomal protein L32, mitochondrial precursor (L32mt) (Heart expressed gene 1 protein). [Source:Uniprot/SWISSPROT;Acc:Q9DCI9]	ENSMUST00000015816	1137	564	3	no	no	no	no	0.6666667	0	?	1:yes	1.00
ENSMUSG00000015697	Setdb1	Histone-lysine N-methyltransferase, H3 lysine-9 specific 4 (EC 2.1.1.43) (Histone H3-K9 methyltransferase 4) (H3-K9-HMTase 4) (SET domain bifurcated 1) (ERG-associated protein with SET domain) (ESET). [Source:Uniprot/SWISSPROT;Acc:O88974]	ENSMUST00000015841	4615	3927	22	no	no	no	yes	?	?	?	2:no	0.00
ENSMUSG00000015702	Anxa9	Annexin A9 (Annexin 31) (Annexin XXXI). [Source:Uniprot/SWISSPROT;Acc:Q9JHQ0]	ENSMUST00000015846	1851	1038	13	yes	no	yes	no	0	0.5	?	2:no	0.00
ENSMUSG00000015711	Prune	PRUNEM1. [Source:RefSeq;Acc:NM_173347]	ENSMUST00000015855	3140	1365	8	no	no	no	no	0	0	?	2:no	0.00
ENSMUSG00000015714	Lass2	longevity assurance homolog 2. [Source:RefSeq;Acc:NM_029789]	ENSMUST00000015858	2023	1143	11	no	no	no	yes	0	0	?	2:no	0.00
ENSMUSG00000015717			ENSMUST00000046263	1347	1347	3	no	yes	no	no	?	?	?	1:yes	0.56
ENSMUSG00000015721	Nalp5	NACHT-, LRR- and PYD-containing protein 5 (Maternal antigen that embryos require) (Mater protein) (Ooplasm-specific protein 1) (OP1). [Source:Uniprot/SWISSPROT;Acc:Q9R1M5]	ENSMUST00000015866	2523	2523	10	no	no	no	no	0	0.3333333	?	2:no	0.00
ENSMUSG00000015733	Capza2	F-actin capping protein alpha-2 subunit (CapZ alpha-2). [Source:Uniprot/SWISSPROT;Acc:P47754]	ENSMUST00000015877	1984	861	10	no	no	no	no	?	?	?	2:no	0.31
ENSMUSG00000015745	Plekho1	TNF intracellular domain-interacting protein; CK2 interacting protein 1. [Source:RefSeq;Acc:NM_023320]	ENSMUST00000015889	1528	1227	6	no	no	no	no	?	?	?	1:yes	0.61
ENSMUSG00000015747	Vps45	Vacuolar protein sorting-associated protein 45 (mVps45). [Source:Uniprot/SWISSPROT;Acc:P97390]	ENSMUST00000015891	2609	1713	15	no	no	no	no	0	0.6	?	2:no	0.06
ENSMUSG00000015748	Prpf3	U4/U6 small nuclear ribonucleoprotein Prp3 (Pre-mRNA splicing factor 3). [Source:Uniprot/SWISSPROT;Acc:Q922U1]	ENSMUST00000015892	2732	2052	16	no	no	yes	no	0.5	0	?	2:no	0.02
ENSMUSG00000015749	Anp32e	Acidic leucine-rich nuclear phosphoprotein 32 family member E (LANP- like protein) (LANP-L) (Cerebellar postnatal development protein-1). [Source:Uniprot/SWISSPROT;Acc:P97822]	ENSMUST00000015893	2815	783	7	yes	no	no	no	0	0	?	2:no	0.00
ENSMUSG00000015750	Aph1a	Gamma-secretase subunit APH-1A. [Source:Uniprot/SWISSPROT;Acc:Q8BVF7]	ENSMUST00000015894	2205	744	6	no	no	no	no	0	0	?	1:yes	1.00
ENSMUSG00000015750	Aph1a	Gamma-secretase subunit APH-1A. [Source:Uniprot/SWISSPROT;Acc:Q8BVF7]	ENSMUST00000056710	1618	798	7	no	no	no	no	0	0	?	1:yes	1.00
ENSMUSG00000015755	Map3k7ip2	mitogen-activated protein kinase kinase kinase 7 interacting protein 2; Tak1 binding protein 2. [Source:RefSeq;Acc:NM_138667]	ENSMUST00000015899	3862	2082	6	yes	no	no	yes	0	0	?	2:no	0.00
ENSMUSG00000015757	Ppil4	peptidylprolyl isomerase-like 4. [Source:RefSeq;Acc:NM_026141]	ENSMUST00000015901	3135	1479	13	no	no	no	yes	0	0.3333333	?	2:no	0.05
ENSMUSG00000015759	Cnih	Cornichon homolog. [Source:Uniprot/SWISSPROT;Acc:O35372]	ENSMUST00000015903	1421	435	5	no	no	no	no	0	0.5	?	2:no	0.00
ENSMUSG00000015766	Eps8	Epidermal growth factor receptor kinase substrate EPS8. [Source:Uniprot/SWISSPROT;Acc:Q08509]	ENSMUST00000058210	3493	2466	21	no	no	no	no	?	?	?	2:no	0.00
ENSMUSG00000015776	Surf5	Surfeit locus protein 5. [Source:Uniprot/SWISSPROT;Acc:Q62276]	ENSMUST00000015920	3466	423	3	no	no	no	no	?	?	?	2:no	0.00
ENSMUSG00000015787	Abo	cis-AB transferase; ABO blood group (transferase A, alpha 1-3-N-acetylgalactosaminyltransferase; transferase B, alpha 1-3-galactosyltransferase). [Source:RefSeq;Acc:NM_030718]	ENSMUST00000015931	1779	999	6	no	no	no	no	?	?	?	1:yes	0.56
ENSMUSG00000015790	Surf1	Surfeit locus protein 1. [Source:Uniprot/SWISSPROT;Acc:P09925]	ENSMUST00000015934	1168	921	9	no	no	no	no	?	?	?	1:yes	0.67
ENSMUSG00000015804	Med28	endothelial-derived gene 1; endothelial-derived gene. [Source:RefSeq;Acc:NM_025895]	ENSMUST00000015948	815	537	4	no	no	no	no	?	?	?	1:yes	0.76
ENSMUSG00000015806	Qdpr	quininoid dihydropteridine reductase. [Source:RefSeq;Acc:NM_024236]	ENSMUST00000015950	1326	726	7	no	no	no	no	?	?	?	1:yes	0.70
ENSMUSG00000015812	Gnrh1	Progonadoliberin I precursor [Contains: Gonadoliberin I (LH-RH I) (Luteinizing hormone-releasing hormone I) (Gonadotropin-releasing hormone I) (GnRH I) (Luliberin I); Prolactin release-inhibiting factor I]. [Source:Uniprot/SWISSPROT;Acc:P13562]	ENSMUST00000015956	273	273	3	no	no	no	no	?	?	?	1:yes	0.71
ENSMUSG00000015829	Tnr	tenascin R. [Source:RefSeq;Acc:NM_022312]	ENSMUST00000040797	4502	4077	22	no	no	no	no	0	0.25	?	2:no	0.00
ENSMUSG00000015837	Sqstm1	sequestosome 1; oxidative stress induced. [Source:RefSeq;Acc:NM_011018]	ENSMUST00000015981	2673	1215	8	no	no	no	no	8.333334E-02	0.25	?	2:no	0.00
ENSMUSG00000015839	Nfe2l2	Nuclear factor erythroid 2 related factor 2 (NF-E2 related factor 2) (NFE2-related factor 2) (Nuclear factor, erythroid derived 2, like 2). [Source:Uniprot/SWISSPROT;Acc:Q60795]	ENSMUST00000015983	2490	1791	5	no	no	no	no	0	0	?	1:yes	0.53
ENSMUSG00000015843	Rxrg	Retinoic acid receptor RXR-gamma. [Source:Uniprot/SWISSPROT;Acc:P28705]	ENSMUST00000015987	2110	1392	10	no	no	no	no	0	0.4	?	2:no	0.00
ENSMUSG00000015846	Rxra	Retinoic acid receptor RXR-alpha. [Source:Uniprot/SWISSPROT;Acc:P28700]	ENSMUST00000077257	1903	1404	10	no	no	yes	no	0	0.3333333	?	2:no	0.00
ENSMUSG00000015850	Adamtsl4	thrombospondin repeat containing 1; thrombospondin repeat protein 1. [Source:RefSeq;Acc:NM_144899]	ENSMUST00000015994	3856	3111	18	no	no	no	yes	?	?	?	2:no	0.00
ENSMUSG00000015854	Cd5l	CD5 antigen-like precursor (SP-alpha) (CT-2) (Apoptosis inhibitory 6) (Apoptosis inhibitor expressed by macrophages). [Source:Uniprot/SWISSPROT;Acc:Q9QWK4]	ENSMUST00000015998	1976	1059	6	no	no	no	yes	0	0.5	?	2:no	0.00
ENSMUSG00000015869	Prpsap1	Phosphoribosyl pyrophosphate synthetase-associated protein 1 (PRPP synthetase-associated protein 1) (39 kDa phosphoribosypyrophosphate synthetase-associated protein) (PAP39). [Source:Uniprot/SWISSPROT;Acc:Q9D0M1]	ENSMUST00000021153	1840	1071	10	no	no	no	no	0	0	?	1:yes	0.83
ENSMUSG00000015879	9630031F12Rik		ENSMUST00000016023	3930	2829	16	yes	no	yes	no	?	?	?	2:no	0.00
ENSMUSG00000015880			ENSMUST00000016024	1696	984	8	no	yes	no	yes	?	?	?	1:yes	0.63
ENSMUSG00000015882		Mblk1-related protein-1; transcription factor MLR1. [Source:RefSeq;Acc:NM_172153]	ENSMUST00000067997	351	351	4	yes	no	no	no	0	0	?	2:no	0.00
ENSMUSG00000015882	A830039H10Rik	Mblk1-related protein-1; transcription factor MLR1. [Source:RefSeq;Acc:NM_172153]	ENSMUST00000016026	1554	1554	7	yes	no	no	no	0	0	?	2:no	0.00
ENSMUSG00000015882	A830039H10Rik	Mblk1-related protein-1; transcription factor MLR1. [Source:RefSeq;Acc:NM_172153]	ENSMUST00000045586	3311	801	6	yes	no	no	no	0	0	?	2:no	0.00
ENSMUSG00000015889	Lta4h	Leukotriene A-4 hydrolase (EC 3.3.2.6) (LTA-4 hydrolase) (Leukotriene A(4) hydrolase). [Source:Uniprot/SWISSPROT;Acc:P24527]	ENSMUST00000016033	1985	1836	19	no	no	no	yes	?	?	?	2:no	0.02
ENSMUSG00000015890	Amdhd1		ENSMUST00000016034	2409	1281	9	no	no	no	yes	0	0	?	2:no	0.00
ENSMUSG00000015932	Dstn	Destrin (Actin-depolymerizing factor) (ADF) (Sid 23). [Source:Uniprot/SWISSPROT;Acc:Q9R0P5]	ENSMUST00000016076	1620	498	4	no	no	no	yes	0.5	0	?	1:yes	0.89
ENSMUSG00000015937	H2afy	H2A histone family, member Y; MACROH2A1.2. [Source:RefSeq;Acc:NM_012015]	ENSMUST00000016081	1215	1119	8	no	no	yes	no	0	0.1428571	?	2:no	0.00
ENSMUSG00000015937	H2afy	H2A histone family, member Y; MACROH2A1.2. [Source:RefSeq;Acc:NM_012015]	ENSMUST00000045788	1110	1110	8	no	no	yes	no	0	0.1428571	?	2:no	0.00
ENSMUSG00000015942	Gtf2ird2	gtf2ird2. [Source:RefSeq;Acc:NM_053266]	ENSMUST00000016086	3475	2811	16	yes	no	no	no	?	?	?	2:no	0.00
ENSMUSG00000015943	Bola1		ENSMUST00000016087	729	414	2	no	no	no	no	0	0	?	1:yes	0.95
ENSMUSG00000015944	Gats	opposite strand transcription unit to Stag3; Gats protein. [Source:RefSeq;Acc:NM_030719]	ENSMUST00000016088	3800	990	9	no	no	no	no	?	?	?	2:no	0.00
ENSMUSG00000015947	Fcgr1	High affinity immunoglobulin gamma Fc receptor I precursor (Fc-gamma RI) (FcRI) (IgG Fc receptor I). [Source:Uniprot/SWISSPROT;Acc:P26151]	ENSMUST00000029748	2589	1215	6	no	no	no	no	0	0.375	?	2:no	0.00
ENSMUSG00000015950	Ncf1	Neutrophil cytosol factor 1 (NCF-1) (Neutrophil NADPH oxidase factor 1) (47 kDa neutrophil oxidase factor) (p47-phox) (NCF-47K). [Source:Uniprot/SWISSPROT;Acc:Q09014]	ENSMUST00000016094	2550	1173	11	no	no	no	no	0	0.5	?	2:no	0.00
ENSMUSG00000015957	Wnt11	Wnt-11 protein precursor. [Source:Uniprot/SWISSPROT;Acc:P48615]	ENSMUST00000033005	2718	1065	6	no	no	no	yes	0	0.4285714	?	2:no	0.00
ENSMUSG00000015957	Wnt11	Wnt-11 protein precursor. [Source:Uniprot/SWISSPROT;Acc:P48615]	ENSMUST00000067495	3077	1065	5	no	no	no	yes	0	0.4285714	?	2:no	0.00
ENSMUSG00000015961	Adss	Adenylosuccinate synthetase, non-muscle isozyme (EC 6.3.4.4) (IMP-- aspartate ligase 2) (AdSS 2) (AMPSase 2). [Source:Uniprot/SWISSPROT;Acc:P46664]	ENSMUST00000016105	2553	1371	13	no	no	no	no	0	0.1666667	?	2:no	0.32
ENSMUSG00000015962	1700016C15Rik		ENSMUST00000016106	749	438	6	no	no	yes	no	?	?	?	1:yes	0.76
ENSMUSG00000015966	Il17rb	Interleukin-17B receptor precursor (IL-17B receptor) (IL-17 receptor homolog 1) (IL-17Rh1) (IL17Rh1) (IL-17ER). [Source:Uniprot/SWISSPROT;Acc:Q9JIP3]	ENSMUST00000016110	2067	1506	11	no	no	no	no	?	?	?	2:no	0.23
ENSMUSG00000015968	Cacna1d	Voltage-dependent L-type calcium channel alpha-1D subunit (Voltage- gated calcium channel alpha subunit Cav1.3) (Calcium channel, L type, alpha-1 polypeptide isoform 2) (Fragment). [Source:Uniprot/SWISSPROT;Acc:Q99246]	ENSMUST00000057695	5610	5610	41	no	no	no	no	0	0.5714286	?	2:no	0.00
ENSMUSG00000015970	Chdh	Choline dehydrogenase, mitochondrial precursor (EC 1.1.99.1) (CHD) (CDH). [Source:Uniprot/SWISSPROT;Acc:Q8BJ64]	ENSMUST00000022556	1485	1485	8	no	no	no	no	0	0	?	1:yes	0.85
ENSMUSG00000015970	Chdh	Choline dehydrogenase, mitochondrial precursor (EC 1.1.99.1) (CHD) (CDH). [Source:Uniprot/SWISSPROT;Acc:Q8BJ64]	ENSMUST00000067620	5630	1791	8	no	no	no	no	0	0	?	2:no	0.00
ENSMUSG00000015970	Chdh	Choline dehydrogenase, mitochondrial precursor (EC 1.1.99.1) (CHD) (CDH). [Source:Uniprot/SWISSPROT;Acc:Q8BJ64]	ENSMUST00000073443	3406	1791	8	no	no	no	no	0	0	?	2:no	0.03
ENSMUSG00000015971	Actr8	Actin-related protein 8. [Source:Uniprot/SWISSPROT;Acc:Q8R2S9]	ENSMUST00000016115	2064	1875	13	no	no	yes	no	0	0	?	2:no	0.00
ENSMUSG00000015980	Lrrc27		ENSMUST00000016124	2113	1572	12	no	no	no	no	?	?	?	2:no	0.20
ENSMUSG00000015981	Stk32c	serine/threonine kinase 32C; hypothetical serine/threonine protein kinase; PKE protein kinase. [Source:RefSeq;Acc:NM_021302]	ENSMUST00000016125	2161	1467	12	no	no	no	yes	0	0	?	1:yes	0.69
ENSMUSG00000015994	Fnta	Protein farnesyltransferase/geranylgeranyltransferase type I alpha subunit (EC 2.5.1.58) (EC 2.5.1.59) (CAAX farnesyltransferase alpha subunit) (Ras proteins prenyltransferase alpha) (FTase-alpha) (Type I protein geranyl-geranyltransferase alpha subunit)	ENSMUST00000016138	1881	1134	9	no	no	no	yes	0	0	?	1:yes	0.87
ENSMUSG00000016018	Skiv2l2		ENSMUST00000022281	3309	3123	27	no	no	no	no	0.2	0	?	2:no	0.00
ENSMUSG00000016024	Lbp	Lipopolysaccharide-binding protein precursor (LBP). [Source:Uniprot/SWISSPROT;Acc:Q61805]	ENSMUST00000016168	1917	1446	15	no	no	no	no	0.1666667	0.1666667	?	2:no	0.00
ENSMUSG00000016028	Celsr1	Cadherin EGF LAG seven-pass G-type receptor 1 precursor. [Source:Uniprot/SWISSPROT;Acc:O35161]	ENSMUST00000016172	10839	9072	35	no	no	no	yes	0	0.3333333	?	2:no	0.00
ENSMUSG00000016087	Fli1	Friend leukemia integration 1 transcription factor (Retroviral integration site protein Fli-1). [Source:Uniprot/SWISSPROT;Acc:P26323]	ENSMUST00000016231	1603	1359	9	no	yes	no	yes	?	?	?	1:yes	0.55
ENSMUSG00000016128	Stard13	StAR-related lipid transfer protein 13 (StARD13) (START domain- containing protein 13). [Source:Uniprot/SWISSPROT;Acc:Q923Q2]	ENSMUST00000062015	5469	3342	13	no	no	yes	no	0	1	?	2:no	0.00
ENSMUSG00000016150	Odz1	odd Oz/ten-m homolog 1. [Source:RefSeq;Acc:NM_011855]	ENSMUST00000016294	9187	8202	33	no	no	no	no	?	?	?	2:no	0.00
ENSMUSG00000016179	Camk1g	calcium/calmodulin-dependent protein kinase I gamma; CLICK III. [Source:RefSeq;Acc:NM_144817]	ENSMUST00000016323	2401	1434	13	no	no	no	no	0	0	?	2:no	0.00
ENSMUSG00000016194	Hsd11b1	Corticosteroid 11-beta-dehydrogenase, isozyme 1 (EC 1.1.1.146) (11-DH) (11-beta-hydroxysteroid dehydrogenase 1) (11-beta-HSD1) (11beta- HSD1A). [Source:Uniprot/SWISSPROT;Acc:P50172]	ENSMUST00000016338	1312	879	7	no	no	no	no	0.1666667	0.1666667	?	2:no	0.00
ENSMUSG00000016200	Syt14	synaptotagmin XIV. [Source:RefSeq;Acc:NM_181546]	ENSMUST00000016344	1808	1668	8	no	no	no	no	0	0.7142857	?	2:no	0.00
ENSMUSG00000016206	H2-M3	histocompatibility 2, M region locus 3. [Source:RefSeq;Acc:NM_013819]	ENSMUST00000038580	1008	1008	5	no	yes	no	no	0	0	?	2:no	0.00
ENSMUSG00000016239	Lonrf3		ENSMUST00000016383	2848	2262	11	no	no	no	no	0	0.125	?	2:no	0.00
ENSMUSG00000016252	Atp5e	ATP synthase epsilon chain, mitochondrial (EC 3.6.3.14). [Source:Uniprot/SWISSPROT;Acc:P56382]	ENSMUST00000016396	407	159	3	no	no	no	no	?	?	?	1:yes	0.71
ENSMUSG00000016253	Th1l	Negative elongation factor D (NELF-D) (TH1-like protein). [Source:Uniprot/SWISSPROT;Acc:Q922L6]	ENSMUST00000016397	2274	1776	15	no	no	yes	no	0	0.3333333	?	2:no	0.25
ENSMUSG00000016255			ENSMUST00000016399	1356	1356	4	no	yes	no	no	?	?	?	1:yes	0.57
ENSMUSG00000016256	Ctsz	Cathepsin Z precursor (EC 3.4.22.-). [Source:Uniprot/SWISSPROT;Acc:Q9WUU7]	ENSMUST00000016400	1393	921	6	no	no	no	no	0	0.25	?	2:no	0.00
ENSMUSG00000016257	2310042G06Rik		ENSMUST00000016401	1389	588	6	no	no	no	no	?	?	?	1:yes	0.66
ENSMUSG00000016262	Sertad4	SERTA domain containing 4. [Source:RefSeq;Acc:NM_198247]	ENSMUST00000016406	3315	1116	4	no	no	no	no	?	?	?	2:no	3.0e-03
ENSMUSG00000016283	H2-M2	histocompatibility 2, M region locus 2. [Source:RefSeq;Acc:NM_008204]	ENSMUST00000016427	1528	915	4	no	no	no	no	0	0	?	2:no	0.00
ENSMUSG00000016283	H2-M2	histocompatibility 2, M region locus 2. [Source:RefSeq;Acc:NM_008204]	ENSMUST00000077662	1038	1038	6	no	no	no	no	0	0	?	2:no	0.00
ENSMUSG00000016308	Ube2a	Ubiquitin-conjugating enzyme E2 A (EC 6.3.2.19) (Ubiquitin-protein ligase A) (Ubiquitin carrier protein A) (HR6A) (mHR6A). [Source:Uniprot/SWISSPROT;Acc:Q9Z255]	ENSMUST00000016452	1662	459	6	yes	no	no	yes	0.1428571	0	?	1:yes	0.67
ENSMUSG00000016319	Slc25a5	ADP,ATP carrier protein, fibroblast isoform (ADP/ATP translocase 2) (Adenine nucleotide translocator 2) (ANT 2). [Source:Uniprot/SWISSPROT;Acc:P51881]	ENSMUST00000016463	1241	897	4	no	no	no	no	0	0.4285714	?	1:yes	0.88
ENSMUSG00000016327	Atp1b4	X/potassium-transporting ATPase beta-m chain (X,K-ATPase beta-m subunit). [Source:Uniprot/SWISSPROT;Acc:Q99ME6]	ENSMUST00000016471	4062	1071	8	no	no	no	no	0.1666667	0.5	?	2:no	0.00
ENSMUSG00000016344	2700038C09Rik		ENSMUST00000016488	831	348	5	no	no	no	no	?	?	?	1:yes	0.75
ENSMUSG00000016346		Potassium voltage-gated channel subfamily KQT member 2 (Voltage-gated potassium channel subunit Kv7.2) (Potassium channel alpha subunit KvLQT2) (KQT-like 2). [Source:Uniprot/SWISSPROT;Acc:Q9Z351]	ENSMUST00000049792	2977	2265	16	no	no	no	no	?	?	?	2:no	4.0e-03
ENSMUSG00000016346		Potassium voltage-gated channel subfamily KQT member 2 (Voltage-gated potassium channel subunit Kv7.2) (Potassium channel alpha subunit KvLQT2) (KQT-like 2). [Source:Uniprot/SWISSPROT;Acc:Q9Z351]	ENSMUST00000072952	1050	1050	8	no	no	no	no	?	?	?	1:yes	0.67
ENSMUSG00000016346		Potassium voltage-gated channel subfamily KQT member 2 (Voltage-gated potassium channel subunit Kv7.2) (Potassium channel alpha subunit KvLQT2) (KQT-like 2). [Source:Uniprot/SWISSPROT;Acc:Q9Z351]	ENSMUST00000080022	2619	2619	11	no	no	no	no	?	?	?	2:no	4.0e-03
ENSMUSG00000016346		Potassium voltage-gated channel subfamily KQT member 2 (Voltage-gated potassium channel subunit Kv7.2) (Potassium channel alpha subunit KvLQT2) (KQT-like 2). [Source:Uniprot/SWISSPROT;Acc:Q9Z351]	ENSMUST00000081528	1846	1713	14	no	no	no	no	?	?	?	2:no	0.12
ENSMUSG00000016346	Kcnq2	Potassium voltage-gated channel subfamily KQT member 2 (Voltage-gated potassium channel subunit Kv7.2) (Potassium channel alpha subunit KvLQT2) (KQT-like 2). [Source:Uniprot/SWISSPROT;Acc:Q9Z351]	ENSMUST00000016491	2992	2280	17	no	no	no	no	?	?	?	2:no	2.0e-03
ENSMUSG00000016349	Eef1a2	Elongation factor 1-alpha 2 (EF-1-alpha-2) (Elongation factor 1 A-2) (eEF1A-2) (Statin S1). [Source:Uniprot/SWISSPROT;Acc:P27706]	ENSMUST00000055990	2047	1392	8	no	no	no	no	?	?	?	2:no	0.38
ENSMUSG00000016356		Protein KIAA1510 (Fragment). [Source:Uniprot/SWISSPROT;Acc:Q923P0]	ENSMUST00000076420	1926	1926	21	no	no	no	no	0	0.5	?	2:no	0.00
ENSMUSG00000016356	Col20a1	Protein KIAA1510 (Fragment). [Source:Uniprot/SWISSPROT;Acc:Q923P0]	ENSMUST00000080705	2345	300	24	no	no	no	no	0	0.5	?	2:no	0.00
ENSMUSG00000016382	Pls3	plastin 3 precursor; T-plastin; plastin 3, T. [Source:RefSeq;Acc:NM_145629]	ENSMUST00000033547	3206	1893	16	no	no	no	no	0	0	?	2:no	0.01
ENSMUSG00000016386	Mpped2		ENSMUST00000016530	744	744	7	no	no	no	no	0	0	?	1:yes	0.95
ENSMUSG00000016409	2610020O08Rik	nuclear NF-kappaB activating protein. [Source:RefSeq;Acc:NM_025937]	ENSMUST00000016553	4209	1248	9	no	no	no	yes	?	?	?	2:no	0.00
ENSMUSG00000016427	Ndufa1	NADH-ubiquinone oxidoreductase MWFE subunit (EC 1.6.5.3) (EC 1.6.99.3) (Complex I-MWFE) (CI-MWFE). [Source:Uniprot/SWISSPROT;Acc:O35683]	ENSMUST00000016571	396	213	3	no	no	no	no	0	0	?	2:no	0.00
ENSMUSG00000016458	Wt1	Wilms' tumor protein homolog. [Source:Uniprot/SWISSPROT;Acc:P22561]	ENSMUST00000016602	3090	1350	10	no	no	no	no	9.090909E-02	9.090909E-02	?	2:no	0.00
ENSMUSG00000016481	Crry	complement receptor related protein. [Source:RefSeq;Acc:NM_013499]	ENSMUST00000027918	1523	1449	11	no	no	no	no	0	0.5	?	2:no	0.00
ENSMUSG00000016481	Crry	complement receptor related protein. [Source:RefSeq;Acc:NM_013499]	ENSMUST00000050669	771	771	6	no	no	no	no	0	0.5	?	2:no	0.00
ENSMUSG00000016481	Crry	complement receptor related protein. [Source:RefSeq;Acc:NM_013499]	ENSMUST00000062842	1417	1149	10	no	no	no	no	0	0.5	?	2:no	0.00
ENSMUSG00000016481	Crry	complement receptor related protein. [Source:RefSeq;Acc:NM_013499]	ENSMUST00000075451	1551	1323	10	no	no	no	no	0	0.5	?	2:no	0.00
ENSMUSG00000016487	Ppfibp1	Liprin-beta 1 (Protein tyrosine phosphatase receptor type f polypeptide-interacting protein binding protein 1) (PTPRF-interacting protein binding protein 1). [Source:Uniprot/SWISSPROT;Acc:Q8C8U0]	ENSMUST00000016631	4855	2943	27	yes	no	no	no	?	?	?	2:no	0.00
ENSMUSG00000016493	Cd46	membrane cofactor protein. [Source:RefSeq;Acc:NM_010778]	ENSMUST00000016637	1213	1098	11	no	no	no	no	0	0	?	1:yes	0.88
ENSMUSG00000016494	Cd34	Hematopoietic progenitor cell antigen CD34 precursor. [Source:Uniprot/SWISSPROT;Acc:Q64314]	ENSMUST00000016638	2389	1149	8	no	no	no	no	0	0	?	1:yes	0.61
ENSMUSG00000016495	5033414D02Rik		ENSMUST00000016639	937	444	6	no	yes	no	yes	?	?	?	1:yes	0.78
ENSMUSG00000016496	Cd274	programmed cell death 1 ligand 1. [Source:RefSeq;Acc:NM_021893]	ENSMUST00000016640	3624	873	7	no	no	no	yes	0	0	?	2:no	1.0e-03
ENSMUSG00000016498	Pdcd1lg2	programmed cell death 1 ligand 2; butyrophilin-like protein. [Source:RefSeq;Acc:NM_021396]	ENSMUST00000016642	1627	744	3	no	no	no	no	?	?	?	1:yes	0.58
ENSMUSG00000016503	Gtf3a	general transcription factor III A. [Source:RefSeq;Acc:NM_025652]	ENSMUST00000016647	1268	1200	9	no	no	yes	no	0	0	?	1:yes	0.90
ENSMUSG00000016510	2810012L14Rik		ENSMUST00000016654	1709	831	5	no	no	yes	no	0.5	0	?	1:yes	1.00
ENSMUSG00000016510	2810012L14Rik		ENSMUST00000066675	4892	831	4	no	no	yes	no	0.5	0	?	1:yes	1.00
ENSMUSG00000016520	Lnx2	Ligand of Numb-protein X 2 (Numb-binding protein 2). [Source:Uniprot/SWISSPROT;Acc:Q91XL2]	ENSMUST00000016664	4052	2064	10	no	yes	no	yes	0	0	?	2:no	0.00
ENSMUSG00000016524	Il19	Interleukin 19 (Fragment). [Source:Uniprot/SPTREMBL;Acc:Q8CJ70]	ENSMUST00000016668	1023	531	5	no	no	no	no	0	0.3333333	?	2:no	0.00
ENSMUSG00000016526	Dyrk3	dual-specificity tyrosine-(Y)-phosphorylation regulated kinase 3. [Source:RefSeq;Acc:NM_145508]	ENSMUST00000016670	2966	1761	3	no	no	no	no	0	0	?	2:no	0.20
[truncated: 20,357 more rows]
