# Supplementary material for: Mining housekeeping genes with a Naive Bayes classifier
Source: BMC Genomics. 2006 Oct 30;7:277. doi: 10.1186/1471-2164-7-277 (PMC1635426; doi:10.1186/1471-2164-7-277)
Supplement: Additional file 3 — Attributes values and housekeeping probabilities for all EMBL fruit fly genes. The file contains the following attributes in tab separated format: 1. EMBL_gene_id = The EMBL gene identifier, 2. FlyBase_symbol = the FlyBase symbol 3. description = a textual description of the gene function, 4. EMBL_transcript_id = The EMBL transcript identifier, 5. cDNA_length = cDNA length (entire pre-splicing mRNA length: exons + introns + other untranslated regions), 6. cds_length = Coding sequence length (exons only), 7. exons_nr = Number of exons, 8. 3_MAR_presence = Presence of S/MAR in the 3' region, 9. 5_MAR_presence = Presence of S/MAR in the 5' region, 10. 5_polyA_18_presence = Presence of Poly(dA-dT) (with length of 18 or more bp) in the 5' region, 11. 5_CCGNN_2_5_presence = Presence of (CCGNN)2–5 in the 5' region, 12. perc_go_ts_match =Percent of GO terms for the gene that match with the tissue specific GO terms list, 13. perc_go_hk_match = Percent of GO terms for the gene that match with the housekeeping GO terms list, 14. is_hk = The housekeeping or tissue specific former classification from published lists (when known), 15. predicted_class = The predicted class given the probability (class is housekeeping if housekeeping probability ≥ 50%, tissue specific if probability ≤ 50%) 16. hk_probability = The new housekeeping probability generated by the Naive Bayes classifier When a value was unknown it was represented by a question mark, following the "arff" file standard for machine learning. [file 1471-2164-7-277-S3.tsv]

EMBL_gene_id Flybase_name	description	EMBL_transcript_id	cDNA_length	cds_length	exons_nr	5_MAR_presence	3_MAR_presence	5_polyA_18_presence	5_CCGNN_2_5_presence	perc_go_hk_match	perc_go_ts_match	is_hk	predicted_class	hk_probability
CG10000		Putative polypeptide N-acetylgalactosaminyltransfe	CG10000-RA	2528	1677	7	no	no	no	no	0	0.3333333	?	2:no	4.0e-03
CG10001	AR-2	CG10001-PA [Source:RefSeq_peptide;Acc:NP_524544]	CG10001-RA	1624	1074	4	no	yes	no	no	?	?	?	2:no	0.07
CG10002	fkh	Fork head protein. [Source:Uniprot/SWISSPROT;Acc:P	CG10002-RA	3268	1533	1	no	yes	no	yes	?	?	?	2:no	0.22
CG10005		CG10005-PA [Source:RefSeq_peptide;Acc:NP_650137]	CG10005-RA	1049	696	4	no	no	no	no	?	?	?	2:no	0.06
CG10006		CG10006-PA [Source:RefSeq_peptide;Acc:NP_648732]	CG10006-RA	1560	1560	3	no	yes	no	yes	0	0.5	?	2:no	2.0e-03
CG10007		CG10007-PA [Source:RefSeq_peptide;Acc:NP_650136]	CG10007-RA	1549	1146	4	no	no	no	no	?	?	?	2:no	0.05
CG10009	Noa36	Zinc finger protein 330 homolog (Nucleolar autoant	CG10009-RA	1130	948	2	no	no	no	no	?	?	?	2:no	0.02
CG10011		CG10011-PA [Source:RefSeq_peptide;Acc:NP_651624]	CG10011-RA	8654	6360	6	no	no	no	no	0	0.25	?	2:no	3.0e-03
CG10013		CG10013-PA [Source:RefSeq_peptide;Acc:NP_650175]	CG10013-RA	1692	1398	1	no	no	no	no	?	?	?	2:no	0.05
CG10014		CG10014-PA [Source:RefSeq_peptide;Acc:NP_650164]	CG10014-RA	1448	1266	4	no	no	no	no	?	?	?	2:no	0.02
CG10016	drm	CG10016-PA, isoform A [Source:RefSeq_peptide;Acc:N	CG10016-RA	2333	246	3	no	no	no	no	?	?	?	2:no	0.22
CG10016	drm	CG10016-PA, isoform A [Source:RefSeq_peptide;Acc:N	CG10016-RB	2231	246	3	no	no	no	no	?	?	?	2:no	0.22
CG10017		CG10017-PA [Source:RefSeq_peptide;Acc:NP_608796]	CG10017-RA	800	798	2	no	no	no	no	?	?	?	2:no	0.22
CG10018	Snm1	CG10018-PA [Source:RefSeq_peptide;Acc:NP_649548]	CG10018-RA	2589	2292	3	yes	no	no	no	?	?	?	2:no	0.01
CG10019		CG10019-PA [Source:RefSeq_peptide;Acc:NP_608805]	CG10019-RA	3396	3396	12	no	yes	no	no	0	0	?	2:no	3.0e-03
CG10021	bowl	CG10021-PA, isoform A [Source:RefSeq_peptide;Acc:N	CG10021-RA	3493	2235	3	no	yes	no	no	?	?	?	2:no	0.01
CG10021	bowl	CG10021-PA, isoform A [Source:RefSeq_peptide;Acc:N	CG10021-RB	3515	2235	4	no	yes	no	no	?	?	?	2:no	0.01
CG10021	bowl	CG10021-PA, isoform A [Source:RefSeq_peptide;Acc:N	CG10021-RC	3425	2235	4	no	yes	no	no	?	?	?	2:no	0.01
CG10021	bowl	CG10021-PA, isoform A [Source:RefSeq_peptide;Acc:N	CG10021-RD	3638	2235	4	no	yes	no	no	?	?	?	2:no	0.01
CG10023	Fak56D	CG10023-PC, isoform C [Source:RefSeq_peptide;Acc:N	CG10023-RA	4705	3603	15	no	no	no	no	?	?	?	2:no	0.00
CG10023	Fak56D	CG10023-PC, isoform C [Source:RefSeq_peptide;Acc:N	CG10023-RB	4439	3603	16	no	no	no	no	?	?	?	2:no	0.00
CG10023	Fak56D	CG10023-PC, isoform C [Source:RefSeq_peptide;Acc:N	CG10023-RC	4150	3603	16	no	no	no	no	?	?	?	2:no	0.00
CG10026		CG10026-PC, isoform C [Source:RefSeq_peptide;Acc:N	CG10026-RA	1588	873	7	yes	no	no	no	0	0	?	2:no	0.05
CG10026		CG10026-PC, isoform C [Source:RefSeq_peptide;Acc:N	CG10026-RB	1536	900	6	yes	no	no	no	0	0	?	2:no	0.04
CG10026		CG10026-PC, isoform C [Source:RefSeq_peptide;Acc:N	CG10026-RC	1210	873	6	yes	no	no	no	0	0	?	2:no	0.01
CG10029		CG10029-PA [Source:RefSeq_peptide;Acc:NP_649716]	CG10029-RA	1233	1233	2	no	no	no	no	0	0	?	2:no	0.09
CG10031		CG10031-PA [Source:RefSeq_peptide;Acc:NP_608802]	CG10031-RA	472	390	2	no	no	no	no	0	0	?	1:yes	0.68
CG10032		CG10032-PA [Source:RefSeq_peptide;Acc:NP_649714]	CG10032-RA	813	813	2	no	no	no	no	?	?	?	2:no	0.22
CG10033	for	cGMP-dependent protein kinase, isozyme 2 forms cD4	CG10033-RA	4593	3267	10	no	no	no	yes	?	?	?	2:no	0.03
CG10033	for	cGMP-dependent protein kinase, isozyme 2 forms cD4	CG10033-RB	3436	2229	8	no	no	no	yes	?	?	?	2:no	0.01
CG10033	for	cGMP-dependent protein kinase, isozyme 2 forms cD4	CG10033-RC	3727	2685	8	no	no	no	yes	?	?	?	2:no	0.01
CG10033	for	cGMP-dependent protein kinase, isozyme 2 forms cD4	CG10033-RD	4254	2685	8	no	no	no	yes	?	?	?	2:no	0.01
CG10033	for	cGMP-dependent protein kinase, isozyme 2 forms cD4	CG10033-RE	4287	2805	7	no	no	no	yes	?	?	?	2:no	0.05
CG10033	for	cGMP-dependent protein kinase, isozyme 2 forms cD4	CG10033-RF	4037	2685	9	no	no	no	yes	?	?	?	2:no	2.0e-03
CG10033	for	cGMP-dependent protein kinase, isozyme 2 forms cD4	CG10033-RG	3775	2685	8	no	no	no	yes	?	?	?	2:no	0.01
CG10033	for	cGMP-dependent protein kinase, isozyme 2 forms cD4	CG10033-RH	4314	3267	9	no	no	no	yes	?	?	?	2:no	7.0e-03
CG10033	for	cGMP-dependent protein kinase, isozyme 2 forms cD4	CG10033-RI	4579	3267	10	no	no	no	yes	?	?	?	2:no	0.03
CG10033	for	cGMP-dependent protein kinase, isozyme 2 forms cD4	CG10033-RJ	3835	2805	7	no	no	no	yes	?	?	?	2:no	0.05
CG10034	tj	CG10034-PA [Source:RefSeq_peptide;Acc:NP_609969]	CG10034-RA	1530	1530	1	no	no	no	no	?	?	?	2:no	0.05
CG10035		CG10035-PA [Source:RefSeq_peptide;Acc:NP_650182]	CG10035-RA	971	861	2	yes	yes	no	yes	?	?	?	2:no	0.11
CG10036	otp	Homeobox protein orthopedia. [Source:Uniprot/SWISS	CG10036-RA	1458	795	6	no	no	no	no	?	?	?	2:no	0.13
CG10036	otp	Homeobox protein orthopedia. [Source:Uniprot/SWISS	CG10036-RB	1545	882	6	no	no	no	no	?	?	?	2:no	0.04
CG10037	vvl	POU-domain protein CF1A (Chorion factor 1A) (CF1-A	CG10037-RA	3383	1284	1	no	yes	no	no	?	?	?	2:no	0.06
CG10038		CG10038-PB, isoform B [Source:RefSeq_peptide;Acc:N	CG10038-RA	1180	978	5	no	no	no	no	?	?	?	2:no	0.02
CG10038		CG10038-PB, isoform B [Source:RefSeq_peptide;Acc:N	CG10038-RB	1138	930	6	no	no	no	no	?	?	?	2:no	0.03
CG10039		CG10039-PA [Source:RefSeq_peptide;Acc:NP_608816]	CG10039-RA	456	456	2	no	yes	no	no	?	?	?	1:yes	0.60
CG1004	rho	Rhomboid protein (EC 3.4.21.-) (Veinlet protein).	CG1004-RA	2558	1068	4	no	no	no	no	?	?	?	2:no	0.01
CG10041		CG10041-PA [Source:RefSeq_peptide;Acc:NP_650177]	CG10041-RA	819	819	2	no	no	no	no	0	0	?	2:no	0.26
CG10042	MBD-R2	CG10042-PA, isoform A [Source:RefSeq_peptide;Acc:N	CG10042-RA	3698	3246	6	no	no	no	no	?	?	?	2:no	0.01
CG10042	MBD-R2	CG10042-PA, isoform A [Source:RefSeq_peptide;Acc:N	CG10042-RB	3859	3510	5	no	no	no	no	?	?	?	2:no	7.0e-03
CG10043	rtGEF	CG10043-PB, isoform B [Source:RefSeq_peptide;Acc:N	CG10043-RA	3341	2064	8	no	no	no	no	?	?	?	2:no	5.0e-03
CG10043	rtGEF	CG10043-PB, isoform B [Source:RefSeq_peptide;Acc:N	CG10043-RB	2980	2064	8	no	no	no	no	?	?	?	2:no	0.01
CG10045	GstD1	Glutathione S-transferase 1-1 (EC 2.5.1.18) (GST c	CG10045-RA	829	630	2	no	no	no	no	?	?	?	2:no	0.48
CG10047	SytIV	CG10047-PA [Source:RefSeq_peptide;Acc:NP_477464]	CG10047-RA	3109	1425	5	no	no	no	no	?	?	?	2:no	0.04
CG10050		CG10050-PA [Source:RefSeq_peptide;Acc:NP_649713]	CG10050-RA	1888	756	2	no	no	no	no	?	?	?	2:no	0.13
CG10051		CG10051-PA [Source:RefSeq_peptide;Acc:NP_611414]	CG10051-RA	2764	2601	7	yes	no	no	no	?	?	?	2:no	0.24
CG10052	Rx	Retinal homeobox protein Rx (DRx1) (DRx). [Source:	CG10052-RA	3242	2622	6	no	yes	no	yes	?	?	?	2:no	0.03
CG10053		CG10053-PA [Source:RefSeq_peptide;Acc:NP_649711]	CG10053-RA	838	801	2	yes	no	no	no	?	?	?	2:no	0.13
CG10055		CG10055-PA [Source:RefSeq_peptide;Acc:NP_649703]	CG10055-RA	2402	1827	3	yes	yes	no	no	?	?	?	2:no	0.05
CG10059	MAGE	CG10059-PA [Source:RefSeq_peptide;Acc:NP_649702]	CG10059-RA	939	699	1	no	no	no	no	?	?	?	2:no	0.16
CG10060	G-ialpha65A	Guanine nucleotide-binding protein G(i), alpha sub	CG10060-RA	2082	1068	5	yes	no	no	no	?	?	no	2:no	0.16
CG10061	l(3)s2214	CG10061-PA [Source:RefSeq_peptide;Acc:NP_649701]	CG10061-RA	2760	2706	2	no	no	no	no	?	?	?	2:no	0.21
CG10062		CG10062-PA [Source:RefSeq_peptide;Acc:NP_611416]	CG10062-RA	2904	2589	9	no	yes	no	yes	?	?	?	2:no	9.0e-03
CG10063		CG10063-PA [Source:RefSeq_peptide;Acc:NP_648068]	CG10063-RA	785	639	2	no	no	no	no	?	?	?	2:no	0.48
CG10064		CG10064-PA [Source:RefSeq_peptide;Acc:NP_648065]	CG10064-RA	2443	2229	5	no	no	no	no	?	?	?	2:no	4.0e-03
CG10067	Act57B	Actin 57B. [Source:Uniprot/SWISSPROT;Acc:P53501]	CG10067-RA	1726	1131	2	no	no	no	yes	?	?	?	2:no	0.10
CG10068		CG10068-PA [Source:RefSeq_peptide;Acc:NP_649695]	CG10068-RA	2113	951	2	no	no	no	no	?	?	?	2:no	0.04
CG10069		CG10069-PC, isoform C [Source:RefSeq_peptide;Acc:N	CG10069-RA	2214	1587	7	no	no	no	no	0	0.5	?	2:no	2.0e-03
CG10069		CG10069-PC, isoform C [Source:RefSeq_peptide;Acc:N	CG10069-RB	2310	1701	7	no	no	no	no	0	0.5	?	2:no	2.0e-03
CG10069		CG10069-PC, isoform C [Source:RefSeq_peptide;Acc:N	CG10069-RC	2553	1587	7	no	no	no	no	0	0.5	?	2:no	2.0e-03
CG1007	emc	Extra-macrochaetae protein. [Source:Uniprot/SWISSP	CG1007-RA	2056	600	2	no	no	no	no	?	?	?	2:no	0.23
CG10071	RpL29	60S ribosomal protein L29 (L43). [Source:Uniprot/S	CG10071-RA	333	231	4	no	no	no	no	?	?	?	2:no	0.41
CG10071	RpL29	60S ribosomal protein L29 (L43). [Source:Uniprot/S	CG10071-RB	380	231	3	no	no	no	no	?	?	?	1:yes	0.62
CG10071	RpL29	60S ribosomal protein L29 (L43). [Source:Uniprot/S	CG10071-RC	319	231	3	no	no	no	no	?	?	?	1:yes	0.62
CG10072	sgl	UDP-glucose 6-dehydrogenase (EC 1.1.1.22) (UDP-Glc	CG10072-RA	2326	1431	3	no	no	no	no	?	?	?	2:no	0.01
CG10073		CG10073-PA [Source:RefSeq_peptide;Acc:NP_611417]	CG10073-RA	2763	2622	11	yes	no	no	no	?	?	?	2:no	0.01
CG10075		CG10075-PA [Source:RefSeq_peptide;Acc:NP_648064]	CG10075-RA	915	780	4	no	yes	no	no	?	?	?	2:no	0.03
CG10076	spir	CG10076-PC, isoform C [Source:RefSeq_peptide;Acc:N	CG10076-RA	4890	3063	17	no	no	no	yes	?	?	?	2:no	0.01
CG10076	spir	CG10076-PC, isoform C [Source:RefSeq_peptide;Acc:N	CG10076-RB	4803	2976	16	no	no	no	yes	?	?	?	2:no	0.01
CG10076	spir	CG10076-PC, isoform C [Source:RefSeq_peptide;Acc:N	CG10076-RC	3444	1878	9	no	no	no	yes	?	?	?	2:no	3.0e-03
CG10076	spir	CG10076-PC, isoform C [Source:RefSeq_peptide;Acc:N	CG10076-RD	2649	1758	12	no	no	no	yes	?	?	?	2:no	5.0e-03
CG10077		CG10077-PB, isoform B [Source:RefSeq_peptide;Acc:N	CG10077-RA	3547	2457	5	yes	yes	no	no	0	0.3333333	?	2:no	0.00
CG10077		CG10077-PB, isoform B [Source:RefSeq_peptide;Acc:N	CG10077-RB	2465	474	1	yes	yes	no	no	0	0.3333333	?	2:no	1.0e-03
CG10078	Prat2	CG10078-PA, isoform A [Source:RefSeq_peptide;Acc:N	CG10078-RA	1743	1413	2	no	no	no	yes	?	?	?	2:no	0.09
CG10078	Prat2	CG10078-PA, isoform A [Source:RefSeq_peptide;Acc:N	CG10078-RB	1920	1644	3	no	no	no	yes	?	?	?	2:no	0.03
CG10079	Egfr	Epidermal growth factor receptor precursor (EC 2.7	CG10079-RA	4563	4134	5	no	no	no	no	?	?	?	2:no	7.0e-03
CG10079	Egfr	Epidermal growth factor receptor precursor (EC 2.7	CG10079-RB	4648	4281	5	no	no	no	no	?	?	?	2:no	7.0e-03
CG10080		CG10080-PA [Source:RefSeq_peptide;Acc:NP_611592]	CG10080-RA	5180	4635	11	no	no	no	yes	?	?	?	2:no	0.03
CG10081		CG10081-PA [Source:RefSeq_peptide;Acc:NP_611418]	CG10081-RA	2743	2628	11	yes	no	no	no	?	?	?	2:no	0.01
CG10082		CG10082-PB, isoform B [Source:RefSeq_peptide;Acc:N	CG10082-RA	3504	2709	8	no	no	no	no	0	0.5	?	2:no	4.0e-03
CG10082		CG10082-PB, isoform B [Source:RefSeq_peptide;Acc:N	CG10082-RB	2806	2019	6	no	no	no	no	0	0.5	?	2:no	6.0e-03
CG10083		CG10083-PA [Source:RefSeq_peptide;Acc:NP_648657]	CG10083-RA	2518	1596	5	no	no	no	no	0	0.3333333	?	2:no	0.00
CG10084	swm	CG10084-PB, isoform B [Source:RefSeq_peptide;Acc:N	CG10084-RA	4150	3189	6	no	no	no	no	?	?	?	2:no	0.01
CG10084	swm	CG10084-PB, isoform B [Source:RefSeq_peptide;Acc:N	CG10084-RB	4120	3189	5	no	no	no	no	?	?	?	2:no	0.04
CG10086		CG10086-PA [Source:RefSeq_peptide;Acc:NP_649736]	CG10086-RA	1872	1410	3	no	no	no	no	?	?	?	2:no	0.03
CG10089		CG10089-PB, isoform B [Source:RefSeq_peptide;Acc:N	CG10089-RA	1331	984	4	no	yes	no	no	0	0	?	2:no	0.03
CG10089		CG10089-PB, isoform B [Source:RefSeq_peptide;Acc:N	CG10089-RB	1280	984	4	no	yes	no	no	0	0	?	2:no	0.03
CG10089		CG10089-PB, isoform B [Source:RefSeq_peptide;Acc:N	CG10089-RC	1076	984	3	no	yes	no	no	0	0	?	2:no	0.01
CG10089		CG10089-PB, isoform B [Source:RefSeq_peptide;Acc:N	CG10089-RD	1687	1344	7	no	yes	no	no	0	0	?	2:no	0.03
CG1009	Psa	CG1009-PF, isoform F [Source:RefSeq_peptide;Acc:NP	CG1009-RA	3930	2601	6	no	no	no	no	?	?	no	2:no	0.01
CG1009	Psa	CG1009-PF, isoform F [Source:RefSeq_peptide;Acc:NP	CG1009-RB	4023	2601	6	no	no	no	no	?	?	no	2:no	0.01
CG1009	Psa	CG1009-PF, isoform F [Source:RefSeq_peptide;Acc:NP	CG1009-RC	3795	3228	7	no	no	no	no	?	?	no	2:no	0.05
CG1009	Psa	CG1009-PF, isoform F [Source:RefSeq_peptide;Acc:NP	CG1009-RD	3698	2601	6	no	no	no	no	?	?	no	2:no	0.01
CG1009	Psa	CG1009-PF, isoform F [Source:RefSeq_peptide;Acc:NP	CG1009-RE	3729	3162	6	no	no	no	no	?	?	no	2:no	0.01
CG1009	Psa	CG1009-PF, isoform F [Source:RefSeq_peptide;Acc:NP	CG1009-RF	3717	2601	6	no	no	no	no	?	?	no	2:no	0.01
CG10090	Tim17a1	Probable mitochondrial import inner membrane trans	CG10090-RA	1014	669	1	no	no	no	no	?	?	?	2:no	0.16
CG10091	GstD9	CG10091-PA [Source:RefSeq_peptide;Acc:NP_650181]	CG10091-RA	758	657	2	no	no	no	yes	?	?	?	2:no	0.10
CG10092		CG10092-PA [Source:RefSeq_peptide;Acc:NP_649745]	CG10092-RA	1895	1785	5	no	no	no	no	0.3333333	0	?	2:no	0.02
CG10093	Cyp313a3	Probable cytochrome P450 313a3 (EC 1.14.-.-) (CYPC	CG10093-RA	1479	1479	7	yes	no	no	no	?	?	?	2:no	0.03
CG10094	Cyp313a2	Probable cytochrome P450 313a2 (EC 1.14.-.-) (CYPC	CG10094-RA	1482	1482	7	no	no	no	no	?	?	?	2:no	0.09
CG10095	dpr15	CG10095-PA [Source:RefSeq_peptide;Acc:NP_731672]	CG10095-RA	3490	1989	7	no	no	no	no	?	?	?	2:no	0.01
CG10098		CG10098-PA [Source:RefSeq_peptide;Acc:NP_649694]	CG10098-RA	1541	1062	3	no	no	no	no	?	?	?	2:no	0.07
CG10101		CG10101-PA [Source:RefSeq_peptide;Acc:NP_649720]	CG10101-RA	2082	2082	4	yes	no	no	no	0	0	?	2:no	0.02
CG10102		CG10102-PA [Source:RefSeq_peptide;Acc:NP_663307]	CG10102-RA	549	549	2	no	no	no	no	?	?	?	1:yes	0.68
CG10103		CG10103-PA [Source:RefSeq_peptide;Acc:NP_648058]	CG10103-RA	1628	1254	5	no	no	no	yes	?	?	?	2:no	0.14
CG10104		CG10104-PA [Source:RefSeq_peptide;Acc:NP_610961]	CG10104-RA	1541	1215	1	yes	no	yes	yes	0	0	?	1:yes	0.60
CG10105		Hypothetical protein CG10105. [Source:Uniprot/SWIS	CG10105-RA	2026	1710	1	yes	no	no	no	0	0	?	2:no	0.04
CG10106	Tsp42Ee	CG10106-PA [Source:RefSeq_peptide;Acc:NP_523631]	CG10106-RA	1394	687	5	no	no	no	no	?	?	?	2:no	0.10
CG10107		CG10107-PA, isoform A [Source:RefSeq_peptide;Acc:N	CG10107-RA	5852	5502	9	no	no	no	no	0	0	?	2:no	4.0e-03
CG10107		CG10107-PA, isoform A [Source:RefSeq_peptide;Acc:N	CG10107-RB	2540	2136	5	no	no	no	no	0	0	?	2:no	4.0e-03
CG10107		CG10107-PA, isoform A [Source:RefSeq_peptide;Acc:N	CG10107-RC	5867	5502	9	no	no	no	no	0	0	?	2:no	4.0e-03
CG10108	phyl	Phyllopod protein. [Source:Uniprot/SWISSPROT;Acc:Q	CG10108-RA	1837	1203	2	no	no	no	no	?	?	?	2:no	0.08
CG10109	L	CG10109-PA [Source:RefSeq_peptide;Acc:NP_524787]	CG10109-RA	2616	1689	4	no	yes	no	no	?	?	?	2:no	6.0e-03
CG10110	cpsf	Cleavage and polyadenylation specificity factor, 1	CG10110-RA	4576	4368	4	no	yes	no	no	?	?	?	2:no	0.01
CG10110	cpsf	Cleavage and polyadenylation specificity factor, 1	CG10110-RB	4496	4263	4	no	yes	no	no	?	?	?	2:no	0.01
CG10112		CG10112-PA [Source:RefSeq_peptide;Acc:NP_610968]	CG10112-RA	665	435	2	no	yes	no	no	?	?	?	1:yes	0.56
CG10113		CG10113-PA [Source:RefSeq_peptide;Acc:NP_649721]	CG10113-RA	1713	1623	8	no	no	no	no	?	?	?	2:no	0.05
CG10116		CG10116-PA [Source:RefSeq_peptide;Acc:NP_648652]	CG10116-RA	920	870	3	no	no	no	no	0	0	?	2:no	0.37
CG10117	ttv	Exostosin-1 (EC 2.4.1.224) (EC 2.4.1.225) (Protein	CG10117-RA	3999	2283	10	yes	yes	no	no	?	?	?	2:no	4.0e-03
CG10118	ple	Tyrosine 3-monooxygenase (EC 1.14.16.2) (Tyrosine	CG10118-RA	3593	1527	5	no	no	no	no	?	?	no	2:no	7.0e-03
CG10118	ple	Tyrosine 3-monooxygenase (EC 1.14.16.2) (Tyrosine	CG10118-RB	3806	1740	7	no	no	no	no	?	?	no	2:no	0.01
CG10119	LamC	Lamin C (PG-IF). [Source:Uniprot/SWISSPROT;Acc:Q03	CG10119-RA	2404	1866	4	no	no	no	no	?	?	?	2:no	2.0e-03
CG10120	Men	CG10120-PB, isoform B [Source:RefSeq_peptide;Acc:N	CG10120-RA	2773	2280	4	no	no	no	no	?	?	no	2:no	0.01
CG10120	Men	CG10120-PB, isoform B [Source:RefSeq_peptide;Acc:N	CG10120-RB	3015	2292	4	no	no	no	no	?	?	no	2:no	0.01
CG10121	SP1173	CG10121-PB, isoform B [Source:RefSeq_peptide;Acc:N	CG10121-RA	3183	2226	6	no	no	no	no	?	?	?	2:no	0.02
CG10121	SP1173	CG10121-PB, isoform B [Source:RefSeq_peptide;Acc:N	CG10121-RB	3064	2226	5	no	no	no	no	?	?	?	2:no	0.03
CG10121	SP1173	CG10121-PB, isoform B [Source:RefSeq_peptide;Acc:N	CG10121-RC	3571	2226	7	no	no	no	no	?	?	?	2:no	0.01
CG10121	SP1173	CG10121-PB, isoform B [Source:RefSeq_peptide;Acc:N	CG10121-RD	3661	2226	6	no	no	no	no	?	?	?	2:no	8.0e-03
CG10122	RpI1	DNA-directed RNA polymerase I largest subunit (EC	CG10122-RA	5063	4929	10	no	no	no	no	?	?	?	2:no	1.0e-03
CG10123	Top3alpha	DNA topoisomerase III alpha (EC 5.99.1.2). [Source	CG10123-RA	3914	3753	4	no	no	no	no	?	?	?	2:no	5.0e-03
CG10124		CG10124-PA [Source:RefSeq_peptide;Acc:NP_648052]	CG10124-RA	1027	690	4	no	yes	no	no	0	0	?	2:no	0.01
CG10125	zpg	Innexin inx4 (Innexin-4) (Zero population growth p	CG10125-RA	1547	1104	3	no	no	no	no	?	?	?	2:no	0.22
CG10126		CG10126-PB, isoform B [Source:RefSeq_peptide;Acc:N	CG10126-RA	884	648	6	no	no	no	no	0	0	?	2:no	0.39
CG10126		CG10126-PB, isoform B [Source:RefSeq_peptide;Acc:N	CG10126-RB	812	684	6	no	no	no	no	0	0	?	2:no	0.39
CG10128	tra2	Transformer-2 sex-determining protein. [Source:Uni	CG10128-RA	1391	795	6	yes	no	no	no	?	?	?	2:no	0.08
CG10128	tra2	Transformer-2 sex-determining protein. [Source:Uni	CG10128-RB	1420	411	6	yes	no	no	no	?	?	?	2:no	0.17
CG10128	tra2	Transformer-2 sex-determining protein. [Source:Uni	CG10128-RC	1583	681	7	yes	no	no	no	?	?	?	2:no	0.39
CG10128	tra2	Transformer-2 sex-determining protein. [Source:Uni	CG10128-RD	1228	681	5	yes	no	no	no	?	?	?	2:no	0.05
CG10128	tra2	Transformer-2 sex-determining protein. [Source:Uni	CG10128-RE	1460	540	4	yes	no	no	no	?	?	?	2:no	0.06
CG10128	tra2	Transformer-2 sex-determining protein. [Source:Uni	CG10128-RF	1396	795	6	yes	no	no	no	?	?	?	2:no	0.08
CG10128	tra2	Transformer-2 sex-determining protein. [Source:Uni	CG10128-RG	1406	795	6	yes	no	no	no	?	?	?	2:no	0.08
CG10129	ndl	Serine protease nudel precursor (EC 3.4.21.-). [So	CG10129-RA	8230	7851	15	yes	no	no	yes	?	?	?	2:no	0.04
CG10130	Sec61beta	CG10130-PA [Source:RefSeq_peptide;Acc:NP_652037]	CG10130-RA	839	303	3	no	no	no	yes	?	?	?	2:no	0.45
CG10131		CG10131-PA [Source:RefSeq_peptide;Acc:NP_610974]	CG10131-RA	1053	948	2	no	yes	no	no	0	0.4	?	2:no	0.01
CG10132		CG10132-PA [Source:RefSeq_peptide;Acc:NP_609979]	CG10132-RA	4723	4086	10	no	yes	no	no	?	?	?	2:no	1.0e-03
CG10133		CG10133-PA [Source:RefSeq_peptide;Acc:NP_648651]	CG10133-RA	1177	951	1	yes	no	no	yes	0	0	?	2:no	0.16
CG10134	beat-Va	CG10134-PA [Source:RefSeq_peptide;Acc:NP_650233]	CG10134-RA	903	903	6	yes	no	no	no	?	?	?	2:no	0.12
CG10137		CG10137-PA [Source:RefSeq_peptide;Acc:NP_609981]	CG10137-RA	3234	2826	8	no	no	no	yes	0	0	?	2:no	0.06
CG10138	PpD5	CG10138-PA [Source:RefSeq_peptide;Acc:NP_524707]	CG10138-RA	1216	1041	1	no	no	no	no	?	?	?	2:no	0.10
CG10139		CG10139-PA [Source:RefSeq_peptide;Acc:NP_610976]	CG10139-RA	844	675	2	no	yes	no	no	?	?	?	2:no	0.13
CG1014	robl62A	CG1014-PA [Source:RefSeq_peptide;Acc:NP_612110]	CG1014-RA	751	315	1	no	no	no	no	?	?	?	1:yes	0.53
CG10140		CG10140-PA [Source:RefSeq_peptide;Acc:NP_648648]	CG10140-RA	894	894	4	no	no	no	no	?	?	?	2:no	0.12
CG10142	Ance-5	CG10142-PA [Source:RefSeq_peptide;Acc:NP_573392]	CG10142-RA	2117	1887	4	no	no	no	no	?	?	?	2:no	0.01
CG10143	Adgf-E	CG10143-PA [Source:RefSeq_peptide;Acc:NP_610977]	CG10143-RA	1791	1620	2	no	yes	no	no	?	?	?	2:no	0.05
CG10144		CG10144-PA [Source:RefSeq_peptide;Acc:NP_648048]	CG10144-RA	3963	3690	4	no	no	no	no	?	?	?	2:no	5.0e-03
CG10145	mspo	CG10145-PA [Source:RefSeq_peptide;Acc:NP_725407]	CG10145-RA	2591	1806	6	yes	no	no	yes	?	?	?	2:no	0.04
CG10146	AttA	Attacin A precursor. [Source:Uniprot/SWISSPROT;Acc	CG10146-RA	799	666	2	no	no	no	no	?	?	?	2:no	0.22
CG10147		CG10147-PA [Source:RefSeq_peptide;Acc:NP_648046]	CG10147-RA	1347	1347	2	yes	no	no	no	0	0.2	?	2:no	0.05
CG10148		CG10148-PA [Source:RefSeq_peptide;Acc:NP_650259]	CG10148-RA	990	990	2	no	yes	no	yes	0	0	?	2:no	0.03
CG10149	Rpn6	CG10149-PB, isoform B [Source:RefSeq_peptide;Acc:N	CG10149-RA	1729	1320	5	no	no	no	no	?	?	?	2:no	0.02
CG10149	Rpn6	CG10149-PB, isoform B [Source:RefSeq_peptide;Acc:N	CG10149-RB	1889	1269	4	no	no	no	no	?	?	?	2:no	0.02
CG10151		CG10151-PC, isoform C [Source:RefSeq_peptide;Acc:N	CG10151-RA	2212	2007	3	no	yes	no	no	?	?	?	2:no	8.0e-03
CG10151		CG10151-PC, isoform C [Source:RefSeq_peptide;Acc:N	CG10151-RB	2463	2007	3	no	yes	no	no	?	?	?	2:no	8.0e-03
CG10151		CG10151-PC, isoform C [Source:RefSeq_peptide;Acc:N	CG10151-RC	2766	2007	2	no	yes	no	no	?	?	?	2:no	0.02
CG10152	beat-IV	CG10152-PA [Source:RefSeq_peptide;Acc:NP_651156]	CG10152-RA	2820	1242	6	no	no	no	no	?	?	?	2:no	0.08
CG10153		CG10153-PA [Source:RefSeq_peptide;Acc:NP_610986]	CG10153-RA	652	585	3	no	no	no	no	?	?	?	1:yes	0.74
CG10154		CG10154-PA [Source:RefSeq_peptide;Acc:NP_648646]	CG10154-RA	1019	951	4	no	no	no	no	0	0	?	2:no	0.02
CG10155	Spred	CG10155-PA [Source:RefSeq_peptide;Acc:NP_610988]	CG10155-RA	2662	1281	6	no	yes	no	no	?	?	?	2:no	0.08
CG10157		CG10157-PA [Source:RefSeq_peptide;Acc:NP_651166]	CG10157-RA	743	624	4	no	no	no	no	?	?	?	2:no	0.48
CG10158		CG10158-PA [Source:RefSeq_peptide;Acc:NP_609084]	CG10158-RA	1491	948	2	no	no	no	no	?	?	?	2:no	0.04
CG10159	BEAF-32	CG10159-PB, isoform B [Source:RefSeq_peptide;Acc:N	CG10159-RA	1199	852	2	no	yes	no	no	?	?	?	2:no	0.03
CG10159	BEAF-32	CG10159-PB, isoform B [Source:RefSeq_peptide;Acc:N	CG10159-RB	1544	849	2	no	yes	no	no	?	?	?	2:no	0.07
CG10160	ImpL3	L-lactate dehydrogenase (EC 1.1.1.27) (LDH). [Sour	CG10160-RA	1393	999	4	no	no	no	no	?	?	?	2:no	0.01
CG10161	eIF-3p66	CG10161-PB [Source:RefSeq_peptide;Acc:NP_524463]	CG10161-RB	2016	1683	4	no	no	no	no	?	?	?	2:no	9.0e-03
CG10163		CG10163-PA [Source:RefSeq_peptide;Acc:NP_648042]	CG10163-RA	1137	1137	3	no	yes	no	no	0	0	?	2:no	0.12
CG10164		CG10164-PA [Source:RefSeq_peptide;Acc:NP_651155]	CG10164-RA	2059	1161	2	no	no	no	no	?	?	?	2:no	0.08
CG10165		CG10165-PB, isoform B [Source:RefSeq_peptide;Acc:N	CG10165-RA	1094	687	4	no	yes	no	no	?	?	?	2:no	0.03
CG10165		CG10165-PB, isoform B [Source:RefSeq_peptide;Acc:N	CG10165-RB	1320	687	5	no	yes	no	no	?	?	?	2:no	0.04
CG10166		Probable dolichol-phosphate mannosyltransferase (E	CG10166-RA	726	726	3	yes	no	no	no	0	0.25	?	2:no	0.04
CG10168		CG10168-PA [Source:RefSeq_peptide;Acc:NP_651154]	CG10168-RA	1623	1623	2	no	no	no	no	0	0.8	?	2:no	0.06
CG1017		CG1017-PA [Source:RefSeq_peptide;Acc:NP_647679]	CG1017-RA	1688	1437	3	no	no	no	no	0	0	?	2:no	0.02
CG10170		CG10170-PA [Source:RefSeq_peptide;Acc:NP_651152]	CG10170-RA	1620	1620	2	no	yes	no	no	0	0.8	?	2:no	0.05
CG10171		CG10171-PB, isoform B [Source:RefSeq_peptide;Acc:N	CG10171-RA	1648	993	3	yes	no	no	no	?	?	?	2:no	0.05
CG10171		CG10171-PB, isoform B [Source:RefSeq_peptide;Acc:N	CG10171-RB	1660	1005	3	yes	no	no	no	?	?	?	2:no	0.05
CG10173	Best2	CG10173-PA [Source:RefSeq_peptide;Acc:NP_729159]	CG10173-RA	3549	2430	12	yes	no	no	no	?	?	?	2:no	1.0e-03
CG10174	Ntf-2r	CG10174-PA [Source:RefSeq_peptide;Acc:NP_609878]	CG10174-RA	611	393	1	no	no	no	no	?	?	?	2:no	0.44
CG10175		CG10175-PB, isoform B [Source:RefSeq_peptide;Acc:N	CG10175-RA	2368	1935	8	yes	no	no	no	0	0	?	2:no	5.0e-03
CG10175		CG10175-PB, isoform B [Source:RefSeq_peptide;Acc:N	CG10175-RB	2874	1575	7	yes	no	no	no	0	0	?	2:no	0.02
CG10175		CG10175-PB, isoform B [Source:RefSeq_peptide;Acc:N	CG10175-RC	2465	1980	7	yes	no	no	no	0	0	?	2:no	4.0e-03
CG10176		CG10176-PA [Source:RefSeq_peptide;Acc:NP_609880]	CG10176-RA	1713	720	3	yes	no	no	no	?	?	?	2:no	0.23
CG10177		CG10177-PA [Source:RefSeq_peptide;Acc:NP_651150]	CG10177-RA	1440	1236	1	no	yes	no	no	0	1	?	2:no	1.0e-03
CG10178		CG10178-PA [Source:RefSeq_peptide;Acc:NP_609882]	CG10178-RA	1593	1593	3	no	yes	no	no	0	0.8	?	2:no	0.06
CG10181	Mdr65	Multidrug resistance protein homolog 65 (P-glycopr	CG10181-RA	4125	3909	12	no	no	no	no	?	?	?	2:no	0.00
CG10182		CG10182-PA [Source:RefSeq_peptide;Acc:NP_651158]	CG10182-RA	2121	2100	9	no	no	no	no	?	?	?	2:no	6.0e-03
CG10183		CG10183-PA [Source:RefSeq_peptide;Acc:NP_651160]	CG10183-RA	2064	2064	8	no	no	no	no	?	?	?	2:no	0.01
CG10184		CG10184-PA [Source:RefSeq_peptide;Acc:NP_651161]	CG10184-RA	1327	1152	6	yes	no	no	yes	0	0.5	?	2:no	0.01
CG10185		CG10185-PA [Source:RefSeq_peptide;Acc:NP_650521]	CG10185-RA	5199	5199	12	no	no	no	no	?	?	?	2:no	0.00
CG10186		CG10186-PC, isoform C [Source:RefSeq_peptide;Acc:N	CG10186-RA	5667	5031	17	no	no	no	no	0	0.5	?	2:no	0.00
CG10186		CG10186-PC, isoform C [Source:RefSeq_peptide;Acc:N	CG10186-RC	6100	4071	16	no	no	no	no	0	0.5	?	2:no	0.00
CG10188		CG10188-PB, isoform B [Source:RefSeq_peptide;Acc:N	CG10188-RA	5296	3930	2	no	no	no	no	0	0.3333333	?	2:no	0.01
CG10188		CG10188-PB, isoform B [Source:RefSeq_peptide;Acc:N	CG10188-RB	5210	3930	3	no	no	no	no	0	0.3333333	?	2:no	0.01
CG10189		CG10189-PA [Source:RefSeq_peptide;Acc:NP_609975]	CG10189-RA	1285	1218	1	yes	no	no	no	?	?	?	2:no	0.05
CG1019	Mlp84B	Muscle LIM protein Mlp84B. [Source:Uniprot/SWISSPR	CG1019-RA	1869	1488	2	no	no	no	no	?	?	?	2:no	0.05
CG1019	Mlp84B	Muscle LIM protein Mlp84B. [Source:Uniprot/SWISSPR	CG1019-RB	1851	1488	2	no	no	no	no	?	?	?	2:no	0.05
CG10191		CG10191-PA [Source:RefSeq_peptide;Acc:NP_648640]	CG10191-RA	1629	1176	2	no	yes	no	no	?	?	?	2:no	0.15
CG10192		CG10192-PA [Source:RefSeq_peptide;Acc:NP_651188]	CG10192-RA	7120	6219	6	no	no	no	no	0	0	?	2:no	3.0e-03
CG10194		CG10194-PA [Source:RefSeq_peptide;Acc:NP_609973]	CG10194-RA	1194	1056	4	no	no	no	no	?	?	?	2:no	0.01
CG10195		CG10195-PA [Source:RefSeq_peptide;Acc:NP_609970]	CG10195-RA	1483	1026	6	no	no	no	no	?	?	?	2:no	0.03
CG10197	kn	Transcription factor collier (Transcription factor	CG10197-RA	3461	1674	11	no	no	no	yes	?	?	?	2:no	8.0e-03
CG10198	Nup98	CG10198-PA [Source:RefSeq_peptide;Acc:NP_651187]	CG10198-RA	6708	5442	8	no	no	no	no	?	?	?	2:no	2.0e-03
CG10200		CG10200-PA, isoform A [Source:RefSeq_peptide;Acc:N	CG10200-RA	793	609	3	no	no	no	yes	?	?	?	2:no	0.44
CG10200		CG10200-PA, isoform A [Source:RefSeq_peptide;Acc:N	CG10200-RB	731	609	4	no	no	no	yes	?	?	?	2:no	0.17
CG10202		CG10202-PA [Source:RefSeq_peptide;Acc:NP_610992]	CG10202-RA	2056	1887	2	no	no	no	no	0	0	?	2:no	0.07
CG10203	xl6	CG10203-PA [Source:RefSeq_peptide;Acc:NP_723226]	CG10203-RA	1852	777	2	no	no	no	no	?	?	?	2:no	0.13
CG10205		CG10205-PB, isoform B [Source:RefSeq_peptide;Acc:N	CG10205-RA	907	675	2	no	no	no	no	?	?	?	2:no	0.04
CG10205		CG10205-PB, isoform B [Source:RefSeq_peptide;Acc:N	CG10205-RB	851	369	3	no	no	no	no	?	?	?	1:yes	0.66
CG10206	nop5	CG10206-PA [Source:RefSeq_peptide;Acc:NP_477412]	CG10206-RA	1815	1536	2	no	no	no	no	?	?	?	2:no	0.05
CG10207	NaPi-T	CG10207-PA [Source:RefSeq_peptide;Acc:NP_525116]	CG10207-RA	2669	1575	7	no	no	no	no	?	?	?	2:no	0.18
CG10208		CG10208-PA [Source:RefSeq_peptide;Acc:NP_651186]	CG10208-RA	1065	831	2	no	no	no	no	?	?	?	2:no	0.04
CG10209		CG10209-PA [Source:RefSeq_peptide;Acc:NP_610994]	CG10209-RA	2024	1506	3	no	no	no	no	?	?	?	2:no	0.03
CG1021		CG1021-PA, isoform A [Source:RefSeq_peptide;Acc:NP	CG1021-RA	3443	1941	12	no	no	no	no	?	?	?	2:no	1.0e-03
CG1021		CG1021-PA, isoform A [Source:RefSeq_peptide;Acc:NP	CG1021-RB	3079	1941	12	no	no	no	no	?	?	?	2:no	7.0e-03
CG10210	tst	CG10210-PA [Source:RefSeq_peptide;Acc:NP_524465]	CG10210-RA	4280	3594	3	no	no	no	no	?	?	?	2:no	9.0e-03
CG10211		CG10211-PA [Source:RefSeq_peptide;Acc:NP_609883]	CG10211-RA	4996	4185	9	no	no	no	yes	0	0.3333333	?	2:no	0.03
CG10212	SMC2	CG10212-PA [Source:RefSeq_peptide;Acc:NP_610995]	CG10212-RA	3719	3540	7	no	no	no	no	?	?	?	2:no	9.0e-03
CG10214		Probable oligoribonuclease (EC 3.1.-.-). [Source:U	CG10214-RA	934	636	1	no	no	no	no	0	0.3333333	?	2:no	0.07
CG10215	Ercc1	CG10215-PA [Source:RefSeq_peptide;Acc:NP_477468]	CG10215-RA	926	780	2	no	no	no	no	?	?	?	2:no	0.04
CG10217		CG10217-PB, isoform B [Source:RefSeq_peptide;Acc:N	CG10217-RA	2228	1860	4	no	no	no	no	?	?	?	2:no	2.0e-03
CG10217		CG10217-PB, isoform B [Source:RefSeq_peptide;Acc:N	CG10217-RB	2159	1860	5	no	no	no	no	?	?	?	2:no	0.02
CG10219		Putative succinate dehydrogenase [ubiquinone] cyto	CG10219-RA	888	549	4	no	no	no	no	0	0.3333333	?	2:no	7.0e-03
CG10221		CG10221-PA [Source:RefSeq_peptide;Acc:NP_651179]	CG10221-RA	3145	2460	7	no	no	no	no	0	1	no	2:no	0.32
CG10222		CG10222-PA [Source:RefSeq_peptide;Acc:NP_648641]	CG10222-RA	925	924	1	no	no	no	no	?	?	?	2:no	0.07
CG10223	Top2	DNA topoisomerase II (EC 5.99.1.3). [Source:Unipro	CG10223-RA	5007	4344	5	yes	no	no	no	?	?	?	2:no	0.01
CG10225		CG10225-PA [Source:RefSeq_peptide;Acc:NP_651178]	CG10225-RA	1773	1350	2	no	no	no	no	0	0.3333333	?	2:no	0.02
CG10226		CG10226-PA [Source:RefSeq_peptide;Acc:NP_648040]	CG10226-RA	4147	3963	9	no	no	no	no	0	0.6	?	2:no	1.0e-03
CG10228	l(2)k08015	CG10228-PA [Source:RefSeq_peptide;Acc:NP_610999]	CG10228-RA	6068	5838	12	no	no	no	yes	?	?	?	2:no	8.0e-03
CG10229	katanin-60	CG10229-PA [Source:RefSeq_peptide;Acc:NP_524997]	CG10229-RA	2573	1719	6	no	yes	no	yes	?	?	?	2:no	0.01
CG10230	Rpn9	CG10230-PB, isoform B [Source:RefSeq_peptide;Acc:N	CG10230-RA	1325	1149	4	no	no	yes	no	?	?	?	2:no	0.07
CG10230	Rpn9	CG10230-PB, isoform B [Source:RefSeq_peptide;Acc:N	CG10230-RB	1450	1149	5	no	no	yes	no	?	?	?	2:no	0.23
CG10231	Pde11	CG10231-PA [Source:RefSeq_peptide;Acc:NP_609885]	CG10231-RA	5115	4098	18	yes	no	no	no	?	?	?	2:no	1.0e-03
CG10232		CG10232-PA [Source:RefSeq_peptide;Acc:NP_651175]	CG10232-RA	909	909	2	no	no	no	no	0	0	?	2:no	0.04
CG10233		CG10233-PB, isoform B [Source:RefSeq_peptide;Acc:N	CG10233-RA	963	597	3	no	no	no	no	?	?	?	2:no	0.34
CG10233		CG10233-PB, isoform B [Source:RefSeq_peptide;Acc:N	CG10233-RB	509	357	2	no	no	no	no	?	?	?	1:yes	0.57
CG10234	Hs2st	Heparin sulfate O-sulfotransferase (EC 2.8.2.-). [	CG10234-RA	1666	1050	5	no	yes	no	no	?	?	?	2:no	0.03
CG10236	LanA	Laminin alpha chain precursor. [Source:Uniprot/SWI	CG10236-RA	11652	11139	15	no	no	no	no	?	?	?	2:no	0.00
CG10237		CG10237-PC, isoform C [Source:RefSeq_peptide;Acc:N	CG10237-RA	1339	906	5	yes	yes	no	no	0	0	?	2:no	0.02
CG10237		CG10237-PC, isoform C [Source:RefSeq_peptide;Acc:N	CG10237-RB	1421	975	5	yes	yes	no	no	0	0	?	2:no	0.02
CG10237		CG10237-PC, isoform C [Source:RefSeq_peptide;Acc:N	CG10237-RC	1420	921	6	yes	yes	no	no	0	0	?	2:no	0.04
CG10238		CG10238-PA [Source:RefSeq_peptide;Acc:NP_651340]	CG10238-RA	1407	1104	5	yes	no	no	no	0	0	?	2:no	0.05
CG1024		CG1024-PA [Source:RefSeq_peptide;Acc:NP_649652]	CG1024-RA	2023	1347	2	no	yes	no	no	?	?	?	2:no	0.20
CG10240	Cyp6a22	Cytochrome P450 6a22 (EC 1.14.-.-) (CYPVIA22). [So	CG10240-RA	1713	1500	2	no	yes	no	no	?	?	?	2:no	0.07
CG10241	Cyp6a17	Probable cytochrome P450 6a17 (EC 1.14.-.-) (CYPVI	CG10241-RA	1528	1506	2	yes	no	no	no	?	?	?	2:no	0.04
CG10242	Cyp6a23	Probable cytochrome P450 6a23 (EC 1.14.-.-) (CYPVI	CG10242-RA	1757	1509	2	no	no	no	no	?	?	?	2:no	0.04
CG10243	Cyp6a19	Probable cytochrome P450 6a19 (EC 1.14.-.-) (CYPVI	CG10243-RA	1914	1512	2	no	no	no	yes	?	?	?	2:no	0.13
CG10244	Cad96Ca	Tyrosine kinase receptor Cad96Ca precursor (EC 2.7	CG10244-RA	2941	2322	11	yes	no	no	no	?	?	?	2:no	0.01
CG10245	Cyp6a20	Probable cytochrome P450 6a20 (EC 1.14.-.-) (CYPVI	CG10245-RA	1801	1281	2	no	yes	no	no	?	?	?	2:no	0.15
CG10246	Cyp6a9	Cytochrome P450 6a9 (EC 1.14.-.-) (CYPVIA9). [Sour	CG10246-RA	1965	1389	2	no	no	no	no	?	?	?	2:no	0.05
CG10247	Cyp6a21	Probable cytochrome P450 6a21 (EC 1.14.-.-) (CYPVI	CG10247-RA	1637	1515	2	no	yes	no	yes	?	?	?	2:no	0.25
CG10248	Cyp6a8	Cytochrome P450 6a8 (EC 1.14.-.-) (CYPVIA8). [Sour	CG10248-RA	1783	1521	2	no	no	no	yes	?	?	?	2:no	0.09
CG10249		CG10249-PC, isoform C [Source:RefSeq_peptide;Acc:N	CG10249-RA	4221	3675	8	no	no	no	no	?	?	?	2:no	4.0e-03
CG10249		CG10249-PC, isoform C [Source:RefSeq_peptide;Acc:N	CG10249-RB	3639	3129	8	no	no	no	no	?	?	?	2:no	9.0e-03
CG10249		CG10249-PC, isoform C [Source:RefSeq_peptide;Acc:N	CG10249-RC	4549	3906	10	no	no	no	no	?	?	?	2:no	1.0e-03
CG10250	nau	Myogenic-determination protein (Nautilus protein)	CG10250-RA	1534	999	5	no	yes	no	no	?	?	?	2:no	0.03
CG10251		CG10251-PA [Source:RefSeq_peptide;Acc:NP_732889]	CG10251-RA	1677	1677	6	yes	no	no	no	0	0	?	2:no	0.09
CG10252		CG10252-PA [Source:RefSeq_peptide;Acc:NP_651171]	CG10252-RA	873	690	4	no	no	no	no	?	?	?	2:no	0.25
CG10253		Alkyldihydroxyacetonephosphate synthase (EC 2.5.1.	CG10253-RA	2374	1896	5	no	no	no	no	0	1	no	2:no	3.0e-03
CG10254		CG10254-PB, isoform B [Source:RefSeq_peptide;Acc:N	CG10254-RA	4927	4197	9	no	no	no	yes	0	0.2	?	2:no	0.03
CG10254		CG10254-PB, isoform B [Source:RefSeq_peptide;Acc:N	CG10254-RB	4829	4197	10	no	no	no	yes	0	0.2	?	2:no	0.03
CG10255	Lap1	Lap1 protein. [Source:Uniprot/SWISSPROT;Acc:Q9V780	CG10255-RA	4168	2550	6	no	no	no	no	?	?	?	2:no	0.01
CG10257		CG10257-PA [Source:RefSeq_peptide;Acc:NP_611008]	CG10257-RA	1161	687	4	no	yes	no	no	0	0	?	2:no	0.02
CG10260		CG10260-PB [Source:RefSeq_peptide;Acc:NP_570014]	CG10260-RB	6593	6537	10	no	no	no	yes	0	0	?	2:no	1.0e-03
CG10261	aPKC	CG10261-PA [Source:RefSeq_peptide;Acc:NP_524892]	CG10261-RA	3220	1821	11	no	no	no	no	?	?	?	2:no	0.02
CG10262		CG10262-PA [Source:RefSeq_peptide;Acc:NP_609994]	CG10262-RA	768	768	2	no	no	no	yes	0	0	?	2:no	0.03
CG10263		CG10263-PD, isoform D [Source:RefSeq_peptide;Acc:N	CG10263-RA	1759	909	2	no	no	no	no	?	?	?	2:no	0.05
CG10263		CG10263-PD, isoform D [Source:RefSeq_peptide;Acc:N	CG10263-RC	1787	936	2	no	no	no	no	?	?	?	2:no	0.05
CG10263		CG10263-PD, isoform D [Source:RefSeq_peptide;Acc:N	CG10263-RD	1653	1359	3	no	no	no	no	?	?	?	2:no	0.06
CG10264		CG10264-PA [Source:RefSeq_peptide;Acc:NP_650518]	CG10264-RA	813	813	3	no	no	no	no	?	?	?	2:no	0.36
CG10265		CG10265-PA, isoform A [Source:RefSeq_peptide;Acc:N	CG10265-RA	1423	1023	2	no	no	no	no	0	0	?	2:no	0.06
CG10265		CG10265-PA, isoform A [Source:RefSeq_peptide;Acc:N	CG10265-RB	2086	1023	3	no	no	no	no	0	0	?	2:no	0.08
CG10267		CG10267-PA [Source:RefSeq_peptide;Acc:NP_649657]	CG10267-RA	1450	1167	4	no	no	no	no	0	0.25	?	2:no	4.0e-03
CG10268		Probable phosphomevalonate kinase (EC 2.7.4.2) (PM	CG10268-RA	1151	570	2	no	no	no	yes	0	0	?	2:no	2.0e-03
CG10269	D19A	CG10269-PA [Source:RefSeq_peptide;Acc:NP_477304]	CG10269-RA	3206	2538	2	no	yes	no	no	?	?	?	2:no	0.09
CG10270	D19B	CG10270-PA [Source:RefSeq_peptide;Acc:NP_477297]	CG10270-RA	2805	2325	2	yes	no	no	no	?	?	?	2:no	0.02
CG10272	gpp	Histone-lysine N-methyltransferase, H3 lysine-79 s	CG10272-RA	7303	5547	9	no	no	no	no	?	?	?	2:no	1.0e-03
CG10272	gpp	Histone-lysine N-methyltransferase, H3 lysine-79 s	CG10272-RB	7689	5547	8	no	no	no	no	?	?	?	2:no	2.0e-03
CG10272	gpp	Histone-lysine N-methyltransferase, H3 lysine-79 s	CG10272-RC	6626	4722	6	no	no	no	no	?	?	?	2:no	4.0e-03
CG10272	gpp	Histone-lysine N-methyltransferase, H3 lysine-79 s	CG10272-RD	7303	5547	9	no	no	no	no	?	?	?	2:no	1.0e-03
CG10274		CG10274-PA [Source:RefSeq_peptide;Acc:NP_648035]	CG10274-RA	3040	1545	2	no	no	no	yes	0	0.2	?	2:no	0.03
CG10275		CG10275-PA [Source:RefSeq_peptide;Acc:NP_609881]	CG10275-RA	7396	7068	11	no	yes	no	yes	0	0.5	?	2:no	0.01
CG10277		CG10277-PC, isoform C [Source:RefSeq_peptide;Acc:N	CG10277-RA	3120	1611	9	no	no	no	no	?	?	?	2:no	0.02
CG10277		CG10277-PC, isoform C [Source:RefSeq_peptide;Acc:N	CG10277-RB	3381	1611	9	no	no	no	no	?	?	?	2:no	4.0e-03
CG10277		CG10277-PC, isoform C [Source:RefSeq_peptide;Acc:N	CG10277-RC	3198	1611	9	no	no	no	no	?	?	?	2:no	0.02
CG10278	GATAe	CG10278-PA [Source:RefSeq_peptide;Acc:NP_650516]	CG10278-RA	3089	2241	6	no	no	no	yes	?	?	?	2:no	0.01
CG10279	Rm62	ATP-dependent RNA helicase P62. [Source:Uniprot/SW	CG10279-RA	2995	2160	5	no	no	no	no	?	?	?	2:no	0.03
CG10279	Rm62	ATP-dependent RNA helicase P62. [Source:Uniprot/SW	CG10279-RB	3087	1737	6	no	no	no	no	?	?	?	2:no	0.04
CG10279	Rm62	ATP-dependent RNA helicase P62. [Source:Uniprot/SW	CG10279-RC	2849	1737	7	no	no	no	no	?	?	?	2:no	0.18
CG10279	Rm62	ATP-dependent RNA helicase P62. [Source:Uniprot/SW	CG10279-RD	2757	1728	6	no	no	no	no	?	?	?	2:no	0.04
CG10279	Rm62	ATP-dependent RNA helicase P62. [Source:Uniprot/SW	CG10279-RE	2903	1737	6	no	no	no	no	?	?	?	2:no	0.04
CG10279	Rm62	ATP-dependent RNA helicase P62. [Source:Uniprot/SW	CG10279-RF	2856	1737	6	no	no	no	no	?	?	?	2:no	0.04
CG1028	Antp	Homeotic antennapedia protein. [Source:Uniprot/SWI	CG1028-RD	4890	1125	6	no	yes	no	no	?	?	?	2:no	0.09
CG1028	Antp	Homeotic antennapedia protein. [Source:Uniprot/SWI	CG1028-RE	4652	1098	6	no	yes	no	no	?	?	?	2:no	0.09
CG1028	Antp	Homeotic antennapedia protein. [Source:Uniprot/SWI	CG1028-RF	4863	1098	5	no	yes	no	no	?	?	?	2:no	0.08
CG1028	Antp	Homeotic antennapedia protein. [Source:Uniprot/SWI	CG1028-RG	4640	1086	6	no	yes	no	no	?	?	?	2:no	0.09
CG1028	Antp	Homeotic antennapedia protein. [Source:Uniprot/SWI	CG1028-RH	4111	894	5	no	yes	no	no	?	?	?	2:no	0.02
CG1028	Antp	Homeotic antennapedia protein. [Source:Uniprot/SWI	CG1028-RI	3279	1137	7	no	yes	no	no	?	?	?	2:no	0.03
CG1028	Antp	Homeotic antennapedia protein. [Source:Uniprot/SWI	CG1028-RJ	3490	1137	6	no	yes	no	no	?	?	?	2:no	0.06
CG1028	Antp	Homeotic antennapedia protein. [Source:Uniprot/SWI	CG1028-RK	4851	1086	5	no	yes	no	no	?	?	?	2:no	0.08
CG1028	Antp	Homeotic antennapedia protein. [Source:Uniprot/SWI	CG1028-RL	4902	1137	6	no	yes	no	no	?	?	?	2:no	0.09
CG1028	Antp	Homeotic antennapedia protein. [Source:Uniprot/SWI	CG1028-RM	4691	1137	7	no	yes	no	no	?	?	?	2:no	0.04
CG1028	Antp	Homeotic antennapedia protein. [Source:Uniprot/SWI	CG1028-RN	4679	1125	7	no	yes	no	no	?	?	?	2:no	0.04
CG10280		CG10280-PA [Source:RefSeq_peptide;Acc:NP_649607]	CG10280-RA	1071	1071	2	no	no	no	no	0	0	?	2:no	0.11
CG10281	TfIIFalpha	Transcription initiation factor IIF alpha subunit	CG10281-RA	1953	1734	4	no	no	no	no	?	?	?	2:no	9.0e-03
CG10283		CG10283-PA, isoform A [Source:RefSeq_peptide;Acc:N	CG10283-RA	3001	2193	9	yes	no	no	no	?	?	?	2:no	0.01
CG10283		CG10283-PA, isoform A [Source:RefSeq_peptide;Acc:N	CG10283-RB	2874	2193	10	yes	no	no	no	?	?	?	2:no	0.01
CG10284		CG10284-PA [Source:RefSeq_peptide;Acc:NP_649651]	CG10284-RA	1644	1644	4	no	no	no	yes	?	?	?	2:no	0.02
CG10286		CG10286-PA [Source:RefSeq_peptide;Acc:NP_649649]	CG10286-RA	2162	1878	1	no	yes	no	no	?	?	?	2:no	0.15
CG10287	Gasp	CG10287-PA [Source:RefSeq_peptide;Acc:NP_649611]	CG10287-RA	1464	777	5	no	yes	no	no	?	?	?	2:no	0.04
CG10289		CG10289-PA [Source:RefSeq_peptide;Acc:NP_648033]	CG10289-RA	3433	2976	11	no	no	no	no	?	?	?	2:no	2.0e-03
CG10293	how	Held out wings protein (KH-domain protein KH93F) (	CG10293-RA	3969	1218	9	no	no	no	no	?	?	?	2:no	6.0e-03
CG10293	how	Held out wings protein (KH-domain protein KH93F) (	CG10293-RB	1718	1128	7	no	no	no	no	?	?	?	2:no	0.30
CG10295	Pak	CG10295-PC, isoform C [Source:RefSeq_peptide;Acc:N	CG10295-RA	3455	2115	8	no	yes	no	no	?	?	no	2:no	7.0e-03
CG10295	Pak	CG10295-PC, isoform C [Source:RefSeq_peptide;Acc:N	CG10295-RB	3171	2115	8	no	yes	no	no	?	?	no	2:no	0.01
CG10295	Pak	CG10295-PC, isoform C [Source:RefSeq_peptide;Acc:N	CG10295-RC	3066	2115	8	no	yes	no	no	?	?	no	2:no	0.01
CG10296		CG10296-PA [Source:RefSeq_peptide;Acc:NP_649647]	CG10296-RA	837	837	2	no	no	no	no	0	0.2857143	?	2:no	0.08
CG10297	Acp65Aa	CG10297-PA [Source:RefSeq_peptide;Acc:NP_477282]	CG10297-RA	622	318	2	no	no	no	no	?	?	?	1:yes	0.57
CG10298		CG10298-PA [Source:RefSeq_peptide;Acc:NP_649643]	CG10298-RA	746	564	2	no	yes	no	no	0	0.3333333	?	2:no	0.13
CG1030	Scr	CG1030-PA, isoform A [Source:RefSeq_peptide;Acc:NP	CG1030-RA	4210	1254	3	yes	yes	no	yes	?	?	?	2:no	0.09
CG1030	Scr	CG1030-PA, isoform A [Source:RefSeq_peptide;Acc:NP	CG1030-RB	4038	1254	3	yes	yes	no	yes	?	?	?	2:no	0.09
CG1030	Scr	CG1030-PA, isoform A [Source:RefSeq_peptide;Acc:NP	CG1030-RC	4170	1254	3	yes	yes	no	yes	?	?	?	2:no	0.09
CG10300		CG10300-PA [Source:RefSeq_peptide;Acc:NP_651174]	CG10300-RA	1483	936	3	no	no	no	no	0	0	?	2:no	9.0e-03
CG10301		CG10301-PA [Source:RefSeq_peptide;Acc:NP_651173]	CG10301-RA	1062	1062	3	no	yes	no	no	?	?	?	2:no	0.02
CG10302	bsf	CG10302-PA [Source:RefSeq_peptide;Acc:NP_523596]	CG10302-RA	4460	4239	5	no	no	no	yes	?	?	?	2:no	0.03
CG10303	Osi4	CG10303-PA [Source:RefSeq_peptide;Acc:NP_649623]	CG10303-RA	1516	1182	4	no	yes	no	no	?	?	?	2:no	0.07
CG10305	RpS26	40S ribosomal protein S26 (DS31). [Source:Uniprot/	CG10305-RA	658	345	2	no	no	no	no	?	?	?	1:yes	0.50
CG10305	RpS26	40S ribosomal protein S26 (DS31). [Source:Uniprot/	CG10305-RB	661	345	2	no	no	no	no	?	?	?	1:yes	0.50
CG10305	RpS26	40S ribosomal protein S26 (DS31). [Source:Uniprot/	CG10305-RC	632	345	1	no	no	no	no	?	?	?	1:yes	0.53
CG10306		Probable eukaryotic translation initiation factor	CG10306-RA	869	669	2	no	yes	no	no	0	0	?	2:no	0.04
CG10307		CG10307-PA [Source:RefSeq_peptide;Acc:NP_611605]	CG10307-RA	1223	1026	3	yes	no	no	no	0	0.4666667	?	2:no	0.01
CG10308	CycJ	CG10308-PA, isoform A [Source:RefSeq_peptide;Acc:N	CG10308-RA	1499	1161	4	no	no	no	no	?	?	?	2:no	0.05
CG10308	CycJ	CG10308-PA, isoform A [Source:RefSeq_peptide;Acc:N	CG10308-RB	1485	786	4	no	no	no	no	?	?	?	2:no	0.07
CG10309		CG10309-PA [Source:RefSeq_peptide;Acc:NP_650534]	CG10309-RA	2778	2778	5	no	no	no	yes	0	0.1428571	?	2:no	0.11
CG1031	alpha-Est1	CG1031-PA [Source:RefSeq_peptide;Acc:NP_524269]	CG1031-RA	2127	1698	3	no	no	no	yes	?	?	?	2:no	0.03
CG10311		CG10311-PA [Source:RefSeq_peptide;Acc:NP_650536]	CG10311-RA	963	498	4	no	no	no	no	?	?	?	2:no	0.14
CG10315	eIF2B-delta	CG10315-PB, isoform B [Source:RefSeq_peptide;Acc:N	CG10315-RA	2070	1881	5	no	no	no	no	?	?	?	2:no	0.02
CG10315	eIF2B-delta	CG10315-PB, isoform B [Source:RefSeq_peptide;Acc:N	CG10315-RB	2038	1731	3	no	no	no	no	?	?	?	2:no	0.03
CG10315	eIF2B-delta	CG10315-PB, isoform B [Source:RefSeq_peptide;Acc:N	CG10315-RC	2032	1731	4	no	no	no	no	?	?	?	2:no	9.0e-03
CG10317		CG10317-PA [Source:RefSeq_peptide;Acc:NP_650539]	CG10317-RA	811	609	3	yes	no	no	no	?	?	?	1:yes	0.60
CG10318	NC2alpha	CG10318-PB, isoform B [Source:RefSeq_peptide;Acc:N	CG10318-RA	1219	1026	2	yes	no	no	no	?	?	?	2:no	0.03
CG10318	NC2alpha	CG10318-PB, isoform B [Source:RefSeq_peptide;Acc:N	CG10318-RB	1392	966	1	yes	no	no	no	?	?	?	2:no	0.07
CG10320		CG10320-PA [Source:RefSeq_peptide;Acc:NP_611596]	CG10320-RA	677	333	2	no	no	no	no	0	0	?	2:no	0.18
CG10321		CG10321-PA [Source:RefSeq_peptide;Acc:NP_611594]	CG10321-RA	3335	2508	2	no	no	no	no	?	?	?	2:no	0.02
CG10324		CG10324-PA [Source:RefSeq_peptide;Acc:NP_650571]	CG10324-RA	1992	1632	3	no	no	no	no	?	?	?	2:no	0.03
CG10325	abd-A	Homeobox protein abdominal-A. [Source:Uniprot/SWIS	CG10325-RA	4758	993	7	no	no	no	no	?	?	?	2:no	0.03
CG10325	abd-A	Homeobox protein abdominal-A. [Source:Uniprot/SWIS	CG10325-RB	3946	1773	6	no	no	no	no	?	?	?	2:no	8.0e-03
CG10326		ARL-6 interacting protein-1 homolog. [Source:Unipr	CG10326-RA	1288	594	3	no	no	no	no	0	0	?	2:no	0.44
CG10327	TBPH	CG10327-PB, isoform B [Source:RefSeq_peptide;Acc:N	CG10327-RA	1675	999	7	yes	yes	no	no	?	?	?	2:no	0.09
CG10327	TBPH	CG10327-PB, isoform B [Source:RefSeq_peptide;Acc:N	CG10327-RB	1916	1596	7	yes	yes	no	no	?	?	?	2:no	0.02
CG10327	TBPH	CG10327-PB, isoform B [Source:RefSeq_peptide;Acc:N	CG10327-RC	3211	1596	6	yes	yes	no	no	?	?	?	2:no	0.04
CG10327	TBPH	CG10327-PB, isoform B [Source:RefSeq_peptide;Acc:N	CG10327-RD	2145	1596	7	yes	yes	no	no	?	?	?	2:no	0.02
CG10328	nonA-l	CG10328-PA [Source:RefSeq_peptide;Acc:NP_536740]	CG10328-RA	2613	1893	1	yes	no	no	no	?	?	?	2:no	0.01
CG10332		Immune-induced peptide 18 precursor (DIM-18). [Sou	CG10332-RA	739	336	3	no	yes	no	no	?	?	?	1:yes	0.69
CG10332		Immune-induced peptide 18 precursor (DIM-18). [Sou	CG10332-RB	739	216	3	no	yes	no	no	?	?	?	1:yes	0.69
CG10333		CG10333-PA [Source:RefSeq_peptide;Acc:NP_609888]	CG10333-RA	2663	2469	2	yes	no	no	no	0.6666667	0	?	1:yes	0.65
CG10334	spi	Protein Spitz precursor. [Source:Uniprot/SWISSPROT	CG10334-RA	1667	705	3	no	yes	no	no	?	?	?	2:no	0.18
CG10334	spi	Protein Spitz precursor. [Source:Uniprot/SWISSPROT	CG10334-RB	1635	705	3	no	yes	no	no	?	?	?	2:no	0.18
CG10334	spi	Protein Spitz precursor. [Source:Uniprot/SWISSPROT	CG10334-RC	1563	705	3	no	yes	no	no	?	?	?	2:no	0.18
CG10334	spi	Protein Spitz precursor. [Source:Uniprot/SWISSPROT	CG10334-RD	1938	705	2	no	yes	no	no	?	?	?	2:no	0.13
CG10334	spi	Protein Spitz precursor. [Source:Uniprot/SWISSPROT	CG10334-RE	1439	705	2	no	yes	no	no	?	?	?	2:no	0.05
CG10334	spi	Protein Spitz precursor. [Source:Uniprot/SWISSPROT	CG10334-RF	1471	705	2	no	yes	no	no	?	?	?	2:no	0.05
CG10335	Pbgs	CG10335-PA [Source:RefSeq_peptide;Acc:NP_648564]	CG10335-RA	1369	984	1	yes	no	no	no	?	?	?	2:no	0.07
CG10336		CG10336-PA, isoform A [Source:RefSeq_peptide;Acc:N	CG10336-RA	1214	924	1	yes	yes	no	yes	?	?	?	2:no	0.29
CG10336		CG10336-PA, isoform A [Source:RefSeq_peptide;Acc:N	CG10336-RB	1260	963	2	yes	yes	no	yes	?	?	?	2:no	0.16
CG10337		CG10337-PA [Source:RefSeq_peptide;Acc:NP_609986]	CG10337-RA	1252	720	3	yes	no	no	no	?	?	?	2:no	0.06
CG10338		CG10338-PA [Source:RefSeq_peptide;Acc:NP_609897]	CG10338-RA	2349	1254	4	no	no	no	no	?	?	?	2:no	0.01
CG10339		CG10339-PA [Source:RefSeq_peptide;Acc:NP_611881]	CG10339-RA	1812	1812	2	yes	no	no	yes	0	0	?	2:no	0.04
CG1034	bcd	Homeotic bicoid protein (PRD-4). [Source:Uniprot/S	CG1034-RA	1473	450	2	yes	no	no	no	?	?	?	2:no	0.16
CG1034	bcd	Homeotic bicoid protein (PRD-4). [Source:Uniprot/S	CG1034-RD	2493	1470	4	yes	no	no	no	?	?	?	2:no	5.0e-03
CG1034	bcd	Homeotic bicoid protein (PRD-4). [Source:Uniprot/S	CG1034-RE	2530	1257	4	yes	no	no	no	?	?	?	2:no	0.01
CG1034	bcd	Homeotic bicoid protein (PRD-4). [Source:Uniprot/S	CG1034-RF	2515	1242	4	yes	no	no	no	?	?	?	2:no	0.01
CG1034	bcd	Homeotic bicoid protein (PRD-4). [Source:Uniprot/S	CG1034-RG	2508	1485	4	yes	no	no	no	?	?	?	2:no	5.0e-03
CG10340		CG10340-PA [Source:RefSeq_peptide;Acc:NP_650565]	CG10340-RA	920	837	2	no	no	no	no	0	1	?	2:no	1.0e-03
CG10341		CG10341-PA [Source:RefSeq_peptide;Acc:NP_609898]	CG10341-RA	1868	1695	2	no	no	no	no	?	?	?	2:no	0.03
CG10342	npf	CG10342-PA [Source:RefSeq_peptide;Acc:NP_536741]	CG10342-RA	493	309	3	no	no	no	no	?	?	?	1:yes	0.62
CG10343		CG10343-PA [Source:RefSeq_peptide;Acc:NP_609900]	CG10343-RA	852	645	3	no	no	no	no	?	?	?	2:no	0.36
CG10344		CG10344-PB, isoform B [Source:RefSeq_peptide;Acc:N	CG10344-RA	1121	597	3	no	no	no	yes	?	?	?	2:no	0.28
CG10344		CG10344-PB, isoform B [Source:RefSeq_peptide;Acc:N	CG10344-RB	1153	837	2	no	no	no	yes	?	?	?	2:no	0.05
CG10345		CG10345-PA [Source:RefSeq_peptide;Acc:NP_650563]	CG10345-RA	2350	1659	7	no	no	no	yes	0	0.25	?	2:no	9.0e-03
CG10346	Grip71	CG10346-PA [Source:RefSeq_peptide;Acc:NP_609902]	CG10346-RA	2281	1941	4	no	no	no	no	?	?	?	2:no	2.0e-03
CG10347		CG10347-PA, isoform A [Source:RefSeq_peptide;Acc:N	CG10347-RA	2023	1743	2	no	no	no	no	?	?	?	2:no	0.03
CG10347		CG10347-PA, isoform A [Source:RefSeq_peptide;Acc:N	CG10347-RB	1973	1743	3	no	no	no	no	?	?	?	2:no	0.03
CG10348		CG10348-PA [Source:RefSeq_peptide;Acc:NP_609904]	CG10348-RA	1593	1593	1	no	no	no	no	?	?	?	2:no	0.11
CG10349		Hypothetical protein CG10349 in chromosome 3. [Sou	CG10349-RA	1298	1254	9	no	no	no	no	0	0	?	2:no	0.02
CG10352		CG10352-PA [Source:RefSeq_peptide;Acc:NP_572761]	CG10352-RA	963	963	4	no	no	no	no	0	0	?	2:no	0.02
CG10353		CG10353-PA, isoform A [Source:RefSeq_peptide;Acc:N	CG10353-RA	4378	3132	10	no	no	no	yes	?	?	?	2:no	0.01
CG10353		CG10353-PA, isoform A [Source:RefSeq_peptide;Acc:N	CG10353-RB	4660	3180	10	no	no	no	yes	?	?	?	2:no	0.01
CG10354		CG10354-PA [Source:RefSeq_peptide;Acc:NP_609082]	CG10354-RA	3346	2727	1	no	no	no	no	0	0.25	?	2:no	0.01
CG10357		CG10357-PA [Source:RefSeq_peptide;Acc:NP_647821]	CG10357-RA	1101	1101	4	no	no	no	no	0	0	?	2:no	0.01
CG10359		CG10359-PA [Source:RefSeq_peptide;Acc:NP_647820]	CG10359-RA	1683	1383	5	no	no	no	no	0	0.3333333	?	2:no	0.01
CG10360	ref(2)P	Ref(2)P protein (Refractory to sigma P). [Source:U	CG10360-RA	2417	1800	3	no	no	no	no	?	?	?	2:no	0.01
CG10360	ref(2)P	Ref(2)P protein (Refractory to sigma P). [Source:U	CG10360-RB	2223	1800	3	no	no	no	no	?	?	?	2:no	0.01
CG10361		CG10361-PA [Source:RefSeq_peptide;Acc:NP_648509]	CG10361-RA	1430	1254	4	no	yes	no	no	0	0.5	?	2:no	0.01
CG10362		CG10362-PA [Source:RefSeq_peptide;Acc:NP_572771]	CG10362-RA	3790	3114	8	yes	no	no	yes	0	0	?	2:no	0.01
CG10363	TepIV	CG10363-PA [Source:RefSeq_peptide;Acc:NP_523603]	CG10363-RA	4598	4491	7	yes	yes	no	no	?	?	?	2:no	7.0e-03
CG10364	msb1l	CG10364-PA [Source:RefSeq_peptide;Acc:NP_609991]	CG10364-RA	1362	1146	2	no	no	no	no	?	?	?	2:no	0.06
CG10365		CG10365-PD, isoform D [Source:RefSeq_peptide;Acc:N	CG10365-RA	1391	855	4	yes	no	no	no	?	?	?	2:no	0.01
CG10365		CG10365-PD, isoform D [Source:RefSeq_peptide;Acc:N	CG10365-RB	1460	855	5	yes	no	no	no	?	?	?	2:no	0.01
CG10365		CG10365-PD, isoform D [Source:RefSeq_peptide;Acc:N	CG10365-RC	1686	855	5	yes	no	no	no	?	?	?	2:no	0.03
CG10365		CG10365-PD, isoform D [Source:RefSeq_peptide;Acc:N	CG10365-RD	1615	855	5	yes	no	no	no	?	?	?	2:no	0.03
CG10366		CG10366-PA [Source:RefSeq_peptide;Acc:NP_609995]	CG10366-RA	2038	1737	3	no	no	no	no	0	0.2	?	2:no	0.01
CG10367	Hmgcr	3-hydroxy-3-methylglutaryl-coenzyme A reductase (E	CG10367-RA	3972	2763	6	yes	no	no	no	?	?	?	2:no	5.0e-03
CG10367	Hmgcr	3-hydroxy-3-methylglutaryl-coenzyme A reductase (E	CG10367-RB	3833	2763	7	yes	no	no	no	?	?	?	2:no	0.01
CG10369	Irk3	CG10369-PA [Source:RefSeq_peptide;Acc:NP_609903]	CG10369-RA	1329	1329	5	no	yes	no	no	?	?	?	2:no	0.03
CG10370	Tbp-1	CG10370-PA [Source:RefSeq_peptide;Acc:NP_524464]	CG10370-RA	1628	1287	3	no	no	no	no	?	?	?	2:no	0.06
CG10371	Plip	CG10371-PA, isoform A [Source:RefSeq_peptide;Acc:N	CG10371-RA	882	585	3	no	no	no	no	0	0	?	1:yes	0.77
CG10371	Plip	CG10371-PA, isoform A [Source:RefSeq_peptide;Acc:N	CG10371-RB	903	603	4	no	no	no	no	0	0	?	1:yes	0.54
CG10372	Faf	CG10372-PA [Source:RefSeq_peptide;Acc:NP_477388]	CG10372-RA	2117	1395	3	no	yes	no	no	?	?	?	2:no	0.09
CG10373		CG10373-PA [Source:RefSeq_peptide;Acc:NP_609901]	CG10373-RA	1130	624	1	yes	no	no	yes	0	0.2	?	2:no	0.04
CG10374	Lsd-1	Lipid storage droplets surface binding protein 1.	CG10374-RA	1895	1296	8	no	no	no	no	?	?	?	2:no	7.0e-03
CG10374	Lsd-1	Lipid storage droplets surface binding protein 1.	CG10374-RB	1479	978	6	no	no	no	no	?	?	?	2:no	0.03
CG10374	Lsd-1	Lipid storage droplets surface binding protein 1.	CG10374-RC	1817	1218	7	no	no	no	no	?	?	?	2:no	0.12
CG10375		CG10375-PA [Source:RefSeq_peptide;Acc:NP_651185]	CG10375-RA	1006	765	3	no	no	no	no	?	?	?	2:no	0.07
CG10376		CG10376-PA [Source:RefSeq_peptide;Acc:NP_609899]	CG10376-RA	2514	1287	1	no	no	no	no	0	0.2	?	2:no	8.0e-03
CG10377	Hrb27C	CG10377-PB, isoform B [Source:RefSeq_peptide;Acc:N	CG10377-RA	2303	1266	4	no	yes	no	no	?	?	?	2:no	0.01
CG10377	Hrb27C	CG10377-PB, isoform B [Source:RefSeq_peptide;Acc:N	CG10377-RB	2284	1266	4	no	yes	no	no	?	?	?	2:no	0.01
CG10377	Hrb27C	CG10377-PB, isoform B [Source:RefSeq_peptide;Acc:N	CG10377-RC	2306	1266	4	no	yes	no	no	?	?	?	2:no	0.01
CG10379	mbc	CG10379-PA [Source:RefSeq_peptide;Acc:NP_477144]	CG10379-RA	7370	5913	14	no	yes	no	yes	?	?	?	2:no	0.01
CG10382	wrapper	CG10382-PA [Source:RefSeq_peptide;Acc:NP_477404]	CG10382-RA	2113	1503	5	no	yes	no	yes	?	?	?	2:no	0.26
CG10383		CG10383-PA [Source:RefSeq_peptide;Acc:NP_609896]	CG10383-RA	2868	2355	4	yes	no	no	no	?	?	?	2:no	0.03
CG10384		CG10384-PA [Source:RefSeq_peptide;Acc:NP_611673]	CG10384-RA	1691	1395	6	no	yes	no	no	0.125	0.125	?	2:no	0.02
CG10385	msl-1	Male-specific lethal-1 protein. [Source:Uniprot/SW	CG10385-RA	5017	3120	2	yes	no	no	no	?	?	?	2:no	0.03
CG10387	tos	CG10387-PA [Source:RefSeq_peptide;Acc:NP_477145]	CG10387-RA	2471	2199	2	no	yes	no	no	?	?	?	2:no	0.01
CG10388	Ubx	Homeotic ultrabithorax protein. [Source:Uniprot/SW	CG10388-RA	4729	1170	4	no	yes	no	no	?	?	?	2:no	0.04
CG10388	Ubx	Homeotic ultrabithorax protein. [Source:Uniprot/SW	CG10388-RB	4600	1041	2	no	yes	no	no	?	?	?	2:no	0.07
CG10388	Ubx	Homeotic ultrabithorax protein. [Source:Uniprot/SW	CG10388-RC	4678	1119	3	no	yes	no	no	?	?	?	2:no	0.04
CG10388	Ubx	Homeotic ultrabithorax protein. [Source:Uniprot/SW	CG10388-RD	4651	1092	3	no	yes	no	no	?	?	?	2:no	0.04
CG10388	Ubx	Homeotic ultrabithorax protein. [Source:Uniprot/SW	CG10388-RE	4702	1143	4	no	yes	no	no	?	?	?	2:no	0.04
CG10388	Ubx	Homeotic ultrabithorax protein. [Source:Uniprot/SW	CG10388-RF	4627	1068	2	no	yes	no	no	?	?	?	2:no	0.05
CG10390	mia	CG10390-PA [Source:RefSeq_peptide;Acc:NP_649547]	CG10390-RA	1845	1770	3	no	no	no	no	?	?	?	2:no	0.03
CG10391	Cyp310a1	Probable cytochrome P450 310a1 (EC 1.14.-.-) (CYPC	CG10391-RA	1633	1479	6	yes	no	no	no	?	?	?	2:no	0.05
CG10392	Ogt	CG10392-PC, isoform C [Source:RefSeq_peptide;Acc:N	CG10392-RA	3530	3180	10	no	no	no	no	?	?	?	2:no	2.0e-03
CG10392	Ogt	CG10392-PC, isoform C [Source:RefSeq_peptide;Acc:N	CG10392-RB	3521	3180	10	no	no	no	no	?	?	?	2:no	2.0e-03
CG10392	Ogt	CG10392-PC, isoform C [Source:RefSeq_peptide;Acc:N	CG10392-RC	3585	3180	9	no	no	no	no	?	?	?	2:no	2.0e-03
CG10393	amos	Basic helix-loop-helix transcription factor Amos (	CG10393-RA	1154	597	1	yes	no	no	no	?	?	?	2:no	0.12
CG10395		CG10395-PB, isoform B [Source:RefSeq_peptide;Acc:N	CG10395-RA	1353	942	2	no	yes	no	no	?	?	?	2:no	0.10
CG10395		CG10395-PB, isoform B [Source:RefSeq_peptide;Acc:N	CG10395-RB	968	522	1	no	yes	no	no	?	?	?	2:no	0.11
CG10396		CG10396-PA [Source:RefSeq_peptide;Acc:NP_610168]	CG10396-RA	674	531	2	yes	no	no	no	0	0.4	?	2:no	0.11
CG10399		CG10399-PA [Source:RefSeq_peptide;Acc:NP_609089]	CG10399-RA	972	972	2	no	no	no	no	0	1	no	2:no	0.00
CG10405		CG10405-PA [Source:RefSeq_peptide;Acc:NP_650546]	CG10405-RA	759	759	2	no	no	no	no	0	0	?	2:no	0.26
CG10406	mRpS33	CG10406-PA [Source:RefSeq_peptide;Acc:NP_524380]	CG10406-RA	494	342	2	yes	no	no	no	?	?	?	2:no	0.29
CG10407		CG10407-PA [Source:RefSeq_peptide;Acc:NP_650519]	CG10407-RA	912	780	4	no	no	no	yes	?	?	?	2:no	0.07
CG1041		CG1041-PA [Source:RefSeq_peptide;Acc:NP_649650]	CG1041-RA	2373	1989	5	yes	no	no	no	0	0.75	?	2:no	4.0e-03
CG10413		CG10413-PA [Source:RefSeq_peptide;Acc:NP_609887]	CG10413-RA	3788	2826	7	no	no	no	no	0	0.3333333	?	2:no	0.02
CG10414		CG10414-PA [Source:RefSeq_peptide;Acc:NP_609889]	CG10414-RA	2424	2325	5	no	no	no	no	?	?	?	2:no	4.0e-03
CG10415	TfIIEalpha	CG10415-PA [Source:RefSeq_peptide;Acc:NP_524026]	CG10415-RA	1623	1290	3	no	no	no	no	?	?	?	2:no	0.06
CG10417		CG10417-PB, isoform B [Source:RefSeq_peptide;Acc:N	CG10417-RA	2542	1989	5	no	yes	no	no	0	0	?	2:no	3.0e-03
CG10417		CG10417-PB, isoform B [Source:RefSeq_peptide;Acc:N	CG10417-RB	2362	1989	6	no	yes	no	no	0	0	?	2:no	9.0e-03
CG10418		CG10418-PA [Source:RefSeq_peptide;Acc:NP_648570]	CG10418-RA	439	288	3	no	no	no	no	0.8	0	?	1:yes	0.95
CG10419		CG10419-PA [Source:RefSeq_peptide;Acc:NP_649092]	CG10419-RA	1165	738	2	no	no	no	no	?	?	?	2:no	0.04
CG10420		CG10420-PA [Source:RefSeq_peptide;Acc:NP_651356]	CG10420-RA	1822	1290	2	no	no	no	no	?	?	?	2:no	0.05
CG10421	Cad96Cb	CG10421-PA [Source:RefSeq_peptide;Acc:NP_733088]	CG10421-RA	2037	2037	4	no	no	no	no	?	?	?	2:no	0.01
CG10422	bam	Bag-of-marbles protein (BAM protein). [Source:Unip	CG10422-RA	1999	1329	3	yes	no	no	no	?	?	?	2:no	0.02
CG10423	RpS27	CG10423-PA [Source:RefSeq_peptide;Acc:NP_651359]	CG10423-RA	718	255	3	yes	yes	no	no	?	?	?	1:yes	0.55
CG10424		CG10424-PA [Source:RefSeq_peptide;Acc:NP_649090]	CG10424-RA	1242	903	2	no	no	no	no	?	?	?	2:no	0.04
CG10425		CG10425-PA [Source:RefSeq_peptide;Acc:NP_651363]	CG10425-RA	1405	1011	3	no	no	no	no	0	1	?	2:no	0.00
CG10426		CG10426-PA [Source:RefSeq_peptide;Acc:NP_648566]	CG10426-RA	3095	2244	5	yes	no	no	no	0	0	?	2:no	1.0e-03
CG10428		CG10428-PA [Source:RefSeq_peptide;Acc:NP_609918]	CG10428-RA	1913	1758	4	no	no	no	no	?	?	?	2:no	9.0e-03
CG10431		CG10431-PA [Source:RefSeq_peptide;Acc:NP_609924]	CG10431-RA	2151	2151	1	no	no	no	no	?	?	?	2:no	0.05
CG10433		CG10433-PB, isoform B [Source:RefSeq_peptide;Acc:N	CG10433-RA	949	384	3	yes	no	no	yes	?	?	?	2:no	0.18
CG10433		CG10433-PB, isoform B [Source:RefSeq_peptide;Acc:N	CG10433-RB	1116	297	3	yes	no	no	yes	?	?	?	2:no	0.18
CG10435		CG10435-PA [Source:RefSeq_peptide;Acc:NP_649759]	CG10435-RA	1817	1488	3	no	no	no	no	?	?	?	2:no	0.03
CG10436	Pbprp1	Pheromone-binding protein-related protein 1 precur	CG10436-RA	546	447	5	no	no	no	no	?	?	?	1:yes	0.77
CG1044	dos	CG1044-PB, isoform B [Source:RefSeq_peptide;Acc:NP	CG1044-RA	3266	2637	7	yes	no	no	no	?	?	?	2:no	0.24
CG1044	dos	CG1044-PB, isoform B [Source:RefSeq_peptide;Acc:NP	CG1044-RB	4678	2397	8	yes	no	no	no	?	?	?	2:no	0.01
CG10440		CG10440-PA [Source:RefSeq_peptide;Acc:NP_611588]	CG10440-RA	2348	1017	5	no	no	no	no	?	?	?	2:no	0.01
CG10443	Lar	Tyrosine-protein phosphatase Lar precursor (EC 3.1	CG10443-RA	7607	6090	17	no	yes	no	no	?	?	?	2:no	0.00
CG10444		CG10444-PA [Source:RefSeq_peptide;Acc:NP_611465]	CG10444-RA	2818	1764	2	no	no	no	no	0	0.3333333	?	2:no	0.05
CG10445		CG10445-PA [Source:RefSeq_peptide;Acc:NP_649751]	CG10445-RA	2940	2898	3	no	yes	no	no	0	0	?	2:no	0.04
CG10446	Side	CG10446-PA [Source:RefSeq_peptide;Acc:NP_523599]	CG10446-RA	2193	1524	3	no	no	no	no	?	?	?	2:no	0.01
CG10447		CG10447-PA [Source:RefSeq_peptide;Acc:NP_609997]	CG10447-RA	922	471	3	no	yes	no	no	0	0.25	?	2:no	0.05
CG10449	Catsup	Catecholamines up protein. [Source:Uniprot/SWISSPR	CG10449-RA	1846	1350	2	no	no	no	no	?	?	?	2:no	0.05
CG10459		CG10459-PA [Source:RefSeq_peptide;Acc:NP_610513]	CG10459-RA	969	969	1	no	no	no	no	0	0	?	2:no	0.06
CG1046	zen	Zerknuellt protein 1 (ZEN-1). [Source:Uniprot/SWIS	CG1046-RA	1272	1062	2	no	no	no	no	?	?	?	2:no	0.04
CG10460	cer	CG10460-PA [Source:RefSeq_peptide;Acc:NP_611420]	CG10460-RA	488	240	2	no	no	no	no	?	?	?	1:yes	0.57
CG10462		CG10462-PA [Source:RefSeq_peptide;Acc:NP_609996]	CG10462-RA	3034	2439	8	no	yes	no	yes	0	0.2	?	2:no	0.03
CG10463		CG10463-PA [Source:RefSeq_peptide;Acc:NP_610000]	CG10463-RA	1921	1815	4	no	no	no	no	?	?	?	2:no	9.0e-03
CG10465		CG10465-PA [Source:RefSeq_peptide;Acc:NP_610165]	CG10465-RA	1241	906	2	yes	no	no	no	?	?	?	2:no	0.03
CG10466		CG10466-PA [Source:RefSeq_peptide;Acc:NP_610003]	CG10466-RA	599	465	2	no	no	no	yes	0.5	0	?	1:yes	0.58
CG10467		CG10467-PA [Source:RefSeq_peptide;Acc:NP_648026]	CG10467-RA	1533	1095	1	no	no	no	no	0	0	?	2:no	0.22
CG10469		CG10469-PA [Source:RefSeq_peptide;Acc:NP_648025]	CG10469-RA	804	804	2	no	yes	no	no	0	0	?	2:no	0.16
CG10470		CG10470-PA [Source:RefSeq_peptide;Acc:NP_609936]	CG10470-RA	700	552	3	no	no	no	no	?	?	?	1:yes	0.74
CG10472		CG10472-PA [Source:RefSeq_peptide;Acc:NP_648017]	CG10472-RA	927	873	3	no	no	no	no	0	0	?	2:no	0.04
CG10473		CG10473-PA, isoform A [Source:RefSeq_peptide;Acc:N	CG10473-RA	2863	2220	6	no	no	no	no	0	0.3333333	?	2:no	0.01
CG10473		CG10473-PA, isoform A [Source:RefSeq_peptide;Acc:N	CG10473-RB	2509	2220	5	no	no	no	no	0	0.3333333	?	2:no	3.0e-03
CG10474		CG10474-PA [Source:RefSeq_peptide;Acc:NP_611404]	CG10474-RA	1026	1026	1	yes	no	no	no	0	0.5	?	2:no	0.02
CG10475	Jon65Ai	CG10475-PA [Source:RefSeq_peptide;Acc:NP_648015]	CG10475-RA	843	789	1	no	no	no	no	?	?	?	2:no	0.41
CG10476		CG10476-PA [Source:RefSeq_peptide;Acc:NP_611403]	CG10476-RA	669	669	1	no	no	no	no	?	?	?	2:no	0.41
CG10477		CG10477-PA [Source:RefSeq_peptide;Acc:NP_648010]	CG10477-RA	825	819	2	no	yes	no	no	0	0	?	2:no	0.16
CG10478		CG10478-PA [Source:RefSeq_peptide;Acc:NP_648007]	CG10478-RA	1329	1329	2	no	no	no	no	0	0	?	2:no	0.08
CG10479		CG10479-PA [Source:RefSeq_peptide;Acc:NP_648006]	CG10479-RA	1675	1137	3	no	no	no	yes	?	?	?	2:no	0.19
CG1048	zen2	Zerknuellt protein 2 (ZEN-2). [Source:Uniprot/SWIS	CG1048-RA	942	759	2	no	no	no	yes	?	?	?	2:no	0.05
CG10480	Bj1	Regulator of chromosome condensation (Chromatin-bi	CG10480-RA	2368	1644	3	no	no	no	yes	?	?	?	2:no	0.01
CG10480	Bj1	Regulator of chromosome condensation (Chromatin-bi	CG10480-RB	2202	1644	4	no	no	no	yes	?	?	?	2:no	5.0e-03
CG10480	Bj1	Regulator of chromosome condensation (Chromatin-bi	CG10480-RC	2143	1644	3	no	no	no	yes	?	?	?	2:no	0.03
CG10481		CG10481-PB, isoform B [Source:RefSeq_peptide;Acc:N	CG10481-RA	1617	1617	5	no	no	no	no	0	0.4	?	2:no	0.04
CG10481		CG10481-PB, isoform B [Source:RefSeq_peptide;Acc:N	CG10481-RB	1941	1941	6	no	no	no	no	0	0.4	?	2:no	0.01
CG10483		CG10483-PA [Source:RefSeq_peptide;Acc:NP_648000]	CG10483-RA	2222	2016	6	no	no	no	no	0	0.4	?	2:no	5.0e-03
CG10484	Dox-A2	Probable 26S proteasome non-ATPase regulatory subu	CG10484-RA	1791	1485	2	no	no	no	no	?	?	?	2:no	0.04
CG10486		CG10486-PA [Source:RefSeq_peptide;Acc:NP_647998]	CG10486-RA	2217	2217	3	no	no	no	no	0	0.5	?	2:no	2.0e-03
CG10488	eyg	CG10488-PB, isoform B [Source:RefSeq_peptide;Acc:N	CG10488-RA	2653	2013	5	no	no	no	no	?	?	?	2:no	0.03
CG10488	eyg	CG10488-PB, isoform B [Source:RefSeq_peptide;Acc:N	CG10488-RB	2586	2013	6	no	no	no	no	?	?	?	2:no	7.0e-03
CG10489	Pole2	CG10489-PA [Source:RefSeq_peptide;Acc:NP_647995]	CG10489-RA	1638	1578	2	no	no	no	no	?	?	?	2:no	0.06
CG1049	Cct1	CG1049-PC, isoform C [Source:RefSeq_peptide;Acc:NP	CG1049-RA	2496	1581	4	yes	no	no	no	?	?	?	2:no	9.0e-03
CG1049	Cct1	CG1049-PC, isoform C [Source:RefSeq_peptide;Acc:NP	CG1049-RB	2406	1581	4	yes	no	no	no	?	?	?	2:no	9.0e-03
CG1049	Cct1	CG1049-PC, isoform C [Source:RefSeq_peptide;Acc:NP	CG1049-RC	2301	1581	4	yes	no	no	no	?	?	?	2:no	9.0e-03
CG1049	Cct1	CG1049-PC, isoform C [Source:RefSeq_peptide;Acc:NP	CG1049-RD	2526	1581	4	yes	no	no	no	?	?	?	2:no	9.0e-03
CG10491	vn	Vein protein precursor (Epidermal growth factor-li	CG10491-RA	5053	1872	6	no	no	no	yes	?	?	?	2:no	0.03
CG10491	vn	Vein protein precursor (Epidermal growth factor-li	CG10491-RB	6833	1872	5	no	no	no	yes	?	?	?	2:no	0.01
CG10492		CG10492-PA [Source:RefSeq_peptide;Acc:NP_609937]	CG10492-RA	4506	2433	3	no	no	no	no	?	?	?	2:no	0.05
CG10493		Protein phosphatase PHLPP-like protein (EC 3.1.3.1	CG10493-RA	2865	2865	5	no	no	no	no	0	0.1428571	?	2:no	0.21
CG10494		CG10494-PB, isoform B [Source:RefSeq_peptide;Acc:N	CG10494-RA	2834	1572	4	yes	yes	no	no	?	?	?	2:no	0.02
CG10494		CG10494-PB, isoform B [Source:RefSeq_peptide;Acc:N	CG10494-RB	2838	1335	4	yes	yes	no	no	?	?	?	2:no	0.03
CG10495		CG10495-PA [Source:RefSeq_peptide;Acc:NP_609939]	CG10495-RA	1341	1191	2	no	no	no	no	?	?	?	2:no	0.06
CG10496		CG10496-PA [Source:RefSeq_peptide;Acc:NP_611585]	CG10496-RA	2995	2529	2	no	no	no	no	?	?	?	2:no	0.21
CG10497	Sdc	Syndecan precursor. [Source:Uniprot/SWISSPROT;Acc:	CG10497-RA	2474	1200	7	yes	no	no	no	?	?	?	2:no	0.03
CG10497	Sdc	Syndecan precursor. [Source:Uniprot/SWISSPROT;Acc:	CG10497-RB	2138	681	6	yes	no	no	no	?	?	?	2:no	0.08
CG10497	Sdc	Syndecan precursor. [Source:Uniprot/SWISSPROT;Acc:	CG10497-RC	1955	681	6	yes	no	no	no	?	?	?	2:no	0.08
CG10498	cdc2c	Cell division control protein 2 cognate (EC 2.7.1.	CG10498-RA	1145	945	7	no	no	no	no	?	?	no	2:no	0.08
CG10498	cdc2c	Cell division control protein 2 cognate (EC 2.7.1.	CG10498-RB	1220	945	6	no	no	no	no	?	?	no	2:no	0.03
CG10501	amd	Alpha-methyldopa hypersensitive protein (EC 4.1.1.	CG10501-RA	1789	1533	2	no	yes	no	yes	?	?	?	2:no	0.25
CG10501	amd	Alpha-methyldopa hypersensitive protein (EC 4.1.1.	CG10501-RB	1744	1533	3	no	yes	no	yes	?	?	?	2:no	0.15
CG10504	Ilk	CG10504-PA [Source:RefSeq_peptide;Acc:NP_525001]	CG10504-RA	1820	1347	4	no	yes	yes	no	?	?	yes	1:yes	0.72
CG10505		CG10505-PA [Source:RefSeq_peptide;Acc:NP_611571]	CG10505-RA	3856	3852	5	no	no	no	no	0	0.5	?	2:no	3.0e-03
CG10506	Aats-gln	Probable glutaminyl-tRNA synthetase (EC 6.1.1.18)	CG10506-RA	2456	2337	1	no	no	no	yes	?	?	?	2:no	0.07
CG10508		CG10508-PC, isoform C [Source:RefSeq_peptide;Acc:N	CG10508-RC	1671	1314	5	no	no	no	yes	?	?	?	2:no	0.02
CG10508		CG10508-PC, isoform C [Source:RefSeq_peptide;Acc:N	CG10508-RD	2478	1599	9	no	no	no	yes	?	?	?	2:no	0.01
CG10508		CG10508-PC, isoform C [Source:RefSeq_peptide;Acc:N	CG10508-RE	2997	813	7	no	no	no	yes	?	?	?	1:yes	0.61
CG10508		CG10508-PC, isoform C [Source:RefSeq_peptide;Acc:N	CG10508-RF	2843	2073	9	no	no	no	yes	?	?	?	2:no	6.0e-03
CG10510		CG10510-PA [Source:RefSeq_peptide;Acc:NP_649291]	CG10510-RA	1729	1572	3	yes	no	no	no	?	?	?	2:no	0.13
CG10512		CG10512-PC, isoform C [Source:RefSeq_peptide;Acc:N	CG10512-RA	2012	1341	3	no	no	no	yes	0	1	?	2:no	1.0e-03
CG10512		CG10512-PC, isoform C [Source:RefSeq_peptide;Acc:N	CG10512-RB	1844	1146	3	no	no	no	yes	0	1	?	2:no	1.0e-03
CG10512		CG10512-PC, isoform C [Source:RefSeq_peptide;Acc:N	CG10512-RC	1689	1086	2	no	no	no	yes	0	1	?	2:no	2.0e-03
CG10512		CG10512-PC, isoform C [Source:RefSeq_peptide;Acc:N	CG10512-RD	1661	1086	3	no	no	no	yes	0	1	?	2:no	3.0e-03
CG10513		CG10513-PA [Source:RefSeq_peptide;Acc:NP_651370]	CG10513-RA	1389	1320	2	yes	no	no	no	?	?	?	2:no	0.04
CG10514		CG10514-PA [Source:RefSeq_peptide;Acc:NP_651371]	CG10514-RA	1320	1242	2	yes	no	no	no	?	?	?	2:no	0.04
CG10516		CG10516-PA [Source:RefSeq_peptide;Acc:NP_648819]	CG10516-RA	1278	1029	3	no	no	no	no	?	?	?	2:no	0.03
CG10520	tub	Tube protein. [Source:Uniprot/SWISSPROT;Acc:P22812	CG10520-RA	2347	1389	3	yes	no	no	no	?	?	?	2:no	0.01
CG10521	NetB	Netrin-B precursor. [Source:Uniprot/SWISSPROT;Acc:	CG10521-RA	6420	2382	9	no	no	no	no	?	?	?	2:no	8.0e-03
CG10522	sti	CG10522-PA [Source:RefSeq_peptide;Acc:NP_648584]	CG10522-RA	6054	5565	7	yes	no	no	no	0	0.2857143	?	2:no	4.0e-03
CG10523	park	CG10523-PC, isoform C [Source:RefSeq_peptide;Acc:N	CG10523-RB	1635	1449	7	yes	no	no	no	?	?	?	2:no	0.06
CG10523	park	CG10523-PC, isoform C [Source:RefSeq_peptide;Acc:N	CG10523-RC	1609	1449	6	yes	no	no	no	?	?	?	2:no	0.05
CG10524	Pkcdelta	Putative protein kinase C, delta type homolog (EC	CG10524-RA	1932	1932	13	no	no	no	no	?	?	?	2:no	3.0e-03
CG10527		CG10527-PA [Source:RefSeq_peptide;Acc:NP_611544]	CG10527-RA	1461	891	3	yes	yes	no	no	0	0	?	2:no	0.07
CG10528	fs(2)ltoPP43	CG10528-PB, isoform B [Source:RefSeq_peptide;Acc:N	CG10528-RA	1187	1104	4	no	no	no	no	?	?	?	2:no	0.05
CG10528	fs(2)ltoPP43	CG10528-PB, isoform B [Source:RefSeq_peptide;Acc:N	CG10528-RB	1868	726	2	no	no	no	no	?	?	?	2:no	0.13
CG10529	Lcp65Ae	CG10529-PA [Source:RefSeq_peptide;Acc:NP_788468]	CG10529-RA	300	300	2	no	no	no	no	?	?	?	1:yes	0.57
CG10530	Lcp65Ag1	Larval cuticle protein VIII precursor. [Source:Uni	CG10530-RA	513	318	2	no	no	no	no	?	?	?	1:yes	0.57
CG10531		CG10531-PA [Source:RefSeq_peptide;Acc:NP_611543]	CG10531-RA	1157	1107	3	yes	no	no	no	0	0.3333333	?	2:no	0.06
CG10533	Lcp65Af	CG10533-PA [Source:RefSeq_peptide;Acc:NP_477274]	CG10533-RA	410	303	2	no	no	no	no	?	?	?	1:yes	0.57
CG10534	Lcp65Ag2	Larval cuticle protein VIII precursor. [Source:Uni	CG10534-RA	551	318	2	no	no	no	no	?	?	?	1:yes	0.57
CG10535		CG10535-PA [Source:RefSeq_peptide;Acc:NP_650098]	CG10535-RA	3932	3759	6	no	no	no	yes	0	0.3333333	?	2:no	0.01
CG10536	cbx	CG10536-PA, isoform A [Source:RefSeq_peptide;Acc:N	CG10536-RA	1038	645	5	no	no	no	no	?	?	?	2:no	0.06
CG10536	cbx	CG10536-PA, isoform A [Source:RefSeq_peptide;Acc:N	CG10536-RB	891	735	4	no	no	no	no	?	?	?	2:no	0.25
CG10537	Rdl	Gamma-aminobutyric-acid receptor beta subunit prec	CG10537-RA	2548	1821	9	yes	no	no	no	?	?	?	2:no	0.04
CG10537	Rdl	Gamma-aminobutyric-acid receptor beta subunit prec	CG10537-RB	2485	1758	10	yes	no	no	no	?	?	?	2:no	0.04
CG10537	Rdl	Gamma-aminobutyric-acid receptor beta subunit prec	CG10537-RC	2548	1821	9	yes	no	no	no	?	?	?	2:no	0.04
CG10538	CdGAPr	CG10538-PA [Source:RefSeq_peptide;Acc:NP_610002]	CG10538-RA	7552	5532	7	no	no	no	no	?	?	?	2:no	5.0e-03
CG10539	S6k	CG10539-PA [Source:RefSeq_peptide;Acc:NP_523941]	CG10539-RA	3511	1473	10	no	no	no	no	?	?	?	2:no	1.0e-03
CG10540		F-actin capping protein alpha subunit. [Source:Uni	CG10540-RA	1914	861	3	no	no	no	no	0	0.25	?	2:no	0.01
CG10541	Tektin-C	CG10541-PA [Source:RefSeq_peptide;Acc:NP_523940]	CG10541-RA	1529	1266	3	no	no	no	no	?	?	?	2:no	0.22
CG10542		CG10542-PA [Source:RefSeq_peptide;Acc:NP_647989]	CG10542-RA	3649	3135	4	no	no	no	no	0	0.5	?	2:no	0.00
CG10543		CG10543-PC, isoform C [Source:RefSeq_peptide;Acc:N	CG10543-RA	5552	4905	7	no	no	no	no	0	0.2	?	2:no	3.0e-03
CG10543		CG10543-PC, isoform C [Source:RefSeq_peptide;Acc:N	CG10543-RB	3726	2670	7	no	no	no	no	0	0.2	?	2:no	0.02
CG10543		CG10543-PC, isoform C [Source:RefSeq_peptide;Acc:N	CG10543-RC	3722	3075	7	no	no	no	no	0	0.2	?	2:no	0.02
CG10545	Gbeta13F	Guanine nucleotide-binding protein beta subunit 1.	CG10545-RA	1950	1023	3	no	no	no	no	?	?	?	2:no	0.03
CG10545	Gbeta13F	Guanine nucleotide-binding protein beta subunit 1.	CG10545-RB	1562	1023	3	no	no	no	no	?	?	?	2:no	0.07
CG10545	Gbeta13F	Guanine nucleotide-binding protein beta subunit 1.	CG10545-RC	1787	1023	3	no	no	no	no	?	?	?	2:no	0.07
CG10545	Gbeta13F	Guanine nucleotide-binding protein beta subunit 1.	CG10545-RD	1859	1023	3	no	no	no	no	?	?	?	2:no	0.03
CG10545	Gbeta13F	Guanine nucleotide-binding protein beta subunit 1.	CG10545-RE	2112	1023	4	no	no	no	no	?	?	?	2:no	0.02
CG10545	Gbeta13F	Guanine nucleotide-binding protein beta subunit 1.	CG10545-RF	1871	1023	3	no	no	no	no	?	?	?	2:no	0.03
CG10546	Cralbp	CG10546-PA [Source:RefSeq_peptide;Acc:NP_523939]	CG10546-RA	975	975	1	no	no	no	no	?	?	?	2:no	0.07
CG10550		CG10550-PA, isoform A [Source:RefSeq_peptide;Acc:N	CG10550-RA	1862	1278	3	no	no	no	no	?	?	?	2:no	0.10
CG10550		CG10550-PA, isoform A [Source:RefSeq_peptide;Acc:N	CG10550-RB	1461	1278	4	no	no	no	no	?	?	?	2:no	0.02
CG10550		CG10550-PA, isoform A [Source:RefSeq_peptide;Acc:N	CG10550-RC	1590	1278	4	no	no	no	no	?	?	?	2:no	0.05
CG10553		CG10553-PA [Source:RefSeq_peptide;Acc:NP_651383]	CG10553-RA	1256	1245	4	no	no	no	no	?	?	?	2:no	0.02
CG10555		CG10555-PA [Source:RefSeq_peptide;Acc:NP_572474]	CG10555-RA	4162	2781	3	no	no	no	no	?	?	?	2:no	0.02
CG10559		CG10559-PA [Source:RefSeq_peptide;Acc:NP_651382]	CG10559-RA	1215	1215	4	no	yes	no	no	?	?	?	2:no	0.02
CG1056	5-HT2	CG1056-PA, isoform A [Source:RefSeq_peptide;Acc:NP	CG1056-RA	4355	2607	7	no	no	no	no	?	?	?	2:no	0.11
CG1056	5-HT2	CG1056-PA, isoform A [Source:RefSeq_peptide;Acc:NP	CG1056-RB	3721	2793	8	no	no	no	no	?	?	?	2:no	9.0e-03
CG10560		CG10560-PA [Source:RefSeq_peptide;Acc:NP_651384]	CG10560-RA	1345	1245	4	no	no	no	no	?	?	?	2:no	0.02
CG10561		Anon-37Cs protein. [Source:Uniprot/SWISSPROT;Acc:P	CG10561-RA	2053	1515	3	no	no	no	no	0	0.6666667	?	2:no	0.01
CG10562		CG10562-PA [Source:RefSeq_peptide;Acc:NP_651385]	CG10562-RA	1522	1218	4	no	no	no	no	?	?	?	2:no	0.05
CG10563		CG10563-PA [Source:RefSeq_peptide;Acc:NP_609947]	CG10563-RA	1819	1443	4	yes	no	no	no	0	0.2	?	2:no	6.0e-03
CG10564	Ac78C	CG10564-PA [Source:RefSeq_peptide;Acc:NP_524194]	CG10564-RA	6362	5085	24	no	no	no	no	?	?	?	2:no	0.00
CG10565		CG10565-PA [Source:RefSeq_peptide;Acc:NP_649284]	CG10565-RA	2227	1941	3	no	no	no	no	0	0.3333333	?	2:no	6.0e-03
CG10566		CG10566-PA [Source:RefSeq_peptide;Acc:NP_649283]	CG10566-RA	1737	1236	3	no	no	no	no	?	?	?	2:no	0.22
CG1057	MED31	Mediator complex subunit TRAP18 (Protein SOH1) (dS	CG1057-RA	1092	615	3	no	no	no	no	?	?	?	2:no	0.34
CG1057	MED31	Mediator complex subunit TRAP18 (Protein SOH1) (dS	CG1057-RB	817	615	4	no	no	no	no	?	?	?	2:no	0.48
CG10570		CG10570-PA [Source:RefSeq_peptide;Acc:NP_652585]	CG10570-RA	817	222	2	no	no	no	no	?	?	?	1:yes	0.50
CG10571	ara	Homeobox protein araucan. [Source:Uniprot/SWISSPRO	CG10571-RA	2940	2154	5	no	no	no	no	?	?	?	2:no	0.03
CG10572	Cdk8	Cell division protein kinase 8 (EC 2.7.1.37) (DmCd	CG10572-RA	1504	1365	2	yes	no	no	no	?	?	?	2:no	0.04
CG10573	ko	CG10573-PA [Source:RefSeq_peptide;Acc:NP_524193]	CG10573-RA	4724	3150	8	no	no	no	no	?	?	?	2:no	0.02
CG10574	I-2	CG10574-PA [Source:RefSeq_peptide;Acc:NP_524013]	CG10574-RA	1558	618	5	no	no	no	no	?	?	?	2:no	0.29
CG10575		CG10575-PA [Source:RefSeq_peptide;Acc:NP_647985]	CG10575-RA	1557	1557	2	no	no	no	no	?	?	?	2:no	0.06
CG10576		CG10576-PB, isoform B [Source:RefSeq_peptide;Acc:N	CG10576-RA	1895	1176	8	no	no	no	no	0	0.5	?	2:no	0.01
CG10576		CG10576-PB, isoform B [Source:RefSeq_peptide;Acc:N	CG10576-RB	1876	624	7	no	no	no	no	0	0.5	?	2:no	0.07
CG10578	DnaJ-1	DnaJ protein homolog 1 (DROJ1). [Source:Uniprot/SW	CG10578-RA	1964	1005	2	yes	no	no	no	?	?	?	2:no	0.03
CG10578	DnaJ-1	DnaJ protein homolog 1 (DROJ1). [Source:Uniprot/SW	CG10578-RB	2209	1005	1	yes	no	no	no	?	?	?	2:no	0.02
CG10579	Eip63E	CG10579-PC, isoform C [Source:RefSeq_peptide;Acc:N	CG10579-RA	2699	1530	12	yes	no	yes	yes	?	?	?	2:no	0.17
CG10579	Eip63E	CG10579-PC, isoform C [Source:RefSeq_peptide;Acc:N	CG10579-RB	2917	1530	11	yes	no	yes	yes	?	?	?	2:no	0.17
CG10579	Eip63E	CG10579-PC, isoform C [Source:RefSeq_peptide;Acc:N	CG10579-RC	2888	1530	11	yes	no	yes	yes	?	?	?	2:no	0.17
CG10579	Eip63E	CG10579-PC, isoform C [Source:RefSeq_peptide;Acc:N	CG10579-RD	3643	1569	11	yes	no	yes	yes	?	?	?	2:no	0.36
CG10579	Eip63E	CG10579-PC, isoform C [Source:RefSeq_peptide;Acc:N	CG10579-RE	3049	1569	12	yes	no	yes	yes	?	?	?	2:no	0.26
CG1058	rpk	CG1058-PA [Source:RefSeq_peptide;Acc:NP_524225]	CG1058-RA	2576	1689	4	no	yes	no	no	?	?	?	2:no	6.0e-03
CG10580	fng	Fringe glycosyltransferase (EC 2.4.1.222) (O-fucos	CG10580-RA	1964	1239	7	no	no	no	no	?	?	?	2:no	0.12
CG10581		CG10581-PA [Source:RefSeq_peptide;Acc:NP_649279]	CG10581-RA	524	438	1	yes	no	no	no	?	?	?	2:no	0.16
CG10582	Sin	CG10582-PA [Source:RefSeq_peptide;Acc:NP_524192]	CG10582-RA	1616	1461	3	yes	yes	no	no	?	?	?	2:no	0.12
CG10583	Sse	CG10583-PA [Source:RefSeq_peptide;Acc:NP_523935]	CG10583-RA	2177	1905	7	yes	yes	no	no	?	?	?	2:no	9.0e-03
CG10584		CG10584-PA [Source:RefSeq_peptide;Acc:NP_649278]	CG10584-RA	825	825	1	yes	no	no	yes	?	?	?	2:no	0.08
CG10585		CG10585-PA [Source:RefSeq_peptide;Acc:NP_649277]	CG10585-RA	2016	1347	3	no	yes	no	no	0	0	?	2:no	0.13
CG10586		CG10586-PA [Source:RefSeq_peptide;Acc:NP_649270]	CG10586-RA	828	828	2	no	yes	no	no	0.3333333	0	?	1:yes	0.67
CG10587		CG10587-PA [Source:RefSeq_peptide;Acc:NP_649273]	CG10587-RA	831	831	2	no	no	no	no	0.3333333	0	?	1:yes	0.79
CG10588		CG10588-PA [Source:RefSeq_peptide;Acc:NP_649271]	CG10588-RA	3177	3177	1	no	no	no	no	0	0	?	2:no	0.26
CG10589		CG10589-PA [Source:RefSeq_peptide;Acc:NP_649269]	CG10589-RA	1519	1161	1	no	no	no	no	?	?	?	2:no	0.24
CG1059	Karybeta3	CG1059-PA [Source:RefSeq_peptide;Acc:NP_524226]	CG1059-RA	4331	3318	5	yes	no	no	no	?	?	?	2:no	0.01
CG10590		CG10590-PA [Source:RefSeq_peptide;Acc:NP_647979]	CG10590-RA	2663	1779	4	no	no	no	no	0	0	?	2:no	7.0e-03
CG10591		CG10591-PA [Source:RefSeq_peptide;Acc:NP_647978]	CG10591-RA	1072	939	2	yes	no	no	no	?	?	?	2:no	0.02
CG10592		CG10592-PA [Source:RefSeq_peptide;Acc:NP_647976]	CG10592-RA	1749	1575	3	no	no	no	no	0	0	?	2:no	0.13
CG10593	Acer	CG10593-PA [Source:RefSeq_peptide;Acc:NP_477195]	CG10593-RA	2483	1893	4	no	no	no	no	?	?	?	2:no	2.0e-03
CG10594	spo	Cytochrome P450 307a1 (EC 1.14.-.-) (CYPCCCVIIA1)	CG10594-RA	2495	1632	1	no	no	no	no	?	?	?	2:no	0.01
CG10595	d	CG10595-PC, isoform C [Source:RefSeq_peptide;Acc:N	CG10595-RA	4225	3699	7	no	no	no	no	?	?	?	2:no	9.0e-03
CG10595	d	CG10595-PC, isoform C [Source:RefSeq_peptide;Acc:N	CG10595-RB	4410	3954	6	no	no	no	no	?	?	?	2:no	4.0e-03
CG10595	d	CG10595-PC, isoform C [Source:RefSeq_peptide;Acc:N	CG10595-RC	2529	2073	5	no	no	no	no	?	?	?	2:no	4.0e-03
CG10596	Msr-110	CG10596-PB, isoform B [Source:RefSeq_peptide;Acc:N	CG10596-RA	2740	1854	7	yes	no	no	no	?	?	?	2:no	0.07
CG10596	Msr-110	CG10596-PB, isoform B [Source:RefSeq_peptide;Acc:N	CG10596-RB	2713	1827	6	yes	no	no	no	?	?	?	2:no	0.04
CG10596	Msr-110	CG10596-PB, isoform B [Source:RefSeq_peptide;Acc:N	CG10596-RC	2618	1878	5	yes	no	no	no	?	?	?	2:no	6.0e-03
CG10597		CG10597-PA [Source:RefSeq_peptide;Acc:NP_573207]	CG10597-RA	753	753	2	no	no	no	no	?	?	?	2:no	0.22
CG10598		CG10598-PA, isoform A [Source:RefSeq_peptide;Acc:N	CG10598-RA	741	522	1	no	yes	no	yes	?	?	?	2:no	0.11
CG10598		CG10598-PA, isoform A [Source:RefSeq_peptide;Acc:N	CG10598-RB	849	693	1	no	yes	no	yes	?	?	?	2:no	0.23
CG10600		CG10600-PA [Source:RefSeq_peptide;Acc:NP_609913]	CG10600-RA	4408	4134	8	no	no	no	no	?	?	?	2:no	2.0e-03
CG10601	mirr	CG10601-PB, isoform B [Source:RefSeq_peptide;Acc:N	CG10601-RA	3677	1926	5	no	no	no	no	?	?	?	2:no	5.0e-03
CG10601	mirr	CG10601-PB, isoform B [Source:RefSeq_peptide;Acc:N	CG10601-RB	2925	1926	5	no	no	no	no	?	?	?	2:no	0.03
CG10602		CG10602-PA, isoform A [Source:RefSeq_peptide;Acc:N	CG10602-RA	2236	2055	6	yes	yes	no	no	0	0.2	?	2:no	4.0e-03
CG10602		CG10602-PA, isoform A [Source:RefSeq_peptide;Acc:N	CG10602-RB	2069	1842	5	yes	yes	no	no	0	0.2	?	2:no	3.0e-03
CG10602		CG10602-PA, isoform A [Source:RefSeq_peptide;Acc:N	CG10602-RC	2127	1842	5	yes	yes	no	no	0	0.2	?	2:no	3.0e-03
CG10602		CG10602-PA, isoform A [Source:RefSeq_peptide;Acc:N	CG10602-RD	2180	1842	5	yes	yes	no	no	0	0.2	?	2:no	2.0e-03
CG10603	mRpL13	39S ribosomal protein L13, mitochondrial (L13mt).	CG10603-RA	618	537	3	yes	no	no	no	?	?	?	1:yes	0.67
CG10604	bsh	Brain-specific homeobox protein. [Source:Uniprot/S	CG10604-RA	1313	864	4	no	no	no	no	?	?	?	2:no	0.01
CG10604	bsh	Brain-specific homeobox protein. [Source:Uniprot/S	CG10604-RB	1524	1284	4	no	no	no	no	?	?	?	2:no	0.05
CG10605	caup	Homeobox protein caupolican. [Source:Uniprot/SWISS	CG10605-RA	3832	2082	5	yes	yes	no	no	?	?	?	2:no	9.0e-03
CG10609	Or83b	Odorant receptor 83b. [Source:Uniprot/SWISSPROT;Ac	CG10609-RA	1461	1461	6	no	no	no	no	?	?	?	2:no	0.03
CG10610	ECSIT	CG10610-PA [Source:RefSeq_peptide;Acc:NP_649602]	CG10610-RA	1330	1230	1	yes	no	no	no	?	?	?	2:no	0.05
CG10612	Or83a	Putative odorant receptor 83a. [Source:Uniprot/SWI	CG10612-RA	1362	1362	4	yes	no	no	no	?	?	?	2:no	0.01
CG10616		CG10616-PA [Source:RefSeq_peptide;Acc:NP_648576]	CG10616-RA	1656	1479	5	yes	no	no	no	?	?	?	2:no	0.03
CG10617		CG10617-PA [Source:RefSeq_peptide;Acc:NP_572878]	CG10617-RA	4823	2364	6	no	no	no	no	0	0	?	2:no	0.02
CG10618		CG10618-PA [Source:RefSeq_peptide;Acc:NP_733101]	CG10618-RA	954	954	3	no	no	yes	no	?	?	?	2:no	0.10
CG10619	tup	CG10619-PA, isoform A [Source:RefSeq_peptide;Acc:N	CG10619-RA	3238	1605	9	yes	no	no	no	?	?	no	2:no	0.04
CG10619	tup	CG10619-PA, isoform A [Source:RefSeq_peptide;Acc:N	CG10619-RB	3316	1398	8	yes	no	no	no	?	?	no	2:no	3.0e-03
CG10620	Tsf2	CG10620-PA [Source:RefSeq_peptide;Acc:NP_524044]	CG10620-RA	2881	2460	7	no	no	no	no	?	?	?	1:yes	0.53
CG10621		CG10621-PA [Source:RefSeq_peptide;Acc:NP_609920]	CG10621-RA	1292	996	4	no	no	no	yes	0	0.5	?	2:no	8.0e-03
CG10622	Sucb	CG10622-PB, isoform B [Source:RefSeq_peptide;Acc:N	CG10622-RA	1605	1251	4	no	no	no	no	?	?	?	2:no	0.05
CG10622	Sucb	CG10622-PB, isoform B [Source:RefSeq_peptide;Acc:N	CG10622-RB	569	339	3	no	no	no	no	?	?	?	1:yes	0.62
CG10623		CG10623-PA [Source:RefSeq_peptide;Acc:NP_609921]	CG10623-RA	1577	996	2	yes	yes	no	yes	0	0.5	?	2:no	0.08
CG10624	sinu	CG10624-PA [Source:RefSeq_peptide;Acc:NP_647971]	CG10624-RA	2064	744	2	no	no	no	no	?	?	?	2:no	0.13
CG10625		CG10625-PA, isoform A [Source:RefSeq_peptide;Acc:N	CG10625-RA	2229	807	10	no	yes	no	no	?	?	?	2:no	9.0e-03
CG10625		CG10625-PA, isoform A [Source:RefSeq_peptide;Acc:N	CG10625-RB	3471	2049	13	no	yes	no	no	?	?	?	2:no	2.0e-03
CG10625		CG10625-PA, isoform A [Source:RefSeq_peptide;Acc:N	CG10625-RC	3499	2049	13	no	yes	no	no	?	?	?	2:no	2.0e-03
CG10625		CG10625-PA, isoform A [Source:RefSeq_peptide;Acc:N	CG10625-RD	2445	807	9	no	yes	no	no	?	?	?	2:no	9.0e-03
CG10626	Lkr	CG10626-PA [Source:RefSeq_peptide;Acc:NP_647968]	CG10626-RA	2934	1629	8	no	no	no	no	?	?	?	2:no	0.03
CG10627		CG10627-PA [Source:RefSeq_peptide;Acc:NP_648588]	CG10627-RA	2236	1650	3	no	no	no	no	0	0	?	2:no	0.01
CG10628		CG10628-PA [Source:RefSeq_peptide;Acc:NP_609999]	CG10628-RA	1254	1152	3	no	no	no	no	0	0	?	2:no	1.0e-03
CG10629		CG10629-PA [Source:RefSeq_peptide;Acc:NP_647967]	CG10629-RA	921	921	7	no	no	no	no	0	1	?	2:no	1.0e-03
CG1063	Itp-r83A	Inositol 1,4,5-trisphosphate receptor (InsP3 recep	CG1063-RA	9687	8487	19	no	yes	no	no	?	?	no	2:no	0.00
CG1063	Itp-r83A	Inositol 1,4,5-trisphosphate receptor (InsP3 recep	CG1063-RB	8965	8514	19	no	yes	no	no	?	?	no	2:no	0.00
CG10630		CG10630-PA [Source:RefSeq_peptide;Acc:NP_647966]	CG10630-RA	1240	975	2	yes	yes	no	no	?	?	?	2:no	0.10
CG10631		CG10631-PA [Source:RefSeq_peptide;Acc:NP_609998]	CG10631-RA	12099	11346	8	yes	no	no	no	?	?	?	2:no	7.0e-03
CG10632		CG10632-PA [Source:RefSeq_peptide;Acc:NP_648591]	CG10632-RA	2133	1743	7	yes	no	no	no	?	?	?	2:no	0.01
CG10633		CG10633-PA [Source:RefSeq_peptide;Acc:NP_647962]	CG10633-RA	2580	2580	8	yes	no	no	no	0	0	?	2:no	0.01
CG10635		Probable prefoldin subunit 4. [Source:Uniprot/SWIS	CG10635-RA	545	417	2	yes	no	no	no	0	0	?	2:no	0.01
CG10637	Nak	CG10637-PC, isoform C [Source:RefSeq_peptide;Acc:N	CG10637-RA	5154	4467	8	no	yes	no	no	?	?	?	2:no	2.0e-03
CG10637	Nak	CG10637-PC, isoform C [Source:RefSeq_peptide;Acc:N	CG10637-RB	3319	2853	4	no	yes	no	no	?	?	?	2:no	8.0e-03
CG10637	Nak	CG10637-PC, isoform C [Source:RefSeq_peptide;Acc:N	CG10637-RC	4166	2097	7	no	yes	no	no	?	?	?	2:no	6.0e-03
CG10638		CG10638-PB, isoform B [Source:RefSeq_peptide;Acc:N	CG10638-RA	1121	954	4	no	no	no	no	0	0	?	2:no	0.00
CG10638		CG10638-PB, isoform B [Source:RefSeq_peptide;Acc:N	CG10638-RB	1008	933	5	no	no	no	no	0	0	?	2:no	0.00
CG10639		CG10639-PA [Source:RefSeq_peptide;Acc:NP_609923]	CG10639-RA	1947	1368	3	no	no	no	no	0	0.3333333	?	2:no	0.01
CG1064	Snr1	CG1064-PA [Source:RefSeq_peptide;Acc:NP_730935]	CG1064-RA	1349	1113	2	yes	no	no	no	?	?	?	2:no	0.04
CG10640	Uev1A	CG10640-PB, isoform B [Source:RefSeq_peptide;Acc:N	CG10640-RA	1230	438	4	no	no	no	yes	?	?	?	2:no	0.13
CG10640	Uev1A	CG10640-PB, isoform B [Source:RefSeq_peptide;Acc:N	CG10640-RB	1137	312	3	no	no	no	yes	?	?	?	2:no	0.32
CG10641		EF-hand domain-containing protein CG10641 (Swipros	CG10641-RA	1627	654	2	no	no	no	no	0	0	?	2:no	0.23
CG10642	Klp64D	CG10642-PA [Source:RefSeq_peptide;Acc:NP_523934]	CG10642-RA	2034	2034	1	yes	no	no	no	?	?	?	2:no	0.04
CG10645	lama	CG10645-PA, isoform A [Source:RefSeq_peptide;Acc:N	CG10645-RA	2977	1977	5	no	yes	no	no	?	?	?	2:no	0.01
CG10645	lama	CG10645-PA, isoform A [Source:RefSeq_peptide;Acc:N	CG10645-RB	3491	1977	5	no	yes	no	no	?	?	?	2:no	5.0e-03
CG10645	lama	CG10645-PA, isoform A [Source:RefSeq_peptide;Acc:N	CG10645-RC	3048	1977	5	no	yes	no	no	?	?	?	2:no	0.01
CG10646		CG10646-PA [Source:RefSeq_peptide;Acc:NP_648581]	CG10646-RA	1393	1152	2	no	no	no	no	?	?	?	2:no	0.06
CG10648		CG10648-PA [Source:RefSeq_peptide;Acc:NP_572508]	CG10648-RA	1262	1032	4	yes	yes	no	no	0	0.6666667	?	2:no	0.03
CG1065	Scsalpha	Succinyl-CoA ligase [GDP-forming] alpha-chain, mit	CG1065-RA	1505	987	4	no	yes	no	no	?	?	no	2:no	0.04
CG10650		CG10650-PA [Source:RefSeq_peptide;Acc:NP_609929]	CG10650-RA	1528	1278	4	yes	no	no	no	?	?	?	2:no	0.07
CG10651		CG10651-PA [Source:RefSeq_peptide;Acc:NP_610029]	CG10651-RA	951	951	3	no	no	no	no	0	1	?	2:no	0.00
CG10652	RpL30	CG10652-PA, isoform A [Source:RefSeq_peptide;Acc:N	CG10652-RA	472	336	2	no	no	no	yes	?	?	?	2:no	0.46
CG10652	RpL30	CG10652-PA, isoform A [Source:RefSeq_peptide;Acc:N	CG10652-RB	493	336	3	no	no	no	yes	?	?	?	2:no	0.44
CG10653	hk	Hook protein (dHK). [Source:Uniprot/SWISSPROT;Acc:	CG10653-RA	2320	2040	7	yes	no	no	no	?	?	?	2:no	7.0e-03
CG10654		CG10654-PA [Source:RefSeq_peptide;Acc:NP_648583]	CG10654-RA	1202	1161	2	yes	no	no	no	?	?	?	2:no	0.04
CG10655	l(2)37Bb	CG10655-PA [Source:RefSeq_peptide;Acc:NP_536791]	CG10655-RA	1702	1548	2	no	no	no	yes	?	?	?	2:no	0.07
CG10657		CG10657-PA [Source:RefSeq_peptide;Acc:NP_648579]	CG10657-RA	1511	1005	4	no	yes	no	yes	0	0	?	2:no	0.02
CG10658	Os9	CG10658-PA [Source:RefSeq_peptide;Acc:NP_788078]	CG10658-RA	878	645	2	no	no	no	no	?	?	?	2:no	0.22
CG10659		CG10659-PA [Source:RefSeq_peptide;Acc:NP_610018]	CG10659-RA	669	669	1	yes	yes	no	yes	?	?	?	2:no	0.14
CG1066	Shab	Potassium voltage-gated channel protein Shab. [Sou	CG1066-RA	3590	2958	9	no	yes	no	no	?	?	?	2:no	1.0e-03
CG1066	Shab	Potassium voltage-gated channel protein Shab. [Sou	CG1066-RB	3680	3048	10	no	yes	no	no	?	?	?	2:no	1.0e-03
CG10660		CG10660-PA [Source:RefSeq_peptide;Acc:NP_648578]	CG10660-RA	1578	1464	6	yes	yes	no	no	?	?	?	2:no	0.11
CG10662		CG10662-PA [Source:RefSeq_peptide;Acc:NP_610012]	CG10662-RA	2751	2751	5	no	no	no	no	0	0.25	?	2:no	0.09
CG10663		CG10663-PA [Source:RefSeq_peptide;Acc:NP_648577]	CG10663-RA	2202	2202	5	yes	no	no	no	0	0	?	2:no	4.0e-03
CG10664		CG10664-PB, isoform B [Source:RefSeq_peptide;Acc:N	CG10664-RA	793	549	3	no	no	no	no	0	0.4	?	2:no	0.44
CG10664		CG10664-PB, isoform B [Source:RefSeq_peptide;Acc:N	CG10664-RB	772	549	3	no	no	no	no	0	0.4	?	2:no	0.44
CG10667	Orc1	Origin recognition complex subunit 1 (DmORC1). [So	CG10667-RA	3146	2775	3	no	no	no	no	?	?	?	2:no	0.22
CG10669		CG10669-PA [Source:RefSeq_peptide;Acc:NP_651388]	CG10669-RA	3057	2802	6	no	no	no	no	0	0.2	?	2:no	0.07
CG10670	Gen	CG10670-PA [Source:RefSeq_peptide;Acc:NP_647943]	CG10670-RA	2248	2181	5	no	no	no	yes	0	0.125	?	2:no	3.0e-03
CG10671		CG10671-PA, isoform A [Source:RefSeq_peptide;Acc:N	CG10671-RA	1881	1272	3	no	no	no	yes	?	?	?	2:no	0.06
CG10671		CG10671-PA, isoform A [Source:RefSeq_peptide;Acc:N	CG10671-RB	2011	1443	2	no	no	no	yes	?	?	?	2:no	0.13
CG10672		CG10672-PA [Source:RefSeq_peptide;Acc:NP_647946]	CG10672-RA	1090	954	3	no	no	no	yes	0	0	?	2:no	0.01
CG10673		CG10673-PA [Source:RefSeq_peptide;Acc:NP_647948]	CG10673-RA	675	675	1	no	no	no	no	0	0	?	2:no	0.14
CG10674		Hypothetical UPF0139 protein CG10674. [Source:Unip	CG10674-RA	327	327	2	no	no	no	no	0	0	?	1:yes	0.68
CG10675		CG10675-PA [Source:RefSeq_peptide;Acc:NP_651387]	CG10675-RA	1455	1230	5	no	no	no	yes	?	?	?	2:no	0.03
CG10677		CG10677-PA [Source:RefSeq_peptide;Acc:NP_647954]	CG10677-RA	762	762	3	yes	no	no	no	?	?	?	2:no	0.21
CG10679	Nedd8	CG10679-PA [Source:RefSeq_peptide;Acc:NP_609919]	CG10679-RA	255	255	3	no	no	no	no	?	?	yes	1:yes	0.62
CG10680		CG10680-PA [Source:RefSeq_peptide;Acc:NP_610016]	CG10680-RA	1302	756	6	no	no	no	yes	?	?	?	2:no	0.13
CG10681		CG10681-PA [Source:RefSeq_peptide;Acc:NP_648580]	CG10681-RA	935	639	3	no	no	no	no	?	?	?	2:no	0.34
CG10682	vih	CG10682-PA [Source:RefSeq_peptide;Acc:NP_648582]	CG10682-RA	1108	537	2	no	no	no	no	?	?	?	2:no	0.16
CG10683	rhi	CG10683-PA [Source:RefSeq_peptide;Acc:NP_536794]	CG10683-RA	1569	1257	3	no	no	no	no	?	?	?	2:no	0.22
CG10685		CG10685-PA [Source:RefSeq_peptide;Acc:NP_609950]	CG10685-RA	318	318	2	no	no	no	no	0	0	?	2:no	0.27
CG10686	tral	CG10686-PA [Source:RefSeq_peptide;Acc:NP_648585]	CG10686-RA	2944	1959	7	yes	no	no	no	?	?	?	2:no	0.07
CG10687	Aats-asn	CG10687-PA [Source:RefSeq_peptide;Acc:NP_609948]	CG10687-RA	1978	1677	2	no	no	no	no	?	?	?	2:no	0.03
CG10688		Probable phosphomannomutase (EC 5.4.2.8) (PMM). [S	CG10688-RA	926	765	1	no	no	no	no	0	0.3333333	?	2:no	0.07
CG10689		CG10689-PA [Source:RefSeq_peptide;Acc:NP_609946]	CG10689-RA	2795	2685	4	yes	no	no	no	0.6	0	?	2:no	0.01
CG10691	l(2)37Cc	CG10691-PA, isoform A [Source:RefSeq_peptide;Acc:N	CG10691-RA	1311	831	2	no	no	no	yes	?	?	?	2:no	0.08
CG10691	l(2)37Cc	CG10691-PA, isoform A [Source:RefSeq_peptide;Acc:N	CG10691-RB	1321	831	3	no	no	no	yes	?	?	?	2:no	0.01
CG10692	Dnmt2	CG10692-PA, isoform A [Source:RefSeq_peptide;Acc:N	CG10692-RA	1054	1038	1	no	no	no	no	?	?	?	2:no	5.0e-03
CG10692	Dnmt2	CG10692-PA, isoform A [Source:RefSeq_peptide;Acc:N	CG10692-RB	1056	996	2	no	no	no	no	?	?	?	2:no	5.0e-03
CG10693	slo	Calcium-activated potassium channel slowpoke (Maxi	CG10693-RA	4698	3528	23	no	no	no	yes	?	?	no	2:no	0.09
CG10693	slo	Calcium-activated potassium channel slowpoke (Maxi	CG10693-RB	4641	3552	24	no	no	no	yes	?	?	no	2:no	0.02
CG10693	slo	Calcium-activated potassium channel slowpoke (Maxi	CG10693-RC	4641	3552	24	no	no	no	yes	?	?	no	2:no	0.05
CG10693	slo	Calcium-activated potassium channel slowpoke (Maxi	CG10693-RD	4698	3528	23	no	no	no	yes	?	?	no	2:no	8.0e-03
CG10693	slo	Calcium-activated potassium channel slowpoke (Maxi	CG10693-RE	4698	3528	23	no	no	no	yes	?	?	no	2:no	0.02
CG10693	slo	Calcium-activated potassium channel slowpoke (Maxi	CG10693-RF	4698	3528	23	no	no	no	yes	?	?	no	2:no	0.05
CG10693	slo	Calcium-activated potassium channel slowpoke (Maxi	CG10693-RG	4698	3528	23	no	no	no	yes	?	?	no	2:no	0.04
CG10693	slo	Calcium-activated potassium channel slowpoke (Maxi	CG10693-RH	4698	3528	23	no	no	no	yes	?	?	no	2:no	0.19
CG10693	slo	Calcium-activated potassium channel slowpoke (Maxi	CG10693-RI	4812	3642	25	no	no	no	yes	?	?	no	2:no	1.0e-03
CG10693	slo	Calcium-activated potassium channel slowpoke (Maxi	CG10693-RJ	4713	3543	23	no	no	no	yes	?	?	no	2:no	0.03
CG10693	slo	Calcium-activated potassium channel slowpoke (Maxi	CG10693-RK	4665	3495	22	no	no	no	yes	?	?	no	2:no	9.0e-03
CG10693	slo	Calcium-activated potassium channel slowpoke (Maxi	CG10693-RL	4734	3564	23	no	no	no	yes	?	?	no	2:no	0.02
CG10693	slo	Calcium-activated potassium channel slowpoke (Maxi	CG10693-RM	4764	3594	24	no	no	no	yes	?	?	no	2:no	5.0e-03
CG10693	slo	Calcium-activated potassium channel slowpoke (Maxi	CG10693-RN	4773	3603	24	no	no	no	yes	?	?	no	2:no	5.0e-03
CG10693	slo	Calcium-activated potassium channel slowpoke (Maxi	CG10693-RO	4665	3495	22	no	no	no	yes	?	?	no	2:no	0.28
CG10693	slo	Calcium-activated potassium channel slowpoke (Maxi	CG10693-RP	4665	3495	22	no	no	no	yes	?	?	no	2:no	2.0e-03
CG10693	slo	Calcium-activated potassium channel slowpoke (Maxi	CG10693-RQ	4698	3528	23	no	no	no	yes	?	?	no	2:no	0.04
CG10694		CG10694-PA [Source:RefSeq_peptide;Acc:NP_651212]	CG10694-RA	956	873	1	no	no	no	no	0	0	?	2:no	0.10
CG10695	Pat1	CG10695-PA [Source:RefSeq_peptide;Acc:NP_572328]	CG10695-RA	3394	2061	8	no	no	no	no	?	?	?	2:no	0.08
CG10697	Ddc	Aromatic-L-amino-acid decarboxylase (EC 4.1.1.28)	CG10697-RA	2777	1509	2	no	no	no	yes	?	?	no	2:no	0.08
CG10697	Ddc	Aromatic-L-amino-acid decarboxylase (EC 4.1.1.28)	CG10697-RB	1926	1428	3	no	no	no	yes	?	?	no	2:no	0.03
CG10697	Ddc	Aromatic-L-amino-acid decarboxylase (EC 4.1.1.28)	CG10697-RC	2082	1533	4	no	no	no	yes	?	?	no	2:no	1.0e-03
CG10698	GRHRII	CG10698-PA [Source:RefSeq_peptide;Acc:NP_648571]	CG10698-RA	3238	1740	6	no	no	no	no	?	?	?	2:no	0.05
CG10699	Lim3	CG10699-PA, isoform A [Source:RefSeq_peptide;Acc:N	CG10699-RA	2577	1323	7	no	no	no	no	?	?	?	2:no	0.07
CG10699	Lim3	CG10699-PA, isoform A [Source:RefSeq_peptide;Acc:N	CG10699-RB	2696	1563	8	no	no	no	no	?	?	?	2:no	0.14
CG1070	Alh	CG1070-PD, isoform D [Source:RefSeq_peptide;Acc:NP	CG1070-RA	5021	4131	10	no	no	no	no	?	?	?	2:no	0.07
CG1070	Alh	CG1070-PD, isoform D [Source:RefSeq_peptide;Acc:NP	CG1070-RB	3891	2475	6	no	no	no	no	?	?	?	2:no	0.34
CG1070	Alh	CG1070-PD, isoform D [Source:RefSeq_peptide;Acc:NP	CG1070-RC	5251	2931	9	no	no	no	no	?	?	?	1:yes	0.53
CG1070	Alh	CG1070-PD, isoform D [Source:RefSeq_peptide;Acc:NP	CG1070-RD	4838	3972	10	no	no	no	no	?	?	?	2:no	0.01
CG10700		CG10700-PA [Source:RefSeq_peptide;Acc:NP_609942]	CG10700-RA	1620	1620	1	no	no	no	no	0	0.5	?	2:no	0.14
CG10701	Moe	Moesin/ezrin/radixin homolog 1 (Ezrin-moesin-radix	CG10701-RA	2373	1923	8	yes	no	no	no	?	?	?	2:no	0.06
CG10701	Moe	Moesin/ezrin/radixin homolog 1 (Ezrin-moesin-radix	CG10701-RB	2472	1950	8	yes	no	no	no	?	?	?	2:no	0.02
CG10701	Moe	Moesin/ezrin/radixin homolog 1 (Ezrin-moesin-radix	CG10701-RC	2047	1539	4	yes	no	no	no	?	?	?	2:no	0.01
CG10701	Moe	Moesin/ezrin/radixin homolog 1 (Ezrin-moesin-radix	CG10701-RD	2406	1728	7	yes	no	no	no	?	?	?	2:no	0.02
CG10701	Moe	Moesin/ezrin/radixin homolog 1 (Ezrin-moesin-radix	CG10701-RE	2303	1728	7	yes	no	no	no	?	?	?	2:no	0.02
CG10701	Moe	Moesin/ezrin/radixin homolog 1 (Ezrin-moesin-radix	CG10701-RF	2326	1728	7	yes	no	no	no	?	?	?	2:no	0.01
CG10701	Moe	Moesin/ezrin/radixin homolog 1 (Ezrin-moesin-radix	CG10701-RG	2293	1728	7	yes	no	no	no	?	?	?	2:no	1.0e-03
CG10701	Moe	Moesin/ezrin/radixin homolog 1 (Ezrin-moesin-radix	CG10701-RH	2254	1728	7	yes	no	no	no	?	?	?	2:no	1.0e-03
CG10701	Moe	Moesin/ezrin/radixin homolog 1 (Ezrin-moesin-radix	CG10701-RI	2298	1728	8	yes	no	no	no	?	?	?	2:no	0.03
CG10701	Moe	Moesin/ezrin/radixin homolog 1 (Ezrin-moesin-radix	CG10701-RJ	2415	1737	7	yes	no	no	no	?	?	?	2:no	0.03
CG10702		CG10702-PC, isoform C [Source:RefSeq_peptide;Acc:N	CG10702-RA	3912	2841	7	no	no	no	no	0	0	?	2:no	0.02
CG10702		CG10702-PC, isoform C [Source:RefSeq_peptide;Acc:N	CG10702-RB	4144	2841	6	no	no	no	no	0	0	?	2:no	0.07
CG10702		CG10702-PC, isoform C [Source:RefSeq_peptide;Acc:N	CG10702-RC	3868	2841	7	no	no	no	no	0	0	?	2:no	0.02
CG10703		CG10703-PA [Source:RefSeq_peptide;Acc:NP_650055]	CG10703-RA	2207	2088	3	no	no	no	no	?	?	?	2:no	8.0e-03
CG10704	toe	CG10704-PA [Source:RefSeq_peptide;Acc:NP_524041]	CG10704-RA	2402	1923	6	no	no	no	no	?	?	?	2:no	0.36
CG10706	SK	CG10706-PE, isoform E [Source:RefSeq_peptide;Acc:N	CG10706-RA	3565	2430	11	yes	no	yes	no	?	?	?	2:no	0.05
CG10706	SK	CG10706-PE, isoform E [Source:RefSeq_peptide;Acc:N	CG10706-RB	3554	2430	11	yes	no	yes	no	?	?	?	2:no	1.0e-03
CG10706	SK	CG10706-PE, isoform E [Source:RefSeq_peptide;Acc:N	CG10706-RC	4821	2775	15	yes	no	yes	no	?	?	?	2:no	1.0e-03
CG10706	SK	CG10706-PE, isoform E [Source:RefSeq_peptide;Acc:N	CG10706-RD	3716	1560	13	yes	no	yes	no	?	?	?	2:no	0.06
CG10706	SK	CG10706-PE, isoform E [Source:RefSeq_peptide;Acc:N	CG10706-RE	3878	1722	13	yes	no	yes	no	?	?	?	2:no	0.01
CG10706	SK	CG10706-PE, isoform E [Source:RefSeq_peptide;Acc:N	CG10706-RF	4821	2775	15	yes	no	yes	no	?	?	?	2:no	0.33
CG1071	E2f2	CG1071-PA [Source:RefSeq_peptide;Acc:NP_477355]	CG1071-RA	1505	1113	5	no	no	no	no	?	?	?	2:no	1.0e-03
CG10710		CG10710-PA [Source:RefSeq_peptide;Acc:NP_648662]	CG10710-RA	2633	2130	2	yes	no	no	no	?	?	?	1:yes	0.66
CG10711		CG10711-PA [Source:RefSeq_peptide;Acc:NP_648660]	CG10711-RA	1341	1200	3	no	no	no	no	?	?	?	1:yes	0.60
CG10712	Chro	CG10712-PA, isoform A [Source:RefSeq_peptide;Acc:N	CG10712-RA	3830	2781	5	yes	no	no	no	?	?	?	2:no	0.32
CG10712	Chro	CG10712-PA, isoform A [Source:RefSeq_peptide;Acc:N	CG10712-RB	3838	2781	6	yes	no	no	no	?	?	?	2:no	0.16
CG10712	Chro	CG10712-PA, isoform A [Source:RefSeq_peptide;Acc:N	CG10712-RC	3769	2781	6	yes	no	no	no	?	?	?	2:no	0.44
CG10713		CG10713-PA [Source:RefSeq_peptide;Acc:NP_648645]	CG10713-RA	1942	1428	3	no	yes	no	no	?	?	?	2:no	0.10
CG10717	ImpL1	CG10717-PB, isoform B [Source:RefSeq_peptide;Acc:N	CG10717-RA	1160	1026	2	yes	no	no	no	?	?	?	2:no	0.27
CG10717	ImpL1	CG10717-PB, isoform B [Source:RefSeq_peptide;Acc:N	CG10717-RB	1214	1101	1	yes	no	no	no	?	?	?	2:no	0.06
CG10718	neb	CG10718-PA [Source:RefSeq_peptide;Acc:NP_476817]	CG10718-RA	3601	3366	2	no	no	no	no	?	?	?	2:no	0.22
CG10719	brat	Brain tumor protein. [Source:Uniprot/SWISSPROT;Acc	CG10719-RA	5274	3114	4	no	no	no	no	?	?	?	2:no	1.0e-03
CG10719	brat	Brain tumor protein. [Source:Uniprot/SWISSPROT;Acc	CG10719-RB	4933	3114	3	no	no	no	no	?	?	?	2:no	1.0e-03
CG10719	brat	Brain tumor protein. [Source:Uniprot/SWISSPROT;Acc	CG10719-RC	4619	3114	2	no	no	no	no	?	?	?	2:no	1.0e-03
CG1072	Awh	LIM/homeobox protein Awh (Arrowhead protein). [Sou	CG1072-RA	2085	645	6	yes	no	no	no	?	?	?	2:no	0.29
CG1072	Awh	LIM/homeobox protein Awh (Arrowhead protein). [Sou	CG1072-RB	2104	828	6	yes	no	no	no	?	?	?	2:no	0.08
CG10721		CG10721-PA [Source:RefSeq_peptide;Acc:NP_610023]	CG10721-RA	1419	1419	1	no	no	no	no	0	1	?	2:no	1.0e-03
CG10722		CG10722-PB, isoform B [Source:RefSeq_peptide;Acc:N	CG10722-RA	2142	1809	3	no	no	no	no	?	?	?	2:no	1.0e-03
CG10722		CG10722-PB, isoform B [Source:RefSeq_peptide;Acc:N	CG10722-RB	2073	1809	4	no	no	no	no	?	?	?	2:no	0.01
CG10723	Kua	CG10723-PA [Source:RefSeq_peptide;Acc:NP_610026]	CG10723-RA	933	933	5	no	no	no	no	?	?	no	2:no	0.00
CG10724		Putative actin interacting protein 1 (AIP1). [Sour	CG10724-RA	2289	1827	7	no	no	no	no	0	0.4	?	2:no	1.0e-03
CG10724		Putative actin interacting protein 1 (AIP1). [Sour	CG10724-RB	2211	1815	7	no	no	no	no	0	0.4	?	2:no	4.0e-03
CG10725		CG10725-PB [Source:RefSeq_peptide;Acc:NP_648647]	CG10725-RB	871	810	4	no	no	no	no	0	0	?	1:yes	0.62
CG10726	barr	CG10726-PA, isoform A [Source:RefSeq_peptide;Acc:N	CG10726-RA	2577	2208	4	no	no	no	no	?	?	?	1:yes	0.58
CG10726	barr	CG10726-PA, isoform A [Source:RefSeq_peptide;Acc:N	CG10726-RB	2681	2208	3	no	no	no	no	?	?	?	1:yes	0.62
CG10728	vls	Protein valois (MEP50 homolog). [Source:Uniprot/SW	CG10728-RA	1312	1104	3	yes	no	yes	no	?	?	?	2:no	2.0e-03
CG10730		CG10730-PA [Source:RefSeq_peptide;Acc:NP_610021]	CG10730-RA	2018	1956	2	no	no	no	no	?	?	?	1:yes	0.57
CG10732		CG10732-PB, isoform B [Source:RefSeq_peptide;Acc:N	CG10732-RA	5086	4974	9	no	yes	no	no	?	?	?	2:no	0.12
CG10732		CG10732-PB, isoform B [Source:RefSeq_peptide;Acc:N	CG10732-RB	3240	2430	6	no	yes	no	no	?	?	?	2:no	9.0e-03
CG10733	loj	CG10733-PA, isoform A [Source:RefSeq_peptide;Acc:N	CG10733-RA	1028	687	5	no	no	no	yes	?	?	?	2:no	0.30
CG10733	loj	CG10733-PA, isoform A [Source:RefSeq_peptide;Acc:N	CG10733-RB	1049	687	6	no	no	no	yes	?	?	?	2:no	0.10
CG10733	loj	CG10733-PA, isoform A [Source:RefSeq_peptide;Acc:N	CG10733-RC	1068	687	6	no	no	no	yes	?	?	?	2:no	0.27
CG10734		CG10734-PA [Source:RefSeq_peptide;Acc:NP_611090]	CG10734-RA	1305	1107	2	no	yes	no	no	?	?	?	2:no	0.12
CG10737		CG10737-PC, isoform C [Source:RefSeq_peptide;Acc:N	CG10737-RA	3157	2613	16	no	yes	no	yes	0	0	?	2:no	0.01
CG10737		CG10737-PC, isoform C [Source:RefSeq_peptide;Acc:N	CG10737-RB	3418	2613	16	no	yes	no	yes	0	0	?	2:no	0.01
CG10737		CG10737-PC, isoform C [Source:RefSeq_peptide;Acc:N	CG10737-RC	3136	2835	15	no	yes	no	yes	0	0	?	2:no	8.0e-03
CG10737		CG10737-PC, isoform C [Source:RefSeq_peptide;Acc:N	CG10737-RD	3014	2835	15	no	yes	no	yes	0	0	?	2:no	6.0e-03
CG10737		CG10737-PC, isoform C [Source:RefSeq_peptide;Acc:N	CG10737-RE	3488	2712	15	no	yes	no	yes	0	0	?	2:no	0.01
CG10738		CG10738-PB, isoform B [Source:RefSeq_peptide;Acc:N	CG10738-RA	3519	3519	13	no	yes	no	no	0	0.5	?	2:no	0.04
CG10738		CG10738-PB, isoform B [Source:RefSeq_peptide;Acc:N	CG10738-RB	3819	3819	14	no	yes	no	no	0	0.5	?	2:no	6.0e-03
CG10739	pigeon	Pigeon protein (Linotte protein). [Source:Uniprot/	CG10739-RA	3189	2748	8	yes	no	no	no	?	?	?	2:no	0.30
CG1074		CG1074-PA [Source:RefSeq_peptide;Acc:NP_649471]	CG1074-RA	1667	1467	3	no	no	no	no	?	?	?	2:no	0.01
CG10741		CG10741-PA, isoform A [Source:RefSeq_peptide;Acc:N	CG10741-RA	1957	1608	3	no	no	no	no	?	?	?	2:no	0.10
CG10741		CG10741-PA, isoform A [Source:RefSeq_peptide;Acc:N	CG10741-RB	1809	1149	4	no	no	no	no	?	?	?	2:no	0.44
CG10742	Tsp3A	CG10742-PA [Source:RefSeq_peptide;Acc:NP_525054]	CG10742-RA	1215	915	3	no	yes	no	yes	?	?	?	2:no	1.0e-03
CG10743		CG10743-PA, isoform A [Source:RefSeq_peptide;Acc:N	CG10743-RA	2792	2043	3	no	no	no	no	0	0	?	2:no	0.44
CG10743		CG10743-PA, isoform A [Source:RefSeq_peptide;Acc:N	CG10743-RB	2813	2043	4	no	no	no	no	0	0	?	2:no	0.03
CG10746	fok	CG10746-PA [Source:RefSeq_peptide;Acc:NP_542444]	CG10746-RA	1218	390	2	no	no	no	no	?	?	?	2:no	0.27
CG10747		CG10747-PA [Source:RefSeq_peptide;Acc:NP_610022]	CG10747-RA	1534	987	2	no	no	no	no	?	?	?	2:no	0.25
CG10748		CG10748-PA [Source:RefSeq_peptide;Acc:NP_648615]	CG10748-RA	1150	1050	1	no	no	no	no	0	0.6666667	?	2:no	0.20
CG10749		CG10749-PA [Source:RefSeq_peptide;Acc:NP_648616]	CG10749-RA	1181	1044	1	no	yes	no	no	0	0.75	?	2:no	0.43
CG1075		CG1075-PA [Source:RefSeq_peptide;Acc:NP_649609]	CG1075-RA	825	825	3	no	no	no	no	0	0	?	2:no	0.03
CG10750		CG10750-PA [Source:RefSeq_peptide;Acc:NP_609955]	CG10750-RA	1124	996	4	no	no	no	no	?	?	?	2:no	0.02
CG10751	robl	CG10751-PA [Source:RefSeq_peptide;Acc:NP_523771]	CG10751-RA	532	294	3	yes	no	no	no	?	?	?	2:no	7.0e-03
CG10752		CG10752-PA [Source:RefSeq_peptide;Acc:NP_648614]	CG10752-RA	1692	1620	2	no	no	no	yes	?	?	?	2:no	9.0e-03
CG10753	snRNP69D	Probable small nuclear ribonucleoprotein Sm D1 (sn	CG10753-RA	731	375	2	no	no	no	yes	?	?	?	2:no	7.0e-03
CG10754		CG10754-PA [Source:RefSeq_peptide;Acc:NP_648603]	CG10754-RA	976	795	1	no	no	no	no	0.75	0	?	2:no	0.08
CG10755	Cyp4ae1	Cytochrome P450 4ae1 (EC 1.14.-.-) (CYPIVAE1). [So	CG10755-RA	1948	1491	4	no	no	no	no	?	?	?	2:no	0.03
CG10756	Taf13	CG10756-PA [Source:RefSeq_peptide;Acc:NP_610024]	CG10756-RA	628	411	3	no	no	no	no	?	?	?	2:no	0.03
CG10757	mRpS18B	CG10757-PB, isoform B [Source:RefSeq_peptide;Acc:N	CG10757-RA	729	615	3	yes	no	no	no	?	?	?	2:no	0.05
CG10757	mRpS18B	CG10757-PB, isoform B [Source:RefSeq_peptide;Acc:N	CG10757-RB	754	615	2	yes	no	no	no	?	?	?	2:no	0.32
CG10759	Or7a	Putative odorant receptor 7a. [Source:Uniprot/SWIS	CG10759-RA	1242	1242	2	no	no	yes	no	?	?	?	2:no	0.15
CG1076		Probable vacuolar ATP synthase subunit F 2 (EC 3.6	CG1076-RA	626	390	3	yes	no	yes	no	0	0.3333333	?	1:yes	0.69
CG10761		CG10761-PA [Source:RefSeq_peptide;Acc:NP_572456]	CG10761-RA	1258	972	1	no	no	no	no	?	?	?	1:yes	0.75
CG10763	Gbeta5	CG10763-PA [Source:RefSeq_peptide;Acc:NP_572452]	CG10763-RA	1561	1077	1	yes	no	no	no	?	?	?	2:no	0.20
CG10764		CG10764-PA [Source:RefSeq_peptide;Acc:NP_611213]	CG10764-RA	1682	1572	7	no	no	no	no	0	0	?	2:no	0.28
CG1077		CG1077-PA [Source:RefSeq_peptide;Acc:NP_649617]	CG1077-RA	2268	2193	5	no	yes	no	no	?	?	?	1:yes	0.74
CG10772	Fur1	Furin-like protease 1, isoforms 1/1-X/2 precursor	CG10772-RA	4276	3306	12	yes	no	no	no	?	?	?	2:no	0.01
CG10772	Fur1	Furin-like protease 1, isoforms 1/1-X/2 precursor	CG10772-RB	4808	3810	12	yes	no	no	no	?	?	?	2:no	3.0e-03
CG10772	Fur1	Furin-like protease 1, isoforms 1/1-X/2 precursor	CG10772-RC	3677	2679	11	yes	no	no	no	?	?	?	2:no	0.05
CG10772	Fur1	Furin-like protease 1, isoforms 1/1-X/2 precursor	CG10772-RD	3612	2679	10	yes	no	no	no	?	?	?	2:no	0.05
CG10772	Fur1	Furin-like protease 1, isoforms 1/1-X/2 precursor	CG10772-RE	3698	2700	11	yes	no	no	no	?	?	?	2:no	8.0e-03
CG10772	Fur1	Furin-like protease 1, isoforms 1/1-X/2 precursor	CG10772-RF	3803	2679	12	yes	no	no	no	?	?	?	2:no	8.0e-03
CG10776	wit	CG10776-PA [Source:RefSeq_peptide;Acc:NP_524692]	CG10776-RA	4219	2712	6	no	no	no	yes	?	?	?	2:no	8.0e-03
CG10777		CG10777-PB [Source:RefSeq_peptide;Acc:NP_572424]	CG10777-RB	6378	2838	4	no	yes	no	no	0	0.3333333	?	2:no	8.0e-03
CG10778		CG10778-PA [Source:RefSeq_peptide;Acc:NP_572425]	CG10778-RA	1310	903	2	no	no	no	no	0	0.5	?	2:no	0.02
CG1078		CG1078-PA [Source:RefSeq_peptide;Acc:NP_649476]	CG1078-RA	2171	2106	4	no	no	no	no	?	?	?	2:no	0.01
CG10781	ng1	New-glue protein 1 precursor (NG-1) (Salivary glue	CG10781-RA	523	324	1	no	yes	no	no	?	?	?	1:yes	0.68
CG10788	ng3	New-glue protein 3 precursor (NG-3). [Source:Unipr	CG10788-RB	594	441	1	no	no	no	no	?	?	?	2:no	0.00
CG10789	ng4	New-glue protein 4 precursor (NG-4). [Source:Unipr	CG10789-RA	238	174	1	no	yes	no	no	?	?	?	2:no	0.00
CG1079		CG1079-PA [Source:RefSeq_peptide;Acc:NP_573393]	CG1079-RA	1600	753	4	no	no	no	yes	?	?	?	2:no	0.32
CG10790	Pig1	CG10790-PB [Source:RefSeq_peptide;Acc:NP_476677]	CG10790-RB	695	519	1	yes	no	no	no	?	?	?	2:no	2.0e-03
CG10793		CG10793-PA [Source:RefSeq_peptide;Acc:NP_570054]	CG10793-RA	1659	1440	1	no	no	no	no	0	0	?	2:no	0.01
CG10794	DptB	CG10794-PA [Source:RefSeq_peptide;Acc:NP_523787]	CG10794-RA	452	363	2	no	no	no	no	?	?	?	2:no	0.01
CG10795		CG10795-PA [Source:RefSeq_peptide;Acc:NP_611583]	CG10795-RA	1050	537	2	no	no	no	yes	?	?	?	2:no	0.33
CG10798	dm	Myc protein (dMyc1) (dMyc) (Diminutive protein). [	CG10798-RA	3465	2154	3	no	no	no	no	?	?	?	2:no	0.33
CG10799		CG10799-PA [Source:RefSeq_peptide;Acc:NP_610859]	CG10799-RA	607	501	1	no	yes	no	yes	?	?	?	2:no	0.19
CG10800	Rca1	CG10800-PA [Source:RefSeq_peptide;Acc:NP_477214]	CG10800-RA	1553	1236	1	no	yes	no	no	?	?	?	2:no	0.33
CG10801		CG10801-PA [Source:RefSeq_peptide;Acc:NP_570058]	CG10801-RA	1677	1677	3	no	no	no	no	?	?	?	2:no	0.15
CG10802		CG10802-PA [Source:RefSeq_peptide;Acc:NP_570062]	CG10802-RA	1473	1311	3	no	no	no	no	0.1666667	0.1666667	?	2:no	0.29
CG10803		CG10803-PA [Source:RefSeq_peptide;Acc:NP_570064]	CG10803-RA	2794	1914	5	no	yes	no	no	?	?	?	2:no	0.17
CG10804		CG10804-PB, isoform B [Source:RefSeq_peptide;Acc:N	CG10804-RA	4200	2049	6	no	yes	no	no	0	0.5	?	2:no	0.33
CG10804		CG10804-PB, isoform B [Source:RefSeq_peptide;Acc:N	CG10804-RB	4140	1989	7	no	yes	no	no	0	0.5	?	1:yes	0.55
CG10805		Hypothetical protein CG10805. [Source:Uniprot/SWIS	CG10805-RA	6459	6291	4	yes	no	no	no	0	0	?	2:no	0.05
CG10806		CG10806-PB, isoform B [Source:RefSeq_peptide;Acc:N	CG10806-RA	2745	2148	7	yes	no	no	no	0	0	?	2:no	0.06
CG10806		CG10806-PB, isoform B [Source:RefSeq_peptide;Acc:N	CG10806-RB	2524	2127	6	yes	no	no	no	0	0	?	2:no	6.0e-03
CG10808	synaptogyrin	CG10808-PA [Source:RefSeq_peptide;Acc:NP_610908]	CG10808-RA	2718	726	5	no	no	no	no	?	?	?	2:no	0.10
CG10809		CG10809-PA [Source:RefSeq_peptide;Acc:NP_648365]	CG10809-RA	1911	1077	3	no	no	no	no	?	?	?	2:no	0.00
CG1081	Rheb	GTP-binding protein Rheb homolog. [Source:Uniprot/	CG1081-RA	1250	549	5	no	no	no	no	?	?	?	2:no	0.07
CG1081	Rheb	GTP-binding protein Rheb homolog. [Source:Uniprot/	CG1081-RB	1021	549	6	no	no	no	no	?	?	?	2:no	0.10
CG10810	Drs	Drosomycin precursor (Cysteine-rich peptide). [Sou	CG10810-RA	376	213	1	no	no	no	no	?	?	?	2:no	0.00
CG10811	eIF-4G	CG10811-PA [Source:RefSeq_peptide;Acc:NP_524640]	CG10811-RA	5598	4038	16	yes	no	no	no	?	?	?	2:no	0.04
CG10812	dro5	CG10812-PA [Source:RefSeq_peptide;Acc:NP_647803]	CG10812-RA	339	210	1	no	no	no	no	?	?	?	2:no	0.13
CG10814		CG10814-PA [Source:RefSeq_peptide;Acc:NP_610868]	CG10814-RA	1445	1209	2	no	yes	no	no	0	0	?	2:no	8.0e-03
CG10816	Dro	Drosocin precursor. [Source:Uniprot/SWISSPROT;Acc:	CG10816-RA	759	195	1	yes	no	no	no	?	?	?	2:no	9.0e-03
CG1082	alpha-Est4	CG1082-PA [Source:RefSeq_peptide;Acc:NP_524266]	CG1082-RA	1742	1626	4	yes	no	no	no	?	?	?	2:no	0.03
CG10822		CG10822-PA [Source:RefSeq_peptide;Acc:NP_611450]	CG10822-RA	345	345	2	yes	no	no	no	0	1	?	2:no	0.02
CG10823		CG10823-PB, isoform B [Source:RefSeq_peptide;Acc:N	CG10823-RA	4523	2187	6	no	no	no	no	0	0	?	2:no	0.01
CG10823		CG10823-PB, isoform B [Source:RefSeq_peptide;Acc:N	CG10823-RB	1752	1524	4	no	no	no	no	0	0	?	2:no	7.0e-03
CG10824		CG10824-PA [Source:RefSeq_peptide;Acc:NP_650951]	CG10824-RA	1861	1665	1	no	no	no	no	0	0.5	?	2:no	3.0e-03
CG10825		CG10825-PB, isoform B [Source:RefSeq_peptide;Acc:N	CG10825-RA	2427	2055	1	no	no	no	no	?	?	?	2:no	8.0e-03
CG10825		CG10825-PB, isoform B [Source:RefSeq_peptide;Acc:N	CG10825-RB	2383	1890	2	no	no	no	no	?	?	?	2:no	0.01
CG10827		CG10827-PA [Source:RefSeq_peptide;Acc:NP_650931]	CG10827-RA	1672	1569	2	no	no	no	no	0	0	?	2:no	0.44
CG10830		CG10830-PA [Source:RefSeq_peptide;Acc:NP_650926]	CG10830-RA	2649	687	2	yes	no	no	no	?	?	?	2:no	0.09
CG10833	Cyp28d1	Probable cytochrome P450 28d1 (EC 1.14.-.-) (CYPXX	CG10833-RA	1603	1509	6	yes	no	no	no	?	?	?	2:no	0.08
CG10834		CG10834-PA [Source:RefSeq_peptide;Acc:NP_610131]	CG10834-RA	294	294	1	no	yes	no	no	0	1	?	2:no	7.0e-03
CG10837	eIF-4B	CG10837-PD.3 [Source:RefSeq_peptide;Acc:NP_0010153	CG10837-RA	1730	1173	2	no	yes	no	no	?	?	?	2:no	0.28
CG10837	eIF-4B	CG10837-PD.3 [Source:RefSeq_peptide;Acc:NP_0010153	CG10837-RB	1468	1380	5	no	yes	no	no	?	?	?	2:no	0.03
CG10837	eIF-4B	CG10837-PD.3 [Source:RefSeq_peptide;Acc:NP_0010153	CG10837-RD	625	192	2	no	yes	no	no	?	?	?	2:no	0.09
CG10837	eIF-4B	CG10837-PD.3 [Source:RefSeq_peptide;Acc:NP_0010153	CG10837-RE	1581	1170	3	no	yes	no	no	?	?	?	2:no	0.01
CG10838	robl22E	CG10838-PA [Source:RefSeq_peptide;Acc:NP_608667]	CG10838-RA	294	294	1	no	no	no	yes	?	?	?	2:no	0.02
CG10839		CG10839-PA [Source:RefSeq_peptide;Acc:NP_609776]	CG10839-RA	561	549	1	no	no	no	no	0	0.75	?	2:no	0.03
CG1084	Cont	Contactin precursor. [Source:Uniprot/SWISSPROT;Acc	CG1084-RA	4736	4173	8	no	no	no	no	?	?	?	2:no	0.04
CG10840	eIF5B	CG10840-PB [Source:RefSeq_peptide;Acc:NP_651974]	CG10840-RB	4117	3435	9	no	yes	no	yes	?	?	?	2:no	0.01
CG10841		CG10841-PA [Source:RefSeq_peptide;Acc:NP_650299]	CG10841-RA	2413	2187	9	no	yes	no	no	?	?	?	2:no	0.04
CG10842	Cyp4p1	Cytochrome P450 4p1 (EC 1.14.-.-) (CYPIVP1). [Sour	CG10842-RA	1676	1542	8	no	no	no	no	?	?	?	2:no	6.0e-03
CG10843	Cyp4p3	Probable cytochrome P450 4p3 (EC 1.14.-.-) (CYPIVP	CG10843-RA	1646	1548	8	no	no	no	no	?	?	?	2:no	0.00
CG10844	Rya-r44F	Ryanodine receptor 44F. [Source:Uniprot/SWISSPROT;	CG10844-RA	15820	15384	27	no	no	no	yes	?	?	?	2:no	0.30
CG10844	Rya-r44F	Ryanodine receptor 44F. [Source:Uniprot/SWISSPROT;	CG10844-RB	15778	15342	27	no	no	no	yes	?	?	?	2:no	0.02
CG10844	Rya-r44F	Ryanodine receptor 44F. [Source:Uniprot/SWISSPROT;	CG10844-RC	15820	15384	27	no	no	no	yes	?	?	?	2:no	0.02
CG10844	Rya-r44F	Ryanodine receptor 44F. [Source:Uniprot/SWISSPROT;	CG10844-RD	15778	15342	27	no	no	no	yes	?	?	?	2:no	0.00
CG10845		CG10845-PA [Source:RefSeq_peptide;Acc:NP_651309]	CG10845-RA	1933	1392	1	yes	no	no	no	0	0	?	2:no	0.01
CG10846	dyn-p25	CG10846-PA, isoform A [Source:RefSeq_peptide;Acc:N	CG10846-RA	727	570	3	no	no	no	no	?	?	?	2:no	0.02
CG10846	dyn-p25	CG10846-PA, isoform A [Source:RefSeq_peptide;Acc:N	CG10846-RB	618	618	2	no	no	no	no	?	?	?	2:no	0.02
CG10847	enc	Encore protein. [Source:Uniprot/SWISSPROT;Acc:Q8MS	CG10847-RA	7249	5472	12	no	yes	no	no	?	?	?	2:no	0.02
CG10847	enc	Encore protein. [Source:Uniprot/SWISSPROT;Acc:Q8MS	CG10847-RB	7234	5457	12	no	yes	no	no	?	?	?	2:no	0.03
CG10849	Sc2	CG10849-PA [Source:RefSeq_peptide;Acc:NP_647836]	CG10849-RA	1084	909	4	no	no	no	no	?	?	?	2:no	0.02
CG10850	ida	CG10850-PB, isoform B [Source:RefSeq_peptide;Acc:N	CG10850-RA	2503	2334	2	no	no	no	yes	?	?	?	2:no	3.0e-03
CG10850	ida	CG10850-PB, isoform B [Source:RefSeq_peptide;Acc:N	CG10850-RB	2493	2118	2	no	no	no	yes	?	?	?	2:no	0.04
CG10851	B52	Serine-arginine protein 55 (SRP55) (Enhancer of de	CG10851-RA	1580	1053	9	yes	no	yes	no	?	?	?	2:no	0.45
CG10851	B52	Serine-arginine protein 55 (SRP55) (Enhancer of de	CG10851-RB	1658	990	9	yes	no	yes	no	?	?	?	2:no	0.01
CG10851	B52	Serine-arginine protein 55 (SRP55) (Enhancer of de	CG10851-RC	1556	1053	8	yes	no	yes	no	?	?	?	2:no	0.01
CG10851	B52	Serine-arginine protein 55 (SRP55) (Enhancer of de	CG10851-RD	3060	408	10	yes	no	yes	no	?	?	?	2:no	0.03
CG10851	B52	Serine-arginine protein 55 (SRP55) (Enhancer of de	CG10851-RE	1501	1041	9	yes	no	yes	no	?	?	?	2:no	0.04
CG10851	B52	Serine-arginine protein 55 (SRP55) (Enhancer of de	CG10851-RF	3981	444	8	yes	no	yes	no	?	?	?	2:no	0.01
CG10851	B52	Serine-arginine protein 55 (SRP55) (Enhancer of de	CG10851-RG	3020	651	10	yes	no	yes	no	?	?	?	2:no	0.04
CG10851	B52	Serine-arginine protein 55 (SRP55) (Enhancer of de	CG10851-RH	3981	651	8	yes	no	yes	no	?	?	?	2:no	0.09
CG10852	Acp63F	Accessory gland protein Acp63F precursor. [Source:	CG10852-RA	317	246	3	yes	no	no	no	?	?	?	2:no	0.02
CG10853		CG10853-PA [Source:RefSeq_peptide;Acc:NP_647842]	CG10853-RA	565	468	4	no	no	no	no	?	?	?	2:no	0.16
CG10855		CG10855-PA [Source:RefSeq_peptide;Acc:NP_647829]	CG10855-RA	1567	945	2	no	no	no	no	?	?	?	2:no	0.02
CG10858		CG10858-PA [Source:RefSeq_peptide;Acc:NP_647826]	CG10858-RA	1498	1386	4	yes	yes	no	no	?	?	?	1:yes	0.58
CG10859		CG10859-PA [Source:RefSeq_peptide;Acc:NP_609651]	CG10859-RA	2212	1884	2	no	no	no	no	0	0.5714286	?	1:yes	0.74
CG1086	Glut1	Glucose transporter type 1. [Source:Uniprot/SWISSP	CG1086-RA	2903	1971	14	no	no	no	no	?	?	?	2:no	0.06
CG1086	Glut1	Glucose transporter type 1. [Source:Uniprot/SWISSP	CG1086-RB	2169	1446	9	no	no	no	no	?	?	?	2:no	1.0e-03
CG1086	Glut1	Glucose transporter type 1. [Source:Uniprot/SWISSP	CG1086-RC	2041	1446	9	no	no	no	no	?	?	?	2:no	0.16
CG10861	Atg12	Autophagy protein 12-like (APG12-like). [Source:Un	CG10861-RA	321	321	2	yes	no	no	no	0	0.2	?	2:no	7.0e-03
CG10862		CG10862-PA [Source:RefSeq_peptide;Acc:NP_647823]	CG10862-RA	1141	1065	3	no	yes	no	no	0	0.6666667	?	2:no	9.0e-03
CG10863		CG10863-PA [Source:RefSeq_peptide;Acc:NP_647840]	CG10863-RA	1086	951	6	no	no	no	no	0	0	?	2:no	3.0e-03
CG10864		CG10864-PA [Source:RefSeq_peptide;Acc:NP_650726]	CG10864-RA	1170	1170	1	no	no	no	yes	0	0.5	?	2:no	0.47
CG10866		CG10866-PA [Source:RefSeq_peptide;Acc:NP_647838]	CG10866-RA	870	675	2	no	yes	no	no	?	?	?	2:no	0.07
CG10868	orb	CG10868-PD, isoform D [Source:RefSeq_peptide;Acc:N	CG10868-RA	4860	2748	10	no	no	no	no	?	?	?	2:no	0.30
CG10868	orb	CG10868-PD, isoform D [Source:RefSeq_peptide;Acc:N	CG10868-RB	4256	2742	8	no	no	no	no	?	?	?	2:no	0.02
CG10868	orb	CG10868-PD, isoform D [Source:RefSeq_peptide;Acc:N	CG10868-RC	2962	1680	5	no	no	no	no	?	?	?	2:no	0.17
CG10868	orb	CG10868-PD, isoform D [Source:RefSeq_peptide;Acc:N	CG10868-RD	3258	2742	8	no	no	no	no	?	?	?	2:no	0.46
CG10868	orb	CG10868-PD, isoform D [Source:RefSeq_peptide;Acc:N	CG10868-RE	1964	1680	5	no	no	no	no	?	?	?	2:no	0.06
CG10869		CG10869-PA [Source:RefSeq_peptide;Acc:NP_608605]	CG10869-RA	2350	1980	2	yes	no	no	yes	?	?	?	2:no	0.07
CG10874		CG10874-PB, isoform B [Source:RefSeq_peptide;Acc:N	CG10874-RA	1570	951	4	no	no	no	yes	?	?	?	2:no	0.18
CG10874		CG10874-PB, isoform B [Source:RefSeq_peptide;Acc:N	CG10874-RB	549	375	3	no	no	no	yes	?	?	?	2:no	0.14
CG10877		CG10877-PA [Source:RefSeq_peptide;Acc:NP_650894]	CG10877-RA	1582	1326	1	no	no	no	no	0	0.5	?	2:no	0.14
CG1088	Vha26	Vacuolar ATP synthase subunit E (EC 3.6.3.14) (V-A	CG1088-RA	2276	681	4	no	no	no	no	?	?	?	2:no	0.07
CG1088	Vha26	Vacuolar ATP synthase subunit E (EC 3.6.3.14) (V-A	CG1088-RB	2211	681	5	no	no	no	no	?	?	?	2:no	0.02
CG10880		CG10880-PA [Source:RefSeq_peptide;Acc:NP_608655]	CG10880-RA	1272	840	2	no	no	no	yes	?	?	?	2:no	0.36
CG10881		CG10881-PA [Source:RefSeq_peptide;Acc:NP_650887]	CG10881-RA	884	822	1	no	yes	no	no	0.25	0	?	2:no	0.22
CG10882		CG10882-PA [Source:RefSeq_peptide;Acc:NP_608664]	CG10882-RA	4138	3582	7	no	no	no	no	0	0	?	2:no	0.05
CG10883		CG10883-PA [Source:RefSeq_peptide;Acc:NP_650874]	CG10883-RA	534	432	1	no	no	no	yes	?	?	?	2:no	7.0e-03
CG10887		CG10887-PA [Source:RefSeq_peptide;Acc:NP_650866]	CG10887-RA	2031	2031	3	no	no	no	no	?	?	?	2:no	0.16
CG10888	Rh3	Opsin Rh3 (Inner R7 photoreceptor cells opsin). [S	CG10888-RA	1401	1152	1	no	yes	no	no	?	?	?	2:no	0.09
CG10889		CG10889-PA [Source:RefSeq_peptide;Acc:NP_650863]	CG10889-RA	2180	1623	1	no	no	no	no	?	?	?	2:no	0.10
CG1089	alpha-Est5	CG1089-PA [Source:RefSeq_peptide;Acc:NP_524265]	CG1089-RA	1892	1629	5	no	no	no	no	?	?	?	2:no	8.0e-03
CG10895	lok	Ovarian-specific serine/threonine-protein kinase L	CG10895-RA	2176	1431	7	no	no	no	no	?	?	?	2:no	8.0e-03
CG10895	lok	Ovarian-specific serine/threonine-protein kinase L	CG10895-RB	2125	1380	7	no	no	no	no	?	?	?	2:no	8.0e-03
CG10895	lok	Ovarian-specific serine/threonine-protein kinase L	CG10895-RC	2186	1380	6	no	no	no	no	?	?	?	2:no	8.0e-03
CG10897	tou	CG10897-PD, isoform D [Source:RefSeq_peptide;Acc:N	CG10897-RA	10497	9243	14	no	no	no	no	?	?	?	2:no	8.0e-03
CG10897	tou	CG10897-PD, isoform D [Source:RefSeq_peptide;Acc:N	CG10897-RB	2926	750	5	no	no	no	no	?	?	?	2:no	8.0e-03
CG10897	tou	CG10897-PD, isoform D [Source:RefSeq_peptide;Acc:N	CG10897-RC	3067	2052	6	no	no	no	no	?	?	?	2:no	8.0e-03
CG10897	tou	CG10897-PD, isoform D [Source:RefSeq_peptide;Acc:N	CG10897-RD	2840	1383	6	no	no	no	no	?	?	?	2:no	8.0e-03
CG10898		CG10898-PA [Source:RefSeq_peptide;Acc:NP_650083]	CG10898-RA	2021	1023	3	yes	no	no	no	0	0	?	2:no	8.0e-03
CG10899		CG10899-PB, isoform B [Source:RefSeq_peptide;Acc:N	CG10899-RA	944	840	5	yes	no	no	no	0	0.5	?	2:no	8.0e-03
CG10899		CG10899-PB, isoform B [Source:RefSeq_peptide;Acc:N	CG10899-RB	999	594	4	yes	no	no	no	0	0.5	?	2:no	8.0e-03
CG1090		CG1090-PB, isoform B [Source:RefSeq_peptide;Acc:NP	CG1090-RA	3806	1422	5	yes	no	no	no	0	0.3333333	?	2:no	5.0e-03
CG1090		CG1090-PB, isoform B [Source:RefSeq_peptide;Acc:NP	CG1090-RB	3386	1929	6	yes	no	no	no	0	0.3333333	?	2:no	0.05
CG10901	osk	Maternal effect protein oskar. [Source:Uniprot/SWI	CG10901-RA	2870	1821	4	yes	yes	no	no	?	?	?	2:no	8.0e-03
CG10901	osk	Maternal effect protein oskar. [Source:Uniprot/SWI	CG10901-RC	2870	1407	4	yes	yes	no	no	?	?	?	2:no	8.0e-03
CG10903		CG10903-PA [Source:RefSeq_peptide;Acc:NP_649762]	CG10903-RA	1126	831	4	no	no	no	yes	0	0.5	?	2:no	8.0e-03
CG10904		CG10904-PA [Source:RefSeq_peptide;Acc:NP_611860]	CG10904-RA	946	801	2	no	no	no	no	?	?	?	2:no	8.0e-03
CG10907		CG10907-PA [Source:RefSeq_peptide;Acc:NP_648508]	CG10907-RA	1583	1509	4	no	no	no	no	0	0.75	?	2:no	8.0e-03
CG10908		Derlin-1 (DER1-like protein 1). [Source:Uniprot/SW	CG10908-RA	1064	738	4	yes	no	no	yes	?	?	?	2:no	8.0e-03
CG10909		CG10909-PA [Source:RefSeq_peptide;Acc:NP_650236]	CG10909-RA	1112	1050	1	yes	no	no	no	0.5	0	?	2:no	0.06
CG1091		CG1091-PA, isoform A [Source:RefSeq_peptide;Acc:NP	CG1091-RA	1816	1518	8	no	no	no	no	?	?	?	2:no	0.01
CG1091		CG1091-PA, isoform A [Source:RefSeq_peptide;Acc:NP	CG1091-RB	1951	1683	9	no	no	no	no	?	?	?	2:no	0.01
CG10910		CG10910-PB [Source:RefSeq_peptide;Acc:NP_611280]	CG10910-RB	2010	1872	3	no	no	no	yes	?	?	?	2:no	0.05
CG10911		CG10911-PA [Source:RefSeq_peptide;Acc:NP_611286]	CG10911-RA	1222	1080	2	yes	no	no	no	?	?	?	2:no	0.03
CG10912		CG10912-PA [Source:RefSeq_peptide;Acc:NP_611287]	CG10912-RA	905	816	2	yes	yes	no	no	?	?	?	2:no	0.04
CG10913	Spn6	CG10913-PA [Source:RefSeq_peptide;Acc:NP_524953]	CG10913-RA	1348	1125	2	no	no	no	yes	?	?	?	2:no	0.01
CG10914		CG10914-PA [Source:RefSeq_peptide;Acc:NP_611297]	CG10914-RA	2044	1875	1	yes	no	no	yes	?	?	?	2:no	0.03
CG10915		CG10915-PA [Source:RefSeq_peptide;Acc:NP_611299]	CG10915-RA	2831	1830	4	no	no	no	no	?	?	?	2:no	0.02
CG10916		CG10916-PA [Source:RefSeq_peptide;Acc:NP_611303]	CG10916-RA	1020	792	1	no	no	no	no	?	?	?	2:no	7.0e-03
CG10917	fj	Four-jointed protein. [Source:Uniprot/SWISSPROT;Ac	CG10917-RA	3552	1752	1	no	no	no	no	?	?	?	2:no	7.0e-03
CG10918		CG10918-PA [Source:RefSeq_peptide;Acc:NP_608453]	CG10918-RA	552	552	1	no	no	no	no	?	?	?	2:no	0.01
CG10919		CG10919-PA [Source:RefSeq_peptide;Acc:NP_649733]	CG10919-RA	663	564	3	no	no	no	no	?	?	?	2:no	0.01
CG1092		CG1092-PA [Source:RefSeq_peptide;Acc:NP_649447]	CG1092-RA	1416	1185	2	no	no	no	no	?	?	?	2:no	9.0e-03
CG10920		CG10920-PA [Source:RefSeq_peptide;Acc:NP_572408]	CG10920-RA	1712	1194	1	yes	no	no	no	0	0.3333333	?	2:no	0.01
CG10922	La	La protein homolog (La ribonucleoprotein) (La auto	CG10922-RA	1549	1173	2	yes	no	yes	no	?	?	?	2:no	0.01
CG10922	La	La protein homolog (La ribonucleoprotein) (La auto	CG10922-RB	1482	1173	4	yes	no	yes	no	?	?	?	2:no	0.01
CG10923	Klp67A	CG10923-PA [Source:RefSeq_peptide;Acc:NP_523992]	CG10923-RA	2893	2445	5	no	no	no	no	?	?	?	2:no	0.01
CG10924		CG10924-PA [Source:RefSeq_peptide;Acc:NP_611341]	CG10924-RA	3456	1917	2	yes	no	no	no	0	0.6666667	?	2:no	0.02
CG10927		CG10927-PA [Source:RefSeq_peptide;Acc:NP_611345]	CG10927-RA	1173	1083	1	no	no	no	no	?	?	?	2:no	0.01
CG10928		CG10928-PA [Source:RefSeq_peptide;Acc:NP_652179]	CG10928-RA	375	375	2	no	no	no	yes	?	?	?	2:no	0.02
CG1093	plx	CG1093-PB, isoform B [Source:RefSeq_peptide;Acc:NP	CG1093-RA	5472	4140	7	yes	yes	no	no	?	?	?	2:no	1.0e-03
CG1093	plx	CG1093-PB, isoform B [Source:RefSeq_peptide;Acc:NP	CG1093-RB	3159	2199	4	yes	yes	no	no	?	?	?	2:no	0.01
CG10930	PpY-55A	Serine/threonine protein phosphatase PP-Y (EC 3.1.	CG10930-RA	1176	945	1	no	no	no	no	?	?	?	2:no	7.0e-03
CG10931		CG10931-PA [Source:RefSeq_peptide;Acc:NP_611261]	CG10931-RA	1038	1038	1	yes	no	no	no	0	0	?	2:no	0.01
CG10932		CG10932-PA [Source:RefSeq_peptide;Acc:NP_572414]	CG10932-RA	1486	1233	1	no	no	no	no	0	1	no	2:no	0.01
CG10933		CG10933-PA [Source:RefSeq_peptide;Acc:NP_611251]	CG10933-RA	1195	1068	3	no	no	no	no	?	?	?	2:no	0.05
CG10934		CG10934-PA [Source:RefSeq_peptide;Acc:NP_611250]	CG10934-RA	1043	585	1	no	no	no	yes	?	?	?	2:no	0.09
CG10936		CG10936-PB, isoform B [Source:RefSeq_peptide;Acc:N	CG10936-RA	5373	4575	9	yes	no	no	yes	?	?	?	2:no	0.09
CG10936		CG10936-PB, isoform B [Source:RefSeq_peptide;Acc:N	CG10936-RB	5370	4575	9	yes	no	no	yes	?	?	?	2:no	0.05
CG10938	ProsMA5	Proteasome subunit alpha type 5 (EC 3.4.25.1). [So	CG10938-RA	884	735	3	no	no	no	no	?	?	?	2:no	1.0e-03
CG10938	ProsMA5	Proteasome subunit alpha type 5 (EC 3.4.25.1). [So	CG10938-RB	885	735	2	no	no	no	no	?	?	?	2:no	0.01
CG10939	sip1	CG10939-PA [Source:RefSeq_peptide;Acc:NP_524712]	CG10939-RA	1716	891	2	no	no	no	no	?	?	?	2:no	8.0e-03
CG10943		CG10943-PA [Source:RefSeq_peptide;Acc:NP_648609]	CG10943-RA	927	927	1	no	no	no	no	?	?	?	2:no	0.07
CG10944	RpS6	40S ribosomal protein S6. [Source:Uniprot/SWISSPRO	CG10944-RA	1130	654	2	no	no	no	no	?	?	?	2:no	0.04
CG10944	RpS6	40S ribosomal protein S6. [Source:Uniprot/SWISSPRO	CG10944-RB	962	747	3	no	no	no	no	?	?	?	2:no	0.07
CG10944	RpS6	40S ribosomal protein S6. [Source:Uniprot/SWISSPRO	CG10944-RC	889	756	3	no	no	no	no	?	?	?	2:no	0.36
CG10946	dpr14	CG10946-PA [Source:RefSeq_peptide;Acc:NP_572419]	CG10946-RA	1650	1023	5	no	yes	no	no	?	?	?	2:no	0.03
CG10947		CG10947-PC, isoform C [Source:RefSeq_peptide;Acc:N	CG10947-RA	1726	1215	2	yes	no	no	yes	?	?	?	2:no	0.12
CG10947		CG10947-PC, isoform C [Source:RefSeq_peptide;Acc:N	CG10947-RB	1840	1215	2	yes	no	no	yes	?	?	?	2:no	0.08
CG10947		CG10947-PC, isoform C [Source:RefSeq_peptide;Acc:N	CG10947-RC	1726	1215	2	yes	no	no	yes	?	?	?	2:no	0.12
CG10948		CG10948-PA, isoform A [Source:RefSeq_peptide;Acc:N	CG10948-RA	2766	1293	5	no	yes	no	no	1	0	?	2:no	0.03
CG10948		CG10948-PA, isoform A [Source:RefSeq_peptide;Acc:N	CG10948-RB	2797	1314	6	no	yes	no	no	1	0	?	2:no	0.03
CG10948		CG10948-PA, isoform A [Source:RefSeq_peptide;Acc:N	CG10948-RC	2904	2415	7	no	yes	no	no	1	0	?	2:no	0.12
CG10949		CG10949-PA [Source:RefSeq_peptide;Acc:NP_610032]	CG10949-RA	1691	1380	2	no	no	no	no	?	?	?	2:no	0.04
CG10950		CG10950-PA [Source:RefSeq_peptide;Acc:NP_611200]	CG10950-RA	1909	1761	2	no	no	no	no	0	0	?	2:no	0.05
CG10951	niki	CG10951-PA [Source:RefSeq_peptide;Acc:NP_651293]	CG10951-RA	2526	2526	9	no	no	no	no	?	?	?	2:no	0.01
CG10952	eag	Potassium voltage-gated channel protein eag (Ether	CG10952-RA	4057	3525	15	no	no	no	no	?	?	?	2:no	0.00
CG10953		CG10953-PA [Source:RefSeq_peptide;Acc:NP_611199]	CG10953-RA	970	837	2	no	no	no	no	?	?	?	2:no	0.04
CG10954	Arc-p34	Probable actin-related protein 2/3 complex subunit	CG10954-RA	1977	906	8	no	no	no	yes	?	?	?	2:no	0.02
CG10955		CG10955-PA [Source:RefSeq_peptide;Acc:NP_611665]	CG10955-RA	2522	2328	4	yes	no	no	no	0	0.3333333	?	2:no	4.0e-03
CG10956		CG10956-PA [Source:RefSeq_peptide;Acc:NP_611190]	CG10956-RA	1089	1089	1	no	no	no	no	0	0	?	2:no	0.15
CG10958		CG10958-PA [Source:RefSeq_peptide;Acc:NP_572445]	CG10958-RA	2566	2232	1	no	no	no	no	?	?	?	2:no	9.0e-03
CG10959		CG10959-PA [Source:RefSeq_peptide;Acc:NP_572451]	CG10959-RA	1750	1332	2	no	no	no	no	0	0.2	?	2:no	0.02
CG10960		CG10960-PA, isoform A [Source:RefSeq_peptide;Acc:N	CG10960-RA	2340	1416	4	yes	no	no	no	0	0.3333333	?	2:no	4.0e-03
CG10960		CG10960-PA, isoform A [Source:RefSeq_peptide;Acc:N	CG10960-RB	2914	1620	4	yes	no	no	no	0	0.3333333	?	2:no	0.01
CG10960		CG10960-PA, isoform A [Source:RefSeq_peptide;Acc:N	CG10960-RC	2661	1416	5	yes	no	no	no	0	0.3333333	?	2:no	0.02
CG10961	Traf2	CG10961-PA [Source:RefSeq_peptide;Acc:NP_511080]	CG10961-RA	2777	1428	1	yes	no	no	yes	?	?	?	2:no	0.05
CG10962		CG10962-PA, isoform A [Source:RefSeq_peptide;Acc:N	CG10962-RA	1360	285	4	no	no	no	no	0	0	?	2:no	0.18
CG10962		CG10962-PA, isoform A [Source:RefSeq_peptide;Acc:N	CG10962-RB	1063	750	2	no	no	no	no	0	0	?	2:no	0.04
CG10964	sni	CG10964-PA [Source:RefSeq_peptide;Acc:NP_572466]	CG10964-RA	1052	744	3	no	yes	no	no	?	?	?	2:no	0.02
CG10965	Corp	CG10965-PA [Source:RefSeq_peptide;Acc:NP_572468]	CG10965-RA	1079	642	2	yes	no	no	no	?	?	?	2:no	0.03
CG10966	rdgA	Eye-specific diacylglycerol kinase (EC 2.7.1.107)	CG10966-RA	5616	4374	16	no	no	no	no	?	?	?	2:no	0.00
CG10967	Atg1	CG10967-PA [Source:RefSeq_peptide;Acc:NP_648601]	CG10967-RA	3384	2508	12	yes	no	no	no	?	?	?	2:no	1.0e-03
CG10969		CG10969-PA [Source:RefSeq_peptide;Acc:NP_648598]	CG10969-RA	2094	2094	1	no	no	no	no	?	?	?	2:no	0.05
CG10970		CG10970-PA [Source:RefSeq_peptide;Acc:NP_572517]	CG10970-RA	1810	312	1	no	no	no	no	?	?	?	2:no	0.40
CG10971		CG10971-PB, isoform B [Source:RefSeq_peptide;Acc:N	CG10971-RA	4089	3375	8	no	no	no	no	0	0.1666667	?	2:no	3.0e-03
CG10971		CG10971-PB, isoform B [Source:RefSeq_peptide;Acc:N	CG10971-RB	4282	3264	8	no	no	no	no	0	0.1666667	?	2:no	4.0e-03
CG10972	ppk12	CG10972-PA [Source:RefSeq_peptide;Acc:NP_611672]	CG10972-RA	1710	1710	7	no	no	no	no	?	?	?	2:no	0.14
CG10973		CG10973-PA [Source:RefSeq_peptide;Acc:NP_648594]	CG10973-RA	1079	768	4	no	no	no	no	?	?	?	2:no	0.06
CG10975	Ptp69D	Tyrosine-protein phosphatase DPTP precursor (EC 3.	CG10975-RA	5164	4389	12	no	no	no	no	?	?	?	2:no	0.00
CG10975	Ptp69D	Tyrosine-protein phosphatase DPTP precursor (EC 3.	CG10975-RB	5161	4386	12	no	no	no	no	?	?	?	2:no	0.00
CG10978	jagn	CG10978-PC, isoform C [Source:RefSeq_peptide;Acc:N	CG10978-RA	1113	594	3	no	no	no	no	?	?	?	2:no	0.34
CG10978	jagn	CG10978-PC, isoform C [Source:RefSeq_peptide;Acc:N	CG10978-RB	1655	594	3	no	no	no	no	?	?	?	1:yes	0.54
CG10978	jagn	CG10978-PC, isoform C [Source:RefSeq_peptide;Acc:N	CG10978-RC	764	276	3	no	no	no	no	?	?	?	1:yes	0.66
CG10979		CG10979-PA [Source:RefSeq_peptide;Acc:NP_649591]	CG10979-RA	3293	2880	5	no	no	no	no	?	?	?	2:no	0.04
CG1098	Madm	CG1098-PA [Source:RefSeq_peptide;Acc:NP_649581]	CG1098-RA	2724	1914	2	no	no	no	no	0	0.5	?	2:no	1.0e-03
CG10981		CG10981-PB, isoform B [Source:RefSeq_peptide;Acc:N	CG10981-RA	1642	960	4	yes	no	no	no	?	?	?	2:no	0.01
CG10981		CG10981-PB, isoform B [Source:RefSeq_peptide;Acc:N	CG10981-RB	1621	939	4	yes	no	no	no	?	?	?	2:no	0.01
CG10984		CG10984-PB, isoform B [Source:RefSeq_peptide;Acc:N	CG10984-RA	2267	1923	3	no	no	no	no	?	?	?	2:no	9.0e-03
CG10984		CG10984-PB, isoform B [Source:RefSeq_peptide;Acc:N	CG10984-RB	2321	1977	4	no	no	no	no	?	?	?	2:no	2.0e-03
CG10984		CG10984-PB, isoform B [Source:RefSeq_peptide;Acc:N	CG10984-RC	2254	1923	4	no	no	no	no	?	?	?	2:no	2.0e-03
CG10986	g	Probable delta-adaptin (Garnet protein) (Delta ada	CG10986-RB	4172	3105	13	no	no	no	no	?	?	?	2:no	2.0e-03
CG10987		CG10987-PA [Source:RefSeq_peptide;Acc:NP_652290]	CG10987-RA	1930	258	2	no	yes	no	no	?	?	?	1:yes	0.50
CG10988	l(1)dd4	Gamma-tubulin complex component 3 homolog (Gamma r	CG10988-RA	3546	2754	5	no	yes	no	no	?	?	?	2:no	0.01
CG10989		CG10989-PA [Source:RefSeq_peptide;Acc:NP_649604]	CG10989-RA	1086	1086	3	yes	no	no	no	?	?	?	2:no	0.11
CG1099	Dap160	CG1099-PB, isoform B [Source:RefSeq_peptide;Acc:NP	CG1099-RA	3980	3294	11	no	no	no	no	?	?	?	2:no	1.0e-03
CG1099	Dap160	CG1099-PB, isoform B [Source:RefSeq_peptide;Acc:NP	CG1099-RB	3731	3045	10	no	no	no	no	?	?	?	2:no	2.0e-03
CG10990		CG10990-PA [Source:RefSeq_peptide;Acc:NP_572918]	CG10990-RA	2322	1530	4	no	no	no	yes	0	0.2857143	?	2:no	7.0e-03
CG10991		CG10991-PA [Source:RefSeq_peptide;Acc:NP_649601]	CG10991-RA	297	297	2	no	no	no	no	?	?	?	1:yes	0.57
CG10992		CG10992-PA [Source:RefSeq_peptide;Acc:NP_572920]	CG10992-RA	1434	1023	4	no	no	no	yes	0	0	?	2:no	0.03
CG10993		CG10993-PA [Source:RefSeq_peptide;Acc:NP_572923]	CG10993-RA	712	633	2	no	no	no	no	?	?	?	2:no	0.48
CG10996		CG10996-PA [Source:RefSeq_peptide;Acc:NP_572924]	CG10996-RA	1245	1179	1	no	no	no	no	0	0	?	2:no	0.09
CG10997	Clic	CG10997-PA [Source:RefSeq_peptide;Acc:NP_572928]	CG10997-RA	1385	783	4	no	no	no	no	?	?	?	2:no	0.07
CG10998		CG10998-PB, isoform B [Source:RefSeq_peptide;Acc:N	CG10998-RA	2140	1785	3	no	yes	no	yes	?	?	?	2:no	0.09
CG10998		CG10998-PB, isoform B [Source:RefSeq_peptide;Acc:N	CG10998-RB	1228	1047	1	no	yes	no	yes	?	?	?	2:no	0.36
CG10999		CG10999-PC, isoform C [Source:RefSeq_peptide;Acc:N	CG10999-RA	1696	1152	5	no	no	no	no	?	?	?	2:no	0.19
CG10999		CG10999-PC, isoform C [Source:RefSeq_peptide;Acc:N	CG10999-RB	1773	1152	4	no	no	no	no	?	?	?	2:no	0.05
CG10999		CG10999-PC, isoform C [Source:RefSeq_peptide;Acc:N	CG10999-RC	652	564	2	no	no	no	no	?	?	?	2:no	0.48
CG1100	Rpn5	CG1100-PA [Source:RefSeq_peptide;Acc:NP_649588]	CG1100-RA	1901	1509	4	no	no	no	no	?	?	?	2:no	0.01
CG11000		CG11000-PA [Source:RefSeq_peptide;Acc:NP_649592]	CG11000-RA	837	837	2	no	no	no	yes	?	?	?	2:no	0.10
CG11001	FK506-bp2	12 kDa FK506-binding protein (FKBP) (Peptidyl-prol	CG11001-RA	639	327	3	no	no	no	no	?	?	yes	1:yes	0.66
CG11006		CG11006-PD, isoform D [Source:RefSeq_peptide;Acc:N	CG11006-RA	4064	3660	11	yes	no	no	no	?	?	?	2:no	6.0e-03
CG11006		CG11006-PD, isoform D [Source:RefSeq_peptide;Acc:N	CG11006-RB	4178	3774	11	yes	no	no	no	?	?	?	2:no	6.0e-03
CG11006		CG11006-PD, isoform D [Source:RefSeq_peptide;Acc:N	CG11006-RC	4289	3885	11	yes	no	no	no	?	?	?	2:no	6.0e-03
CG11006		CG11006-PD, isoform D [Source:RefSeq_peptide;Acc:N	CG11006-RD	4066	3819	10	yes	no	no	no	?	?	?	2:no	6.0e-03
CG11007		CG11007-PA [Source:RefSeq_peptide;Acc:NP_611429]	CG11007-RA	1190	816	1	no	no	no	no	0	1	?	2:no	3.0e-03
CG11008		CG11008-PA [Source:RefSeq_peptide;Acc:NP_648604]	CG11008-RA	6125	5967	2	yes	no	no	no	?	?	?	2:no	0.02
CG11009		CG11009-PA [Source:RefSeq_peptide;Acc:NP_648607]	CG11009-RA	1743	1284	8	no	no	no	no	?	?	?	2:no	0.14
CG1101	aly	CG1101-PA [Source:RefSeq_peptide;Acc:NP_651968]	CG1101-RA	1353	801	4	yes	no	no	no	?	?	?	2:no	0.03
CG11010	Ent3	CG11010-PA [Source:RefSeq_peptide;Acc:NP_648608]	CG11010-RA	2846	2007	4	no	yes	no	no	?	?	?	2:no	0.01
CG11012	Ugt37a1	CG11012-PA [Source:RefSeq_peptide;Acc:NP_523607]	CG11012-RA	1443	1443	2	no	no	no	no	?	?	?	2:no	0.06
CG11015		CG11015-PA [Source:RefSeq_peptide;Acc:NP_609046]	CG11015-RA	729	363	3	yes	no	no	no	0	0.25	?	2:no	0.11
CG11018		CG11018-PA [Source:RefSeq_peptide;Acc:NP_611438]	CG11018-RA	1250	954	2	no	yes	no	no	?	?	?	2:no	0.10
CG11019		CG11019-PA [Source:RefSeq_peptide;Acc:NP_652590]	CG11019-RA	969	174	1	no	no	no	yes	?	?	?	2:no	0.36
CG1102		CG1102-PA [Source:RefSeq_peptide;Acc:NP_649450]	CG1102-RA	1470	1173	4	no	no	no	no	0	0.2	?	2:no	8.0e-03
CG11020	nompC	CG11020-PB, isoform B [Source:RefSeq_peptide;Acc:N	CG11020-RA	6144	4860	13	no	yes	no	no	?	?	?	2:no	0.00
CG11020	nompC	CG11020-PB, isoform B [Source:RefSeq_peptide;Acc:N	CG11020-RB	5760	5139	16	no	yes	no	no	?	?	?	2:no	0.00
CG11023		CG11023-PA [Source:RefSeq_peptide;Acc:NP_787955]	CG11023-RA	1773	1407	3	yes	no	no	no	0	0.4	?	2:no	0.03
CG11024	cl	CG11024-PA [Source:RefSeq_peptide;Acc:NP_608930]	CG11024-RA	619	381	3	yes	no	no	no	?	?	?	2:no	0.33
CG11025	isopeptidase-T-3	CG11025-PB, isoform B [Source:RefSeq_peptide;Acc:N	CG11025-RA	2478	1674	5	no	yes	no	yes	?	?	?	2:no	8.0e-03
CG11025	isopeptidase-T-3	CG11025-PB, isoform B [Source:RefSeq_peptide;Acc:N	CG11025-RB	2080	1308	5	no	yes	no	yes	?	?	?	2:no	0.26
CG11027	Arf102F	ADP-ribosylation factor 2 (dARF II). [Source:Unipr	CG11027-RA	779	543	4	no	no	no	no	?	?	?	2:no	0.48
CG11029		CG11029-PA [Source:RefSeq_peptide;Acc:NP_608955]	CG11029-RA	1344	1344	1	no	yes	no	no	0	0	?	2:no	0.14
CG1103		CG1103-PA [Source:RefSeq_peptide;Acc:NP_649456]	CG1103-RA	1342	693	3	no	no	no	no	?	?	?	2:no	0.11
CG11030		CG11030-PA [Source:RefSeq_peptide;Acc:NP_608956]	CG11030-RA	1561	999	4	yes	no	no	yes	?	?	?	2:no	0.02
CG11033		CG11033-PA [Source:RefSeq_peptide;Acc:NP_649864]	CG11033-RA	5350	4107	5	no	no	no	no	0	0.25	?	2:no	3.0e-03
CG11034		CG11034-PA [Source:RefSeq_peptide;Acc:NP_608961]	CG11034-RA	2238	2238	7	yes	no	no	yes	0	0	?	2:no	0.01
CG11035		CG11035-PA [Source:RefSeq_peptide;Acc:NP_649763]	CG11035-RA	809	696	1	no	no	no	no	0	0	?	2:no	0.14
CG11037		CG11037-PA [Source:RefSeq_peptide;Acc:NP_649272]	CG11037-RA	917	879	2	no	no	no	no	0	0	?	2:no	0.04
CG1104		CG1104-PB, isoform B [Source:RefSeq_peptide;Acc:NP	CG1104-RA	2572	2349	5	no	no	no	no	?	?	?	2:no	0.06
CG1104		CG1104-PB, isoform B [Source:RefSeq_peptide;Acc:NP	CG1104-RB	2404	2220	4	no	no	no	no	?	?	?	2:no	2.0e-03
CG11041		CG11041-PA [Source:RefSeq_peptide;Acc:NP_611453]	CG11041-RA	615	615	4	no	no	no	no	0	0	?	1:yes	0.62
CG11042		CG11042-PA [Source:RefSeq_peptide;Acc:NP_572531]	CG11042-RA	453	453	1	no	yes	no	no	?	?	?	2:no	0.43
CG11043		CG11043-PA [Source:RefSeq_peptide;Acc:NP_609047]	CG11043-RA	655	465	2	no	no	no	yes	0	0.25	?	2:no	0.04
CG11044		CG11044-PA [Source:RefSeq_peptide;Acc:NP_611456]	CG11044-RA	2045	1536	6	no	no	no	yes	?	?	?	2:no	0.04
CG11048		CG11048-PA [Source:RefSeq_peptide;Acc:NP_611459]	CG11048-RA	2530	2298	5	no	no	no	no	?	?	?	2:no	4.0e-03
CG11049	sv	CG11049-PH, isoform H [Source:RefSeq_peptide;Acc:N	CG11049-RA	4673	2535	13	no	no	no	no	?	?	?	2:no	3.0e-03
CG11049	sv	CG11049-PH, isoform H [Source:RefSeq_peptide;Acc:N	CG11049-RC	4082	1944	11	no	no	no	no	?	?	?	2:no	1.0e-03
CG11049	sv	CG11049-PH, isoform H [Source:RefSeq_peptide;Acc:N	CG11049-RD	4181	2043	12	no	no	no	no	?	?	?	2:no	1.0e-03
CG11049	sv	CG11049-PH, isoform H [Source:RefSeq_peptide;Acc:N	CG11049-RE	4690	2385	13	no	no	no	no	?	?	?	2:no	3.0e-03
CG11049	sv	CG11049-PH, isoform H [Source:RefSeq_peptide;Acc:N	CG11049-RF	2730	2379	12	no	no	no	no	?	?	?	2:no	0.03
CG11049	sv	CG11049-PH, isoform H [Source:RefSeq_peptide;Acc:N	CG11049-RG	2238	1887	11	no	no	no	no	?	?	?	2:no	2.0e-03
CG11049	sv	CG11049-PH, isoform H [Source:RefSeq_peptide;Acc:N	CG11049-RH	4667	2529	13	no	no	no	no	?	?	?	2:no	3.0e-03
CG1105		CG1105-PA [Source:RefSeq_peptide;Acc:NP_649688]	CG1105-RA	1792	1269	4	yes	no	no	no	?	?	?	2:no	0.07
CG11050		CG11050-PC, isoform C [Source:RefSeq_peptide;Acc:N	CG11050-RA	2045	1167	5	no	no	no	no	?	?	?	2:no	0.13
CG11050		CG11050-PC, isoform C [Source:RefSeq_peptide;Acc:N	CG11050-RB	2003	1167	5	no	no	no	no	?	?	?	2:no	0.13
CG11050		CG11050-PC, isoform C [Source:RefSeq_peptide;Acc:N	CG11050-RC	1857	1167	5	no	no	no	no	?	?	?	2:no	0.13
CG11051	Nplp2	Neuropeptide like 2 precursor (NEF peptide). [Sour	CG11051-RA	458	261	3	no	no	no	no	?	?	?	1:yes	0.62
CG11052		CG11052-PA [Source:RefSeq_peptide;Acc:NP_652181]	CG11052-RA	585	450	4	no	yes	no	no	0	0	?	2:no	6.0e-03
CG11053		CG11053-PA [Source:RefSeq_peptide;Acc:NP_609054]	CG11053-RA	963	963	2	yes	no	no	no	0	0	?	2:no	0.04
CG11055		CG11055-PC, isoform C [Source:RefSeq_peptide;Acc:N	CG11055-RA	3564	2646	4	no	no	no	yes	0	0.6666667	?	2:no	0.02
CG11055		CG11055-PC, isoform C [Source:RefSeq_peptide;Acc:N	CG11055-RB	3530	2646	4	no	no	no	yes	0	0.6666667	?	2:no	0.02
CG11055		CG11055-PC, isoform C [Source:RefSeq_peptide;Acc:N	CG11055-RC	3623	2646	3	no	no	no	yes	0	0.6666667	?	2:no	0.03
CG11059	cals	Calsyntenin-1 precursor. [Source:Uniprot/SWISSPROT	CG11059-RA	3811	2937	12	no	no	no	no	?	?	?	2:no	2.0e-03
CG11059	cals	Calsyntenin-1 precursor. [Source:Uniprot/SWISSPROT	CG11059-RB	3765	2937	12	no	no	no	no	?	?	?	2:no	2.0e-03
CG1106	Gel	Gelsolin precursor. [Source:Uniprot/SWISSPROT;Acc:	CG1106-RA	2624	2223	7	no	no	no	yes	?	?	?	2:no	7.0e-03
CG1106	Gel	Gelsolin precursor. [Source:Uniprot/SWISSPROT;Acc:	CG1106-RB	2908	2397	8	no	no	no	yes	?	?	?	2:no	0.07
CG1106	Gel	Gelsolin precursor. [Source:Uniprot/SWISSPROT;Acc:	CG1106-RD	3012	2397	10	no	no	no	yes	?	?	?	2:no	0.03
CG1106	Gel	Gelsolin precursor. [Source:Uniprot/SWISSPROT;Acc:	CG1106-RF	2879	2397	8	no	no	no	yes	?	?	?	2:no	0.07
CG1106	Gel	Gelsolin precursor. [Source:Uniprot/SWISSPROT;Acc:	CG1106-RG	2740	2397	7	no	no	no	yes	?	?	?	2:no	0.40
CG1106	Gel	Gelsolin precursor. [Source:Uniprot/SWISSPROT;Acc:	CG1106-RH	2969	2652	9	no	no	no	yes	?	?	?	2:no	0.03
CG11060		CG11060-PA [Source:RefSeq_peptide;Acc:NP_610262]	CG11060-RA	2310	2121	2	no	no	no	yes	?	?	?	2:no	0.01
CG11061	GM130	CG11061-PB, isoform B [Source:RefSeq_peptide;Acc:N	CG11061-RA	2713	2388	4	no	no	no	yes	?	?	?	2:no	0.05
CG11061	GM130	CG11061-PB, isoform B [Source:RefSeq_peptide;Acc:N	CG11061-RB	2593	2268	5	no	no	no	yes	?	?	?	2:no	3.0e-03
CG11062	activin-beta	Inhibin beta chain precursor (Activin beta chain).	CG11062-RA	3678	2841	6	yes	yes	no	no	?	?	?	2:no	5.0e-03
CG11063		CG11063-PB [Source:RefSeq_peptide;Acc:NP_572930]	CG11063-RB	1426	1029	7	yes	no	no	no	0	0.2	?	2:no	0.03
CG11064	RfaBp	CG11064-PA [Source:RefSeq_peptide;Acc:NP_524634]	CG11064-RA	10281	10056	8	no	yes	no	no	?	?	?	2:no	2.0e-03
CG11066	scarface	CG11066-PA, isoform A [Source:RefSeq_peptide;Acc:N	CG11066-RA	3391	1968	7	yes	yes	no	yes	0	0	?	2:no	0.03
CG11066	scarface	CG11066-PA, isoform A [Source:RefSeq_peptide;Acc:N	CG11066-RB	3016	1968	7	yes	yes	no	yes	0	0	?	2:no	0.03
CG11068		CG11068-PA [Source:RefSeq_peptide;Acc:NP_572936]	CG11068-RA	1272	900	2	no	no	no	no	?	?	?	2:no	0.04
CG11069		CG11069-PA [Source:RefSeq_peptide;Acc:NP_651307]	CG11069-RA	2036	1815	12	no	no	no	yes	0	0	?	2:no	4.0e-03
CG1107	auxillin	CG1107-PB, isoform B [Source:RefSeq_peptide;Acc:NP	CG1107-RA	4414	3498	13	no	no	no	no	?	?	?	2:no	0.00
CG1107	auxillin	CG1107-PB, isoform B [Source:RefSeq_peptide;Acc:NP	CG1107-RB	4305	3498	9	no	no	no	no	?	?	?	2:no	1.0e-03
CG11070		CG11070-PA [Source:RefSeq_peptide;Acc:NP_609060]	CG11070-RA	3366	2982	3	yes	no	no	no	0	0.3333333	?	2:no	8.0e-03
CG11071		CG11071-PA [Source:RefSeq_peptide;Acc:NP_572932]	CG11071-RA	2409	2409	4	yes	yes	no	no	0	1	?	2:no	0.00
CG11072		CG11072-PA [Source:RefSeq_peptide;Acc:NP_572935]	CG11072-RA	171	171	1	yes	no	no	no	?	?	?	2:no	0.16
CG11073		CG11073-PA [Source:RefSeq_peptide;Acc:NP_611638]	CG11073-RA	3967	3171	3	no	no	no	no	?	?	?	2:no	0.02
CG11076		CG11076-PB, isoform B [Source:RefSeq_peptide;Acc:N	CG11076-RA	1263	840	1	no	no	no	no	?	?	?	2:no	0.27
CG11076		CG11076-PB, isoform B [Source:RefSeq_peptide;Acc:N	CG11076-RB	1135	534	2	no	no	no	no	?	?	?	2:no	0.16
CG11077		CG11077-PA [Source:RefSeq_peptide;Acc:NP_651944]	CG11077-RA	685	507	1	no	yes	no	no	0	0	?	2:no	0.48
CG11079		CG11079-PC, isoform C [Source:RefSeq_peptide;Acc:N	CG11079-RA	1093	957	5	no	no	no	no	0	0	?	2:no	0.03
CG11079		CG11079-PC, isoform C [Source:RefSeq_peptide;Acc:N	CG11079-RB	1319	663	4	no	no	no	no	0	0	?	2:no	0.06
CG11079		CG11079-PC, isoform C [Source:RefSeq_peptide;Acc:N	CG11079-RC	711	606	3	no	no	no	no	0	0	?	1:yes	0.77
CG1108	alpha-Est6	CG1108-PA [Source:RefSeq_peptide;Acc:NP_524262]	CG1108-RA	1839	1707	3	no	no	no	no	?	?	?	2:no	0.03
CG11081	plexA	CG11081-PA, isoform A [Source:RefSeq_peptide;Acc:N	CG11081-RA	6585	5838	10	yes	yes	no	no	?	?	?	2:no	0.01
CG11081	plexA	CG11081-PA, isoform A [Source:RefSeq_peptide;Acc:N	CG11081-RB	5271	4518	9	yes	yes	no	no	?	?	?	2:no	0.01
CG11081	plexA	CG11081-PA, isoform A [Source:RefSeq_peptide;Acc:N	CG11081-RC	5383	4518	10	yes	yes	no	no	?	?	?	2:no	0.01
CG11081	plexA	CG11081-PA, isoform A [Source:RefSeq_peptide;Acc:N	CG11081-RD	6710	5838	10	yes	yes	no	no	?	?	?	2:no	0.01
CG11084	pk	CG11084-PC, isoform C [Source:RefSeq_peptide;Acc:N	CG11084-RA	4244	2892	6	no	no	no	no	?	?	?	2:no	0.01
CG11084	pk	CG11084-PC, isoform C [Source:RefSeq_peptide;Acc:N	CG11084-RB	4093	3090	6	no	no	no	no	?	?	?	2:no	0.01
CG11084	pk	CG11084-PC, isoform C [Source:RefSeq_peptide;Acc:N	CG11084-RC	5197	3900	7	no	no	no	no	?	?	?	2:no	5.0e-03
CG11085		CG11085-PA [Source:RefSeq_peptide;Acc:NP_572815]	CG11085-RA	828	828	3	no	yes	no	no	0	1	?	2:no	3.0e-03
CG11086		CG11086-PA [Source:RefSeq_peptide;Acc:NP_610264]	CG11086-RA	841	492	1	no	no	no	no	?	?	?	2:no	0.49
CG11089		CG11089-PA [Source:RefSeq_peptide;Acc:NP_651305]	CG11089-RA	2249	1773	6	no	no	no	no	0	0.3333333	?	2:no	6.0e-03
CG1109		CG1109-PB, isoform B [Source:RefSeq_peptide;Acc:NP	CG1109-RA	3073	2424	9	no	no	no	no	?	?	?	2:no	0.05
CG1109		CG1109-PB, isoform B [Source:RefSeq_peptide;Acc:NP	CG1109-RB	3060	2424	9	no	no	no	no	?	?	?	2:no	0.05
CG11091	sphinx	CG11091-PA [Source:RefSeq_peptide;Acc:NP_726625]	CG11091-RA	452	303	1	no	no	no	no	?	?	?	2:no	0.44
CG11092		CG11092-PA [Source:RefSeq_peptide;Acc:NP_572929]	CG11092-RA	2813	2472	5	yes	yes	no	no	0	0	?	2:no	0.04
CG11093		CG11093-PA [Source:RefSeq_peptide;Acc:NP_651946]	CG11093-RA	2559	1002	5	yes	yes	no	no	?	?	?	2:no	0.02
CG11094	dsx	Doublesex protein. [Source:Uniprot/SWISSPROT;Acc:P	CG11094-RA	4010	1650	5	no	no	no	no	?	?	?	2:no	9.0e-03
CG11094	dsx	Doublesex protein. [Source:Uniprot/SWISSPROT;Acc:P	CG11094-RB	3631	1284	4	no	no	no	no	?	?	?	2:no	0.01
CG11094	dsx	Doublesex protein. [Source:Uniprot/SWISSPROT;Acc:P	CG11094-RC	3242	1284	4	no	no	no	no	?	?	?	2:no	0.05
CG11095		CG11095-PA [Source:RefSeq_peptide;Acc:NP_572927]	CG11095-RA	1114	852	2	no	no	no	yes	0	0.3333333	?	2:no	0.02
CG11098		CG11098-PB, isoform B [Source:RefSeq_peptide;Acc:N	CG11098-RA	4646	4293	7	yes	no	no	no	?	?	?	2:no	6.0e-03
CG11098		CG11098-PB, isoform B [Source:RefSeq_peptide;Acc:N	CG11098-RB	4127	3774	7	yes	no	no	no	?	?	?	2:no	5.0e-03
CG11099		CG11099-PA [Source:RefSeq_peptide;Acc:NP_611457]	CG11099-RA	2320	1137	5	no	no	no	no	?	?	?	2:no	0.05
CG11100	Mes2	CG11100-PC, isoform C [Source:RefSeq_peptide;Acc:N	CG11100-RA	2438	513	1	no	yes	no	no	?	?	?	2:no	0.04
CG11100	Mes2	CG11100-PC, isoform C [Source:RefSeq_peptide;Acc:N	CG11100-RB	2298	1314	3	no	yes	no	no	?	?	?	2:no	0.01
CG11100	Mes2	CG11100-PC, isoform C [Source:RefSeq_peptide;Acc:N	CG11100-RC	2206	1119	3	no	yes	no	no	?	?	?	2:no	0.03
CG11101	pwn	CG11101-PA [Source:RefSeq_peptide;Acc:NP_610267]	CG11101-RA	3924	3924	8	no	no	no	yes	?	?	?	2:no	0.02
CG11103		CG11103-PA [Source:RefSeq_peptide;Acc:NP_572921]	CG11103-RA	874	519	1	no	no	no	no	?	?	?	2:no	0.49
CG11105		CG11105-PB, isoform B [Source:RefSeq_peptide;Acc:N	CG11105-RA	1275	1275	4	yes	yes	no	no	0	0.25	?	2:no	0.01
CG11105		CG11105-PB, isoform B [Source:RefSeq_peptide;Acc:N	CG11105-RB	1469	1467	4	yes	yes	no	no	0	0.25	?	2:no	0.02
CG11106		CG11106-PA [Source:RefSeq_peptide;Acc:NP_572698]	CG11106-RA	539	339	1	no	no	no	no	?	?	?	2:no	0.44
CG11107		CG11107-PA [Source:RefSeq_peptide;Acc:NP_610269]	CG11107-RA	2721	2190	7	no	no	no	no	0.5	0	?	1:yes	0.50
CG11109		CG11109-PA, isoform A [Source:RefSeq_peptide;Acc:N	CG11109-RA	1466	1077	1	no	no	no	yes	0	0.25	?	2:no	0.01
CG11109		CG11109-PA, isoform A [Source:RefSeq_peptide;Acc:N	CG11109-RB	1430	1320	2	no	no	no	yes	0	0.25	?	2:no	0.03
CG11110		CG11110-PA [Source:RefSeq_peptide;Acc:NP_611501]	CG11110-RA	551	516	2	yes	no	no	no	0	0.25	?	2:no	0.25
CG11111	rdgB	Retinal degeneration B protein (Probable calcium t	CG11111-RA	4188	3780	12	yes	no	no	no	?	?	?	2:no	1.0e-03
CG11111	rdgB	Retinal degeneration B protein (Probable calcium t	CG11111-RB	4300	3753	11	yes	no	no	no	?	?	?	2:no	6.0e-03
CG11111	rdgB	Retinal degeneration B protein (Probable calcium t	CG11111-RC	4208	3780	13	yes	no	no	no	?	?	?	2:no	1.0e-03
CG11111	rdgB	Retinal degeneration B protein (Probable calcium t	CG11111-RD	4150	3780	12	yes	no	no	no	?	?	?	2:no	1.0e-03
CG11112		CG11112-PB, isoform B [Source:RefSeq_peptide;Acc:N	CG11112-RA	480	480	1	no	yes	no	yes	?	?	?	2:no	0.30
CG11112		CG11112-PB, isoform B [Source:RefSeq_peptide;Acc:N	CG11112-RB	1230	1230	2	no	yes	no	yes	?	?	?	2:no	0.08
CG11113		CG11113-PA [Source:RefSeq_peptide;Acc:NP_610272]	CG11113-RA	429	429	1	no	no	no	no	?	?	?	2:no	0.44
CG11115	Ssl1	CG11115-PA [Source:RefSeq_peptide;Acc:NP_649427]	CG11115-RA	1717	1317	4	no	yes	no	no	?	?	?	2:no	0.02
CG1112	alpha-Est7	CG1112-PB, isoform B [Source:RefSeq_peptide;Acc:NP	CG1112-RA	2019	1719	6	no	no	no	no	?	?	?	2:no	0.01
CG1112	alpha-Est7	CG1112-PB, isoform B [Source:RefSeq_peptide;Acc:NP	CG1112-RB	1494	1194	6	no	no	no	no	?	?	?	2:no	0.05
CG11120		CG11120-PB, isoform B [Source:RefSeq_peptide;Acc:N	CG11120-RA	2539	2265	4	no	no	no	no	?	?	?	2:no	2.0e-03
CG11120		CG11120-PB, isoform B [Source:RefSeq_peptide;Acc:N	CG11120-RB	2533	2181	3	no	no	no	no	?	?	?	2:no	9.0e-03
CG11121	so	Sine oculis protein. [Source:Uniprot/SWISSPROT;Acc	CG11121-RA	3104	1251	7	no	no	no	no	?	?	no	2:no	0.30
CG11122		CG11122-PA [Source:RefSeq_peptide;Acc:NP_572685]	CG11122-RA	11076	10620	3	no	no	no	yes	?	?	?	2:no	0.07
CG11123		CG11123-PA [Source:RefSeq_peptide;Acc:NP_610276]	CG11123-RA	2135	1998	2	no	no	no	no	?	?	?	2:no	0.03
CG11124	sPLA2	CG11124-PA, isoform A [Source:RefSeq_peptide;Acc:N	CG11124-RA	717	561	2	no	no	no	no	?	?	?	2:no	0.48
CG11124	sPLA2	CG11124-PA, isoform A [Source:RefSeq_peptide;Acc:N	CG11124-RB	723	306	2	no	no	no	no	?	?	?	1:yes	0.50
CG11124	sPLA2	CG11124-PA, isoform A [Source:RefSeq_peptide;Acc:N	CG11124-RC	913	561	2	no	no	no	no	?	?	?	2:no	0.16
CG11125		CG11125-PA [Source:RefSeq_peptide;Acc:NP_610280]	CG11125-RA	1591	1167	5	no	no	no	no	?	?	?	2:no	0.19
CG11126		CG11126-PA [Source:RefSeq_peptide;Acc:NP_572684]	CG11126-RA	594	594	3	no	no	no	no	0	0.3333333	?	1:yes	0.62
CG11127		CG11127-PA [Source:RefSeq_peptide;Acc:NP_610283]	CG11127-RA	1617	1350	1	no	no	no	no	?	?	?	2:no	0.05
CG11128	slif	CG11128-PB, isoform B [Source:RefSeq_peptide;Acc:N	CG11128-RA	2751	1815	3	no	no	no	yes	?	?	?	2:no	0.04
CG11128	slif	CG11128-PB, isoform B [Source:RefSeq_peptide;Acc:N	CG11128-RB	2531	1815	3	no	no	no	yes	?	?	?	2:no	0.01
CG11128	slif	CG11128-PB, isoform B [Source:RefSeq_peptide;Acc:N	CG11128-RC	2658	1815	3	no	no	no	yes	?	?	?	2:no	0.04
CG11129	Yp3	Vitellogenin III precursor (Yolk protein 3). [Sour	CG11129-RA	1498	1263	3	yes	yes	no	no	?	?	?	2:no	0.31
CG1113		CG1113-PA [Source:RefSeq_peptide;Acc:NP_649522]	CG1113-RA	1689	1689	3	no	no	no	no	?	?	?	2:no	0.12
CG11130	Rtc1	Probable RNA 3'-terminal phosphate cyclase-like pr	CG11130-RA	1306	1155	3	yes	yes	no	no	?	?	no	2:no	0.07
CG11131		CG11131-PA [Source:RefSeq_peptide;Acc:NP_649429]	CG11131-RA	949	690	2	no	no	no	no	?	?	?	2:no	0.04
CG11132	DMAP1	CG11132-PA [Source:RefSeq_peptide;Acc:NP_611503]	CG11132-RA	1588	1302	5	no	no	no	no	?	?	?	2:no	0.02
CG11133		CG11133-PA [Source:RefSeq_peptide;Acc:NP_649430]	CG11133-RA	3537	3180	1	no	no	no	no	?	?	?	2:no	0.03
CG11134		CG11134-PA [Source:RefSeq_peptide;Acc:NP_572916]	CG11134-RA	899	684	3	no	no	no	no	0	0.3333333	?	2:no	0.16
CG11136		CG11136-PA [Source:RefSeq_peptide;Acc:NP_611506]	CG11136-RA	2400	2400	5	no	yes	no	no	0	0.3333333	?	2:no	0.02
CG11137		CG11137-PA [Source:RefSeq_peptide;Acc:NP_649424]	CG11137-RA	640	501	3	no	no	no	no	?	?	?	1:yes	0.74
CG11138		CG11138-PC, isoform C [Source:RefSeq_peptide;Acc:N	CG11138-RB	2593	795	2	no	no	no	no	?	?	?	2:no	0.03
CG11138		CG11138-PC, isoform C [Source:RefSeq_peptide;Acc:N	CG11138-RC	3756	1848	4	no	no	no	no	?	?	?	2:no	3.0e-03
CG11139	p47	CG11139-PA [Source:RefSeq_peptide;Acc:NP_610284]	CG11139-RA	1407	1224	5	yes	no	no	no	?	?	?	2:no	0.06
CG11140	Aldh-III	CG11140-PD, isoform D [Source:RefSeq_peptide;Acc:N	CG11140-RA	2317	1686	13	no	no	no	no	?	?	?	2:no	1.0e-03
CG11140	Aldh-III	CG11140-PD, isoform D [Source:RefSeq_peptide;Acc:N	CG11140-RB	2504	1686	12	no	no	no	no	?	?	?	2:no	1.0e-03
CG11140	Aldh-III	CG11140-PD, isoform D [Source:RefSeq_peptide;Acc:N	CG11140-RC	2294	1686	13	no	no	no	no	?	?	?	2:no	1.0e-03
CG11140	Aldh-III	CG11140-PD, isoform D [Source:RefSeq_peptide;Acc:N	CG11140-RD	2380	1686	13	no	no	no	no	?	?	?	2:no	1.0e-03
CG11140	Aldh-III	CG11140-PD, isoform D [Source:RefSeq_peptide;Acc:N	CG11140-RE	1843	1494	12	no	no	no	no	?	?	?	2:no	7.0e-03
CG11140	Aldh-III	CG11140-PD, isoform D [Source:RefSeq_peptide;Acc:N	CG11140-RF	3280	1881	15	no	no	no	no	?	?	?	2:no	1.0e-03
CG11140	Aldh-III	CG11140-PD, isoform D [Source:RefSeq_peptide;Acc:N	CG11140-RG	2569	1881	15	no	no	no	no	?	?	?	2:no	1.0e-03
CG11140	Aldh-III	CG11140-PD, isoform D [Source:RefSeq_peptide;Acc:N	CG11140-RH	2655	1515	14	no	no	no	no	?	?	?	2:no	6.0e-03
CG11140	Aldh-III	CG11140-PD, isoform D [Source:RefSeq_peptide;Acc:N	CG11140-RI	2315	1497	11	no	no	no	no	?	?	?	2:no	3.0e-03
CG11141		CG11141-PA, isoform A [Source:RefSeq_peptide;Acc:N	CG11141-RA	2745	2133	4	no	no	no	no	?	?	?	2:no	0.01
CG11141		CG11141-PA, isoform A [Source:RefSeq_peptide;Acc:N	CG11141-RB	2638	2133	5	no	no	no	no	?	?	?	2:no	4.0e-03
CG11142		CG11142-PA, isoform A [Source:RefSeq_peptide;Acc:N	CG11142-RA	993	729	2	no	no	no	no	0	0	?	2:no	0.04
CG11142		CG11142-PA, isoform A [Source:RefSeq_peptide;Acc:N	CG11142-RB	876	750	2	no	no	no	no	0	0	?	2:no	0.26
CG11143	Inos	Inositol-3-phosphate synthase (EC 5.5.1.4) (Myo-in	CG11143-RA	1983	1698	5	no	yes	no	no	?	?	?	2:no	0.04
CG11144	Glu-RA	Metabotropic glutamate receptor precursor. [Source	CG11144-RA	3322	2931	9	yes	no	no	no	?	?	?	2:no	1.0e-03
CG11145		CG11145-PA [Source:RefSeq_peptide;Acc:NP_610275]	CG11145-RA	575	450	3	no	no	no	no	?	?	?	1:yes	0.81
CG11146		CG11146-PA [Source:RefSeq_peptide;Acc:NP_572806]	CG11146-RA	4251	4251	6	no	no	no	no	0	0	?	2:no	7.0e-03
CG11147		CG11147-PA, isoform A [Source:RefSeq_peptide;Acc:N	CG11147-RA	3025	2136	11	yes	yes	no	no	0	0	?	2:no	4.0e-03
CG11147		CG11147-PA, isoform A [Source:RefSeq_peptide;Acc:N	CG11147-RB	3030	2136	11	yes	yes	no	no	0	0	?	2:no	4.0e-03
CG11148		CG11148-PC, isoform C [Source:RefSeq_peptide;Acc:N	CG11148-RA	4960	4719	9	yes	yes	no	no	?	?	?	2:no	0.01
CG11148		CG11148-PC, isoform C [Source:RefSeq_peptide;Acc:N	CG11148-RB	4981	4740	9	yes	yes	no	no	?	?	?	2:no	0.01
CG11148		CG11148-PC, isoform C [Source:RefSeq_peptide;Acc:N	CG11148-RC	4975	4740	9	yes	yes	no	no	?	?	?	2:no	0.01
CG11149		CG11149-PA, isoform A [Source:RefSeq_peptide;Acc:N	CG11149-RA	1995	1482	3	no	yes	no	no	0	0	?	2:no	0.13
CG11149		CG11149-PA, isoform A [Source:RefSeq_peptide;Acc:N	CG11149-RB	1949	1482	3	no	yes	no	no	0	0	?	2:no	0.13
CG1115		CG1115-PA [Source:RefSeq_peptide;Acc:NP_649518]	CG1115-RA	1026	645	2	yes	no	no	no	?	?	?	2:no	0.03
CG11151		CG11151-PA [Source:RefSeq_peptide;Acc:NP_572917]	CG11151-RA	709	348	3	no	no	no	no	0	0.5	?	2:no	0.35
CG11152		CG11152-PA [Source:RefSeq_peptide;Acc:NP_651951]	CG11152-RA	1800	1800	1	no	no	no	no	0	0.6666667	?	2:no	0.10
CG11153	Sox102F	CG11153-PA, isoform A [Source:RefSeq_peptide;Acc:N	CG11153-RA	1918	1743	3	yes	no	no	no	?	?	?	2:no	0.03
CG11153	Sox102F	CG11153-PA, isoform A [Source:RefSeq_peptide;Acc:N	CG11153-RB	3430	1857	5	yes	no	no	no	?	?	?	2:no	6.0e-03
CG11154	ATPsyn-beta	ATP synthase beta chain, mitochondrial precursor (	CG11154-RA	2098	1518	3	no	yes	no	no	?	?	?	2:no	0.09
CG11154	ATPsyn-beta	ATP synthase beta chain, mitochondrial precursor (	CG11154-RB	907	384	2	no	yes	no	no	?	?	?	2:no	0.25
CG11155		CG11155-PA, isoform A [Source:RefSeq_peptide;Acc:N	CG11155-RA	2981	2733	14	no	no	no	no	0	0.25	?	2:no	0.02
CG11155		CG11155-PA, isoform A [Source:RefSeq_peptide;Acc:N	CG11155-RB	3639	2568	14	no	no	no	no	0	0.25	?	2:no	1.0e-03
CG11155		CG11155-PA, isoform A [Source:RefSeq_peptide;Acc:N	CG11155-RC	1843	1572	9	no	no	no	no	0	0.25	?	2:no	6.0e-03
CG11156	mus101	CG11156-PA [Source:RefSeq_peptide;Acc:NP_524909]	CG11156-RA	4824	4278	1	no	no	no	no	?	?	?	2:no	0.01
CG11158		CG11158-PA [Source:RefSeq_peptide;Acc:NP_572912]	CG11158-RA	1661	1035	2	yes	no	no	no	0	0.75	?	2:no	0.01
CG11159		CG11159-PA [Source:RefSeq_peptide;Acc:NP_611505]	CG11159-RA	441	441	4	no	no	no	no	0	0	?	1:yes	0.62
CG1116		CG1116-PA, isoform A [Source:RefSeq_peptide;Acc:NP	CG1116-RA	1564	1329	6	no	no	no	yes	?	?	?	2:no	0.05
CG1116		CG1116-PA, isoform A [Source:RefSeq_peptide;Acc:NP	CG1116-RB	1627	1083	5	no	no	no	yes	?	?	?	2:no	0.14
CG1116		CG1116-PA, isoform A [Source:RefSeq_peptide;Acc:NP	CG1116-RC	1630	1329	5	no	no	no	yes	?	?	?	2:no	0.02
CG11160		CG11160-PB, isoform B [Source:RefSeq_peptide;Acc:N	CG11160-RA	2096	1599	5	no	no	no	no	?	?	?	2:no	0.02
CG11160		CG11160-PB, isoform B [Source:RefSeq_peptide;Acc:N	CG11160-RB	2436	1212	4	no	no	no	no	?	?	?	2:no	0.01
CG11162		CG11162-PA [Source:RefSeq_peptide;Acc:NP_572910]	CG11162-RA	837	837	2	no	no	no	no	0	0	?	2:no	0.07
CG11163		CG11163-PD, isoform D [Source:RefSeq_peptide;Acc:N	CG11163-RA	1958	1497	10	no	yes	no	no	0	0.5	?	2:no	0.01
CG11163		CG11163-PD, isoform D [Source:RefSeq_peptide;Acc:N	CG11163-RB	2460	1497	10	no	yes	no	no	0	0.5	?	2:no	4.0e-03
CG11163		CG11163-PD, isoform D [Source:RefSeq_peptide;Acc:N	CG11163-RC	2060	1497	10	no	yes	no	no	0	0.5	?	2:no	0.01
CG11163		CG11163-PD, isoform D [Source:RefSeq_peptide;Acc:N	CG11163-RD	1982	1497	10	no	yes	no	no	0	0.5	?	2:no	0.01
CG11164		CG11164-PA [Source:RefSeq_peptide;Acc:NP_572908]	CG11164-RA	1201	1023	2	no	no	no	no	?	?	?	2:no	0.04
CG11165		CG11165-PA [Source:RefSeq_peptide;Acc:NP_610336]	CG11165-RA	645	447	1	no	no	no	no	0	0.25	?	2:no	0.15
CG11166		CG11166-PD, isoform D [Source:RefSeq_peptide;Acc:N	CG11166-RA	3103	1515	8	no	no	no	no	?	?	?	2:no	0.01
CG11166		CG11166-PD, isoform D [Source:RefSeq_peptide;Acc:N	CG11166-RB	2045	1353	8	no	no	no	no	?	?	?	2:no	7.0e-03
CG11166		CG11166-PD, isoform D [Source:RefSeq_peptide;Acc:N	CG11166-RC	3176	1515	7	no	no	no	no	?	?	?	2:no	0.17
CG11166		CG11166-PD, isoform D [Source:RefSeq_peptide;Acc:N	CG11166-RD	2461	1515	8	no	no	no	no	?	?	?	2:no	3.0e-03
CG11166		CG11166-PD, isoform D [Source:RefSeq_peptide;Acc:N	CG11166-RE	2565	1515	8	no	no	no	no	?	?	?	2:no	3.0e-03
CG11166		CG11166-PD, isoform D [Source:RefSeq_peptide;Acc:N	CG11166-RF	3099	1515	8	no	no	no	no	?	?	?	2:no	0.01
CG11166		CG11166-PD, isoform D [Source:RefSeq_peptide;Acc:N	CG11166-RG	3107	1515	8	no	no	no	no	?	?	?	2:no	0.01
CG11168		CG11168-PA [Source:RefSeq_peptide;Acc:NP_651311]	CG11168-RA	2950	2592	9	no	no	no	no	0	0	?	2:no	0.03
CG11169		CG11169-PA [Source:RefSeq_peptide;Acc:NP_611829]	CG11169-RA	822	579	3	no	no	no	yes	?	?	?	2:no	0.44
CG11170		CG11170-PB [Source:RefSeq_peptide;Acc:NP_726172]	CG11170-RB	1126	1047	2	no	no	no	no	?	?	?	2:no	0.02
CG11172	NFAT	CG11172-PA [Source:RefSeq_peptide;Acc:NP_511147]	CG11172-RA	5858	4260	10	no	yes	no	no	?	?	?	2:no	1.0e-03
CG11173	usnp	CG11173-PA [Source:RefSeq_peptide;Acc:NP_523831]	CG11173-RA	1176	855	2	no	no	no	no	?	?	?	2:no	0.02
CG11175		CG11175-PA [Source:RefSeq_peptide;Acc:NP_611497]	CG11175-RA	2543	1542	4	no	no	no	no	?	?	?	2:no	3.0e-03
CG11176		CG11176-PA [Source:RefSeq_peptide;Acc:NP_572905]	CG11176-RA	1456	852	4	no	no	no	yes	?	?	?	2:no	0.02
CG11177	BthD	Selenoprotein BthD precursor (dSelM). [Source:Unip	CG11177-RA	994	750	3	no	no	no	yes	?	?	?	2:no	0.09
CG11178		CG11178-PB, isoform B [Source:RefSeq_peptide;Acc:N	CG11178-RA	3280	2124	5	no	no	no	no	?	?	?	2:no	5.0e-03
CG11178		CG11178-PB, isoform B [Source:RefSeq_peptide;Acc:N	CG11178-RB	3017	2124	4	no	no	no	no	?	?	?	2:no	0.01
CG11180		CG11180-PA [Source:RefSeq_peptide;Acc:NP_611495]	CG11180-RA	2334	2181	2	no	no	no	no	?	?	?	2:no	7.0e-03
CG11181	cup	Cup protein (Oskar ribonucleoprotein complex 147 k	CG11181-RA	4015	3399	6	no	no	no	no	?	?	?	2:no	5.0e-03
CG11182	PHDP	CG11182-PA [Source:RefSeq_peptide;Acc:NP_523834]	CG11182-RA	765	663	3	no	no	no	yes	?	?	?	2:no	0.20
CG11183		CG11183-PA [Source:RefSeq_peptide;Acc:NP_611842]	CG11183-RA	1324	1119	1	no	no	no	no	0	0.25	?	2:no	0.03
CG11184	Upf3	CG11184-PC, isoform C [Source:RefSeq_peptide;Acc:N	CG11184-RB	1699	1479	3	no	no	no	no	?	?	?	2:no	0.06
CG11184	Upf3	CG11184-PC, isoform C [Source:RefSeq_peptide;Acc:N	CG11184-RC	1690	1470	2	no	no	no	no	?	?	?	2:no	0.04
CG11186	toy	CG11186-PA [Source:RefSeq_peptide;Acc:NP_524638]	CG11186-RA	2299	1632	9	no	yes	no	no	?	?	?	2:no	8.0e-03
CG11188		CG11188-PA [Source:RefSeq_peptide;Acc:NP_609066]	CG11188-RA	1701	1467	2	no	no	no	no	?	?	?	2:no	0.04
CG1119	Gnf1	Activator 1 140 kDa subunit (Replication factor C	CG1119-RA	3204	2961	4	yes	no	no	no	?	?	?	2:no	0.03
CG1119	Gnf1	Activator 1 140 kDa subunit (Replication factor C	CG1119-RB	3267	3027	4	yes	no	no	no	?	?	?	2:no	0.03
CG11190		CG11190-PA [Source:RefSeq_peptide;Acc:NP_572475]	CG11190-RA	2542	1902	2	yes	no	no	no	0	0	?	2:no	0.01
CG11191		CG11191-PA [Source:RefSeq_peptide;Acc:NP_610345]	CG11191-RA	1300	912	2	no	no	no	no	?	?	?	2:no	0.04
CG11192		CG11192-PA [Source:RefSeq_peptide;Acc:NP_611479]	CG11192-RA	810	810	1	no	no	no	no	0	0	?	2:no	0.46
CG11194	Hey	CG11194-PA [Source:RefSeq_peptide;Acc:NP_523657]	CG11194-RA	1984	1278	3	no	no	no	no	?	?	?	2:no	0.10
CG11196		CG11196-PA [Source:RefSeq_peptide;Acc:NP_610344]	CG11196-RA	1009	864	2	no	yes	no	no	0	0.25	?	2:no	0.01
CG11198		CG11198-PB, isoform B [Source:RefSeq_peptide;Acc:N	CG11198-RA	8001	7449	14	no	no	no	yes	0	0.5	?	2:no	6.0e-03
CG11198		CG11198-PB, isoform B [Source:RefSeq_peptide;Acc:N	CG11198-RB	7824	6972	13	no	no	no	yes	0	0.5	?	2:no	6.0e-03
CG11199	Liprin-alpha	CG11199-PA, isoform A [Source:RefSeq_peptide;Acc:N	CG11199-RA	4463	3606	15	no	no	no	no	?	?	no	2:no	0.00
CG11199	Liprin-alpha	CG11199-PA, isoform A [Source:RefSeq_peptide;Acc:N	CG11199-RB	4679	3606	16	no	no	no	no	?	?	no	2:no	0.00
CG1120		CG1120-PA [Source:RefSeq_peptide;Acc:NP_647830]	CG1120-RA	2268	1896	3	no	no	no	no	?	?	?	2:no	9.0e-03
CG11200		CG11200-PA, isoform A [Source:RefSeq_peptide;Acc:N	CG11200-RA	1719	1068	5	no	no	no	no	0	0	?	2:no	0.15
CG11200		CG11200-PA, isoform A [Source:RefSeq_peptide;Acc:N	CG11200-RB	1684	1068	6	no	no	no	no	0	0	?	2:no	0.13
CG11201		CG11201-PA [Source:RefSeq_peptide;Acc:NP_609068]	CG11201-RA	2543	2160	2	no	no	no	no	0	1	?	2:no	0.00
CG11202	org-1	CG11202-PA [Source:RefSeq_peptide;Acc:NP_511085]	CG11202-RA	2100	2100	7	no	no	no	no	?	?	?	2:no	0.04
CG11203		CG11203-PA [Source:RefSeq_peptide;Acc:NP_572666]	CG11203-RA	3180	3180	7	yes	no	no	no	?	?	?	2:no	0.24
CG11205	phr	CG11205-PB, isoform B [Source:RefSeq_peptide;Acc:N	CG11205-RA	1713	1668	3	no	no	no	no	?	?	?	2:no	0.12
CG11205	phr	CG11205-PB, isoform B [Source:RefSeq_peptide;Acc:N	CG11205-RB	1737	1608	2	no	no	no	no	?	?	?	2:no	0.06
CG11206		CG11206-PB, isoform B [Source:RefSeq_peptide;Acc:N	CG11206-RA	4665	3042	16	no	no	no	no	0	0.3333333	?	2:no	3.0e-03
CG11206		CG11206-PB, isoform B [Source:RefSeq_peptide;Acc:N	CG11206-RB	4556	3042	14	no	no	no	no	0	0.3333333	?	2:no	3.0e-03
CG11207	feo	CG11207-PA [Source:RefSeq_peptide;Acc:NP_572658]	CG11207-RA	2430	2016	1	no	no	no	no	?	?	?	2:no	9.0e-03
CG11208		CG11208-PA [Source:RefSeq_peptide;Acc:NP_611460]	CG11208-RA	1996	1707	4	no	no	no	no	0	0.5	?	2:no	2.0e-03
CG11209	ppk6	CG11209-PA [Source:RefSeq_peptide;Acc:NP_611461]	CG11209-RA	1563	1497	5	no	no	no	no	?	?	?	2:no	0.02
CG1121	alpha-Est8	CG1121-PA [Source:RefSeq_peptide;Acc:NP_524259]	CG1121-RA	2645	1725	4	yes	yes	no	yes	?	?	?	2:no	0.03
CG11210		CG11210-PA [Source:RefSeq_peptide;Acc:NP_610351]	CG11210-RA	2460	2283	3	yes	no	no	no	?	?	?	2:no	0.01
CG11211		CG11211-PA [Source:RefSeq_peptide;Acc:NP_610208]	CG11211-RA	600	531	3	no	no	no	no	0	0	?	1:yes	0.84
CG11212	Ptr	CG11212-PA [Source:RefSeq_peptide;Acc:NP_610209]	CG11212-RA	4401	3510	10	no	no	no	no	?	?	?	2:no	1.0e-03
CG11213	Cp38	Chorion protein S38. [Source:Uniprot/SWISSPROT;Acc	CG11213-RA	921	921	2	no	no	no	no	?	?	?	2:no	0.02
CG11217	CanB2	Calcineurin B subunit isoform 2 (Protein phosphata	CG11217-RA	1146	513	4	no	yes	no	no	?	?	?	2:no	0.08
CG11218	Obp56d	General odorant-binding protein 56d precursor. [So	CG11218-RA	596	396	2	no	no	no	no	?	?	?	1:yes	0.57
CG11219	PIP82	CG11219-PA [Source:RefSeq_peptide;Acc:NP_572487]	CG11219-RA	3786	3588	3	no	no	no	no	?	?	?	2:no	9.0e-03
CG11221		CG11221-PA [Source:RefSeq_peptide;Acc:NP_609070]	CG11221-RA	2269	1371	2	yes	yes	no	yes	0	0.6666667	?	2:no	3.0e-03
CG11226		CG11226-PA [Source:RefSeq_peptide;Acc:NP_649420]	CG11226-RA	1104	591	1	no	no	no	no	?	?	?	2:no	0.23
CG11227		CG11227-PC, isoform C [Source:RefSeq_peptide;Acc:N	CG11227-RA	3159	2262	2	no	no	no	no	?	?	?	2:no	0.03
CG11227		CG11227-PC, isoform C [Source:RefSeq_peptide;Acc:N	CG11227-RB	3192	2295	2	no	no	no	no	?	?	?	2:no	0.03
CG11227		CG11227-PC, isoform C [Source:RefSeq_peptide;Acc:N	CG11227-RC	1259	552	3	no	no	no	no	?	?	?	2:no	0.38
CG11228	hpo	Serine/threonine-protein kinase hippo (EC 2.7.1.37	CG11228-RA	2515	2010	2	no	no	no	no	?	?	?	2:no	7.0e-03
CG11229		CG11229-PA [Source:RefSeq_peptide;Acc:NP_608415]	CG11229-RA	672	672	1	no	no	no	no	?	?	?	2:no	0.41
CG11230		CG11230-PA [Source:RefSeq_peptide;Acc:NP_608414]	CG11230-RA	533	429	1	no	no	no	no	?	?	?	2:no	0.44
CG11231		CG11231-PA [Source:RefSeq_peptide;Acc:NP_651953]	CG11231-RA	495	357	1	no	yes	no	no	?	?	?	1:yes	0.62
CG11233	l(1)19Ec	CG11233-PA [Source:RefSeq_peptide;Acc:NP_728367]	CG11233-RA	1158	666	2	no	no	no	no	?	?	?	2:no	0.04
CG11235		CG11235-PA [Source:RefSeq_peptide;Acc:NP_608412]	CG11235-RA	498	498	2	no	no	no	no	?	?	?	1:yes	0.68
CG11236		CG11236-PA [Source:RefSeq_peptide;Acc:NP_609075]	CG11236-RA	1159	1026	4	no	no	no	yes	0	0.5	?	2:no	0.04
CG11237	Oseg6	CG11237-PA [Source:RefSeq_peptide;Acc:NP_611426]	CG11237-RA	4214	4101	9	no	no	no	no	?	?	?	2:no	1.0e-03
CG11238	l(3)04053	CG11238-PA [Source:RefSeq_peptide;Acc:NP_649414]	CG11238-RA	2471	1758	4	no	no	no	no	?	?	?	2:no	3.0e-03
CG1124		CG1124-PA [Source:RefSeq_peptide;Acc:NP_649509]	CG1124-RA	1133	741	4	no	yes	no	no	?	?	?	2:no	0.03
CG11241		CG11241-PA [Source:RefSeq_peptide;Acc:NP_649413]	CG11241-RA	1877	1527	4	no	yes	no	no	0	0.5	?	2:no	0.01
CG11242		CG11242-PA [Source:RefSeq_peptide;Acc:NP_611425]	CG11242-RA	1167	735	4	no	no	no	no	0	0.6	?	2:no	0.03
CG11245		CG11245-PA [Source:RefSeq_peptide;Acc:NP_572797]	CG11245-RA	4638	4638	2	no	yes	no	no	?	?	?	2:no	0.01
CG11246	Rpb8	CG11246-PA [Source:RefSeq_peptide;Acc:NP_649352]	CG11246-RA	687	450	2	no	yes	no	no	?	?	?	2:no	0.37
CG11247		CG11247-PA, isoform A [Source:RefSeq_peptide;Acc:N	CG11247-RA	2668	1569	5	no	no	no	no	0	0.2	?	2:no	0.04
CG11247		CG11247-PA, isoform A [Source:RefSeq_peptide;Acc:N	CG11247-RB	2726	1569	4	no	no	no	no	0	0.2	?	2:no	0.01
CG11248		CG11248-PA, isoform A [Source:RefSeq_peptide;Acc:N	CG11248-RA	2935	2493	4	no	no	no	no	0	0.1666667	?	2:no	0.06
CG11248		CG11248-PA, isoform A [Source:RefSeq_peptide;Acc:N	CG11248-RB	2882	2493	4	no	no	no	no	0	0.1666667	?	2:no	0.06
CG11249		CG11249-PA [Source:RefSeq_peptide;Acc:NP_649346]	CG11249-RA	2110	1929	2	no	no	no	no	?	?	?	2:no	0.03
CG11251		CG11251-PA [Source:RefSeq_peptide;Acc:NP_648632]	CG11251-RA	1017	1017	1	yes	no	no	no	0	0.4	?	2:no	0.02
CG11253		CG11253-PA [Source:RefSeq_peptide;Acc:NP_648625]	CG11253-RA	1502	1356	4	yes	no	no	no	?	?	?	2:no	0.01
CG11254	mael	CG11254-PC, isoform C [Source:RefSeq_peptide;Acc:N	CG11254-RA	1759	1380	5	no	no	no	no	?	?	?	2:no	0.02
CG11254	mael	CG11254-PC, isoform C [Source:RefSeq_peptide;Acc:N	CG11254-RB	1830	1380	4	no	no	no	no	?	?	?	2:no	0.01
CG11254	mael	CG11254-PC, isoform C [Source:RefSeq_peptide;Acc:N	CG11254-RC	1839	1389	4	no	no	no	no	?	?	?	2:no	0.01
CG11255		CG11255-PA, isoform A [Source:RefSeq_peptide;Acc:N	CG11255-RA	1632	1038	3	no	no	no	no	0	0.4	?	2:no	0.03
CG11255		CG11255-PA, isoform A [Source:RefSeq_peptide;Acc:N	CG11255-RB	1358	1038	3	no	no	no	no	0	0.4	?	2:no	0.01
CG11257		CG11257-PA [Source:RefSeq_peptide;Acc:NP_611419]	CG11257-RA	1608	1608	2	no	no	no	no	?	?	?	2:no	0.06
CG11258	mRpL20	CG11258-PA [Source:RefSeq_peptide;Acc:NP_524051]	CG11258-RA	572	453	3	no	no	no	no	?	?	?	1:yes	0.81
CG11259	MICAL-like	CG11259-PA [Source:RefSeq_peptide;Acc:NP_648621]	CG11259-RA	3333	3033	1	no	yes	no	no	?	?	?	2:no	0.02
CG1126		CG1126-PA [Source:RefSeq_peptide;Acc:NP_649499]	CG1126-RA	1146	1146	5	no	no	no	no	?	?	?	2:no	0.14
CG11260		CG11260-PA [Source:RefSeq_peptide;Acc:NP_651929]	CG11260-RA	396	396	1	no	no	no	no	?	?	?	2:no	0.44
CG11261		CG11261-PA [Source:RefSeq_peptide;Acc:NP_648620]	CG11261-RA	2211	2013	2	yes	yes	no	no	0	0.25	?	2:no	0.02
CG11262		CG11262-PA [Source:RefSeq_peptide;Acc:NP_648617]	CG11262-RA	2158	2109	1	yes	no	no	no	0	0.5	?	2:no	1.0e-03
CG11263		CG11263-PA [Source:RefSeq_peptide;Acc:NP_648618]	CG11263-RA	1058	798	1	yes	yes	no	no	?	?	?	2:no	0.06
CG11265		CG11265-PC, isoform C [Source:RefSeq_peptide;Acc:N	CG11265-RA	4161	3090	5	no	yes	no	no	0	0	?	2:no	0.01
CG11265		CG11265-PC, isoform C [Source:RefSeq_peptide;Acc:N	CG11265-RB	4148	3090	5	no	yes	no	no	0	0	?	2:no	0.01
CG11265		CG11265-PC, isoform C [Source:RefSeq_peptide;Acc:N	CG11265-RC	4120	3090	5	no	yes	no	no	0	0	?	2:no	0.01
CG11265		CG11265-PC, isoform C [Source:RefSeq_peptide;Acc:N	CG11265-RE	4077	3006	5	no	yes	no	no	0	0	?	2:no	0.01
CG11266		CG11266-PE, isoform E [Source:RefSeq_peptide;Acc:N	CG11266-RA	2143	1785	6	no	no	no	no	0.8	0	?	2:no	0.20
CG11266		CG11266-PE, isoform E [Source:RefSeq_peptide;Acc:N	CG11266-RB	2194	1785	5	no	no	no	no	0.8	0	?	2:no	0.03
CG11266		CG11266-PE, isoform E [Source:RefSeq_peptide;Acc:N	CG11266-RC	2625	864	8	no	no	no	no	0.8	0	?	2:no	0.17
CG11266		CG11266-PE, isoform E [Source:RefSeq_peptide;Acc:N	CG11266-RD	2574	864	9	no	no	no	no	0.8	0	?	2:no	0.19
CG11266		CG11266-PE, isoform E [Source:RefSeq_peptide;Acc:N	CG11266-RE	2282	864	4	no	no	no	no	0.8	0	?	2:no	0.29
CG11266		CG11266-PE, isoform E [Source:RefSeq_peptide;Acc:N	CG11266-RF	2552	864	7	no	no	no	no	0.8	0	?	2:no	0.15
CG11266		CG11266-PE, isoform E [Source:RefSeq_peptide;Acc:N	CG11266-RG	2499	864	8	no	no	no	no	0.8	0	?	2:no	0.17
CG11267		CG11267-PA [Source:RefSeq_peptide;Acc:NP_648622]	CG11267-RA	591	312	3	no	no	no	no	0	0.6	?	2:no	0.39
CG11268		CG11268-PA [Source:RefSeq_peptide;Acc:NP_648623]	CG11268-RA	1243	900	3	no	no	no	no	0	0.3333333	?	2:no	0.01
CG11269		CG11269-PA [Source:RefSeq_peptide;Acc:NP_611644]	CG11269-RA	324	324	1	yes	no	no	no	?	?	?	2:no	0.16
CG11271	RpS12	40S ribosomal protein S12. [Source:Uniprot/SWISSPR	CG11271-RA	629	420	4	no	no	no	no	?	?	?	2:no	0.46
CG11271	RpS12	40S ribosomal protein S12. [Source:Uniprot/SWISSPR	CG11271-RB	629	420	4	no	no	no	no	?	?	?	2:no	0.46
CG11271	RpS12	40S ribosomal protein S12. [Source:Uniprot/SWISSPR	CG11271-RC	722	336	4	no	no	no	no	?	?	?	2:no	0.46
CG11271	RpS12	40S ribosomal protein S12. [Source:Uniprot/SWISSPR	CG11271-RD	1296	276	5	no	no	no	no	?	?	?	2:no	0.34
CG11271	RpS12	40S ribosomal protein S12. [Source:Uniprot/SWISSPR	CG11271-RE	1414	750	5	no	no	no	no	?	?	?	2:no	0.10
CG11271	RpS12	40S ribosomal protein S12. [Source:Uniprot/SWISSPR	CG11271-RF	624	420	4	no	no	no	no	?	?	?	2:no	0.41
CG11274	SRm160	CG11274-PA [Source:RefSeq_peptide;Acc:NP_648627]	CG11274-RA	3292	2865	4	no	yes	no	no	?	?	?	2:no	8.0e-03
CG11275		CG11275-PA [Source:RefSeq_peptide;Acc:NP_611649]	CG11275-RA	1674	1254	2	no	no	no	no	?	?	?	2:no	0.14
CG11276	RpS4	40S ribosomal protein S4. [Source:Uniprot/SWISSPRO	CG11276-RA	983	786	6	yes	no	no	no	?	?	no	2:no	0.09
CG11276	RpS4	40S ribosomal protein S4. [Source:Uniprot/SWISSPRO	CG11276-RB	969	786	5	yes	no	no	no	?	?	no	2:no	0.04
CG11278	Syx13	CG11278-PA [Source:RefSeq_peptide;Acc:NP_524054]	CG11278-RA	1493	855	3	no	no	no	no	?	?	?	2:no	0.03
CG11279		CG11279-PA [Source:RefSeq_peptide;Acc:NP_648628]	CG11279-RA	437	309	2	no	no	no	no	?	?	?	1:yes	0.57
CG1128	alpha-Est9	CG1128-PB, isoform B [Source:RefSeq_peptide;Acc:NP	CG1128-RA	1719	1719	3	no	no	no	no	?	?	?	2:no	0.12
CG1128	alpha-Est9	CG1128-PB, isoform B [Source:RefSeq_peptide;Acc:NP	CG1128-RB	1665	1665	4	no	no	no	no	?	?	?	2:no	0.02
CG11280	Trn	CG11280-PA [Source:RefSeq_peptide;Acc:NP_524055]	CG11280-RA	3374	2214	2	no	no	no	no	?	?	?	2:no	8.0e-03
CG11281		CG11281-PA [Source:RefSeq_peptide;Acc:NP_648633]	CG11281-RA	2145	2145	3	no	yes	no	no	?	?	?	2:no	0.04
CG11282	Caps	CG11282-PB, isoform B [Source:RefSeq_peptide;Acc:N	CG11282-RA	2962	1623	5	no	yes	no	no	?	?	?	2:no	0.03
CG11282	Caps	CG11282-PB, isoform B [Source:RefSeq_peptide;Acc:N	CG11282-RB	2749	1623	4	no	yes	no	no	?	?	?	2:no	0.01
CG11284		CG11284-PA [Source:RefSeq_peptide;Acc:NP_572497]	CG11284-RA	1979	753	5	yes	no	no	no	0	0	?	2:no	0.09
CG11286		CG11286-PA [Source:RefSeq_peptide;Acc:NP_649735]	CG11286-RA	623	576	3	no	no	no	no	?	?	?	1:yes	0.81
CG11289		CG11289-PA [Source:RefSeq_peptide;Acc:NP_609097]	CG11289-RA	1477	1473	2	no	no	no	no	0	0.8	?	2:no	0.05
CG1129		CG1129-PA, isoform A [Source:RefSeq_peptide;Acc:NP	CG1129-RA	1700	1110	5	no	no	no	no	0	0.5	?	2:no	0.04
CG1129		CG1129-PA, isoform A [Source:RefSeq_peptide;Acc:NP	CG1129-RB	1857	1110	4	no	no	no	no	0	0.5	?	2:no	5.0e-03
CG11290	enok	CG11290-PA [Source:RefSeq_peptide;Acc:NP_523838]	CG11290-RA	6971	6876	4	no	yes	no	no	?	?	?	2:no	0.01
CG11291		CG11291-PA [Source:RefSeq_peptide;Acc:NP_611656]	CG11291-RA	1210	927	2	no	no	no	no	0	0	?	2:no	0.06
CG11293		CG11293-PA [Source:RefSeq_peptide;Acc:NP_611817]	CG11293-RA	609	459	4	no	no	no	no	?	?	?	1:yes	0.55
CG11294		CG11294-PA [Source:RefSeq_peptide;Acc:NP_572500]	CG11294-RA	946	786	2	yes	no	yes	no	0	0.6666667	?	2:no	0.15
CG11295	l(2)dtl	Lethal(2)denticleless protein (DTL83 protein). [So	CG11295-RA	2651	2310	2	no	no	no	no	?	?	?	2:no	0.03
CG11297		CG11297-PA [Source:RefSeq_peptide;Acc:NP_608556]	CG11297-RA	369	369	1	no	no	no	no	?	?	?	2:no	0.44
CG11298		CG11298-PA [Source:RefSeq_peptide;Acc:NP_611664]	CG11298-RA	576	459	1	no	yes	no	no	?	?	?	2:no	0.43
CG11299		Putative sestrin. [Source:Uniprot/SWISSPROT;Acc:Q9	CG11299-RA	3079	1494	10	no	no	no	no	0	1	?	2:no	0.00
CG1130	scrt	CG1130-PA [Source:RefSeq_peptide;Acc:NP_523911]	CG1130-RA	3641	1962	2	no	no	no	no	?	?	?	2:no	8.0e-03
CG11300		CG11300-PA [Source:RefSeq_peptide;Acc:NP_611825]	CG11300-RA	554	474	1	no	no	no	no	?	?	?	1:yes	0.58
CG11301	Mes4	CG11301-PA [Source:RefSeq_peptide;Acc:NP_611669]	CG11301-RA	634	468	2	no	no	no	no	?	?	?	2:no	0.48
CG11303	TM4SF	CG11303-PA [Source:RefSeq_peptide;Acc:NP_477248]	CG11303-RA	1506	861	5	no	no	no	no	?	?	?	2:no	0.03
CG11305	Sirt7	CG11305-PA [Source:RefSeq_peptide;Acc:NP_651664]	CG11305-RA	3053	2316	2	no	no	no	yes	?	?	?	2:no	0.01
CG11306		CG11306-PA [Source:RefSeq_peptide;Acc:NP_649340]	CG11306-RA	1556	1428	5	yes	no	no	no	0	0.3333333	?	2:no	0.03
CG11307		CG11307-PB, isoform B [Source:RefSeq_peptide;Acc:N	CG11307-RA	1232	831	4	no	no	no	no	0	0	?	2:no	0.06
CG11307		CG11307-PB, isoform B [Source:RefSeq_peptide;Acc:N	CG11307-RB	1423	831	4	no	no	no	no	0	0	?	2:no	0.06
CG11308	SA	CG11308-PA [Source:RefSeq_peptide;Acc:NP_649311]	CG11308-RA	828	828	3	no	no	no	no	?	?	?	2:no	0.36
CG11309		CG11309-PB, isoform B [Source:RefSeq_peptide;Acc:N	CG11309-RA	2233	1077	4	no	no	no	no	0	0	?	2:no	0.01
CG11309		CG11309-PB, isoform B [Source:RefSeq_peptide;Acc:N	CG11309-RB	2247	1047	3	no	no	no	no	0	0	?	2:no	0.03
CG1131	alpha-Est10	CG1131-PA [Source:RefSeq_peptide;Acc:NP_524257]	CG1131-RA	1623	1623	4	no	no	no	no	?	?	?	2:no	0.02
CG11310		CG11310-PA [Source:RefSeq_peptide;Acc:NP_649298]	CG11310-RA	384	384	2	no	no	no	no	?	?	?	1:yes	0.57
CG11312	insc	CG11312-PA [Source:RefSeq_peptide;Acc:NP_477024]	CG11312-RA	3919	2580	4	no	no	no	no	?	?	?	2:no	0.01
CG11313		CG11313-PA [Source:RefSeq_peptide;Acc:NP_651821]	CG11313-RA	1113	1113	3	no	yes	no	yes	0	0	?	2:no	0.11
CG11314		CG11314-PA [Source:RefSeq_peptide;Acc:NP_651823]	CG11314-RA	658	480	1	no	no	no	no	0	0	?	1:yes	0.59
CG11315		CG11315-PB, isoform B [Source:RefSeq_peptide;Acc:N	CG11315-RA	810	474	1	no	no	yes	no	?	?	?	2:no	0.40
CG11315		CG11315-PB, isoform B [Source:RefSeq_peptide;Acc:N	CG11315-RB	729	393	2	no	no	yes	no	?	?	?	1:yes	0.56
CG11317		CG11317-PA [Source:RefSeq_peptide;Acc:NP_651840]	CG11317-RA	1797	888	4	no	yes	no	yes	?	?	?	2:no	0.07
CG11318		CG11318-PA [Source:RefSeq_peptide;Acc:NP_651842]	CG11318-RA	2757	2409	2	no	no	no	yes	0	0	?	2:no	0.18
CG11319		CG11319-PA [Source:RefSeq_peptide;Acc:NP_609051]	CG11319-RA	4643	2808	16	no	yes	no	no	0	0	?	2:no	2.0e-03
CG1132	fd64A	Fork head domain protein FD2. [Source:Uniprot/SWIS	CG1132-RA	1098	1098	3	no	no	no	no	?	?	?	2:no	0.16
CG11320		CG11320-PA [Source:RefSeq_peptide;Acc:NP_609053]	CG11320-RA	948	948	3	yes	yes	no	no	0	0.5	?	2:no	0.01
CG11321		CG11321-PB, isoform B [Source:RefSeq_peptide;Acc:N	CG11321-RA	7785	7785	15	no	no	no	no	?	?	?	2:no	0.00
CG11321		CG11321-PB, isoform B [Source:RefSeq_peptide;Acc:N	CG11321-RB	8769	8769	14	no	no	no	no	?	?	?	2:no	0.00
CG11322		CG11322-PA [Source:RefSeq_peptide;Acc:NP_609071]	CG11322-RA	1765	1479	1	no	yes	no	no	?	?	?	2:no	0.09
CG11323		CG11323-PA [Source:RefSeq_peptide;Acc:NP_609069]	CG11323-RA	2979	2979	4	no	no	no	yes	0	0.6666667	?	2:no	0.03
CG11324	homer	CG11324-PA, isoform A [Source:RefSeq_peptide;Acc:N	CG11324-RA	1918	1185	7	no	no	no	no	?	?	?	2:no	0.12
CG11324	homer	CG11324-PA, isoform A [Source:RefSeq_peptide;Acc:N	CG11324-RB	1817	1194	7	no	no	no	no	?	?	?	2:no	0.12
CG11325	GRHR	CG11325-PB, isoform B [Source:RefSeq_peptide;Acc:N	CG11325-RA	2032	1332	7	no	no	no	yes	?	?	?	2:no	0.06
CG11325	GRHR	CG11325-PB, isoform B [Source:RefSeq_peptide;Acc:N	CG11325-RB	2617	1332	6	no	no	no	yes	?	?	?	2:no	0.01
CG11325	GRHR	CG11325-PB, isoform B [Source:RefSeq_peptide;Acc:N	CG11325-RC	2023	1368	7	no	no	no	yes	?	?	?	2:no	0.06
CG11326	Tsp	CG11326-PE, isoform E [Source:RefSeq_peptide;Acc:N	CG11326-RA	4193	3183	13	no	no	no	no	?	?	?	2:no	2.0e-03
CG11326	Tsp	CG11326-PE, isoform E [Source:RefSeq_peptide;Acc:N	CG11326-RC	2136	1260	11	no	no	no	no	?	?	?	2:no	0.02
CG11326	Tsp	CG11326-PE, isoform E [Source:RefSeq_peptide;Acc:N	CG11326-RD	2128	1260	11	no	no	no	no	?	?	?	2:no	0.02
CG11326	Tsp	CG11326-PE, isoform E [Source:RefSeq_peptide;Acc:N	CG11326-RE	2173	1260	10	no	no	no	no	?	?	?	2:no	0.01
CG11327		CG11327-PB, isoform B [Source:RefSeq_peptide;Acc:N	CG11327-RA	1805	1428	2	no	no	no	no	?	?	?	2:no	0.05
CG11327		CG11327-PB, isoform B [Source:RefSeq_peptide;Acc:N	CG11327-RB	2091	1428	1	no	no	no	no	?	?	?	2:no	0.05
CG11328	Nhe3	CG11328-PB, isoform B [Source:RefSeq_peptide;Acc:N	CG11328-RA	3741	2256	15	no	no	no	no	?	?	?	2:no	1.0e-03
CG11328	Nhe3	CG11328-PB, isoform B [Source:RefSeq_peptide;Acc:N	CG11328-RB	3354	2184	13	no	no	no	no	?	?	?	2:no	1.0e-03
CG11329		CG11329-PA [Source:RefSeq_peptide;Acc:NP_609063]	CG11329-RA	878	708	1	no	no	no	no	?	?	?	2:no	0.41
CG1133	opa	Pair-rule protein odd-paired. [Source:Uniprot/SWIS	CG1133-RA	2915	1830	3	no	no	no	yes	?	?	?	2:no	0.04
CG11330	cort	Protein cortex. [Source:Uniprot/SWISSPROT;Acc:Q960	CG11330-RA	1700	1452	6	no	yes	no	no	?	?	?	2:no	0.05
CG11331	Spn27A	CG11331-PA [Source:RefSeq_peptide;Acc:NP_652024]	CG11331-RA	1567	1344	1	yes	no	no	no	?	?	?	2:no	0.04
CG11333		CG11333-PA [Source:RefSeq_peptide;Acc:NP_651869]	CG11333-RA	620	615	3	no	no	no	no	?	?	?	1:yes	0.81
CG11334		CG11334-PA, isoform A [Source:RefSeq_peptide;Acc:N	CG11334-RA	1514	1095	6	no	no	no	no	0	0.25	?	2:no	0.05
CG11334		CG11334-PA, isoform A [Source:RefSeq_peptide;Acc:N	CG11334-RB	1428	1095	6	no	no	no	no	0	0.25	?	2:no	0.01
CG11335	lox	CG11335-PA [Source:RefSeq_peptide;Acc:NP_524607]	CG11335-RA	1089	1083	2	no	no	no	no	?	?	?	2:no	0.10
CG11337		CG11337-PB, isoform B [Source:RefSeq_peptide;Acc:N	CG11337-RA	2670	2316	5	no	no	no	no	0	0	?	2:no	0.03
CG11337		CG11337-PB, isoform B [Source:RefSeq_peptide;Acc:N	CG11337-RB	2764	2316	5	no	no	no	no	0	0	?	2:no	0.03
CG11339		CG11339-PA [Source:RefSeq_peptide;Acc:NP_651862]	CG11339-RA	3855	3855	14	no	no	no	no	0	0.25	?	2:no	1.0e-03
CG1134		CG1134-PA [Source:RefSeq_peptide;Acc:NP_647847]	CG1134-RA	1239	1017	4	no	yes	no	no	?	?	?	2:no	0.07
CG11340		CG11340-PA [Source:RefSeq_peptide;Acc:NP_651861]	CG11340-RA	1581	1581	2	no	no	no	no	0	0.3333333	?	2:no	0.06
CG11342		CG11342-PA [Source:RefSeq_peptide;Acc:NP_647896]	CG11342-RA	717	717	1	no	no	no	no	?	?	?	2:no	0.41
CG11345		CG11345-PA [Source:RefSeq_peptide;Acc:NP_647904]	CG11345-RA	753	729	2	no	yes	no	yes	?	?	?	2:no	0.09
CG11347		CG11347-PC, isoform C [Source:RefSeq_peptide;Acc:N	CG11347-RA	2003	1164	5	no	no	no	no	?	?	?	2:no	0.13
CG11347		CG11347-PC, isoform C [Source:RefSeq_peptide;Acc:N	CG11347-RB	1906	1164	5	no	no	no	no	?	?	?	2:no	0.13
CG11347		CG11347-PC, isoform C [Source:RefSeq_peptide;Acc:N	CG11347-RC	1233	822	4	no	no	no	no	?	?	?	2:no	0.07
CG11347		CG11347-PC, isoform C [Source:RefSeq_peptide;Acc:N	CG11347-RD	2068	1164	5	no	no	no	no	?	?	?	2:no	0.13
CG11348	nAcRbeta-64B	Acetylcholine receptor protein, beta-like chain 1	CG11348-RA	2445	1566	7	no	no	no	no	?	?	?	2:no	9.0e-03
CG11348	nAcRbeta-64B	Acetylcholine receptor protein, beta-like chain 1	CG11348-RB	789	195	2	no	no	no	no	?	?	?	1:yes	0.50
CG11349		CG11349-PA [Source:RefSeq_peptide;Acc:NP_647908]	CG11349-RA	1951	1857	1	no	yes	no	yes	?	?	?	2:no	0.32
CG1135		CG1135-PA [Source:RefSeq_peptide;Acc:NP_647852]	CG1135-RA	1942	1737	3	no	no	no	no	0	1	?	2:no	0.00
CG11350		CG11350-PB [Source:RefSeq_peptide;Acc:NP_647910]	CG11350-RB	1371	1371	2	yes	no	no	yes	?	?	?	2:no	0.12
CG11352	jim	CG11352-PD, isoform D [Source:RefSeq_peptide;Acc:N	CG11352-RB	5659	2463	7	yes	no	no	no	?	?	?	2:no	0.03
CG11352	jim	CG11352-PD, isoform D [Source:RefSeq_peptide;Acc:N	CG11352-RC	6277	2463	6	yes	no	no	no	?	?	?	2:no	0.02
CG11352	jim	CG11352-PD, isoform D [Source:RefSeq_peptide;Acc:N	CG11352-RD	4749	2463	5	yes	no	no	no	?	?	?	2:no	0.05
CG11353		CG11353-PB, isoform B [Source:RefSeq_peptide;Acc:N	CG11353-RA	2919	2265	6	no	yes	no	yes	?	?	?	2:no	0.01
CG11353		CG11353-PB, isoform B [Source:RefSeq_peptide;Acc:N	CG11353-RB	3117	2265	6	no	yes	no	yes	?	?	?	2:no	0.01
CG11354	Lim1	CG11354-PA [Source:RefSeq_peptide;Acc:NP_572505]	CG11354-RA	3077	1518	7	yes	yes	no	no	?	?	?	2:no	0.03
CG11356		CG11356-PA [Source:RefSeq_peptide;Acc:NP_572786]	CG11356-RA	642	642	1	no	no	no	no	?	?	?	2:no	0.41
CG11357		CG11357-PA [Source:RefSeq_peptide;Acc:NP_647916]	CG11357-RA	2678	1305	4	no	yes	no	no	0	0	?	2:no	0.03
CG1136		CG1136-PA [Source:RefSeq_peptide;Acc:NP_647853]	CG1136-RA	2694	1377	4	no	no	no	no	?	?	?	2:no	0.01
CG11360		CG11360-PA [Source:RefSeq_peptide;Acc:NP_651934]	CG11360-RA	1887	1887	2	no	no	no	no	?	?	?	2:no	0.03
CG11362		CG11362-PA [Source:RefSeq_peptide;Acc:NP_611679]	CG11362-RA	434	336	2	no	no	no	no	?	?	?	1:yes	0.57
CG11367		CG11367-PA [Source:RefSeq_peptide;Acc:NP_649412]	CG11367-RA	1802	1089	4	no	yes	no	no	0	0	?	2:no	0.06
CG11368		CG11368-PA [Source:RefSeq_peptide;Acc:NP_652531]	CG11368-RA	382	198	2	no	no	no	no	?	?	?	1:yes	0.57
CG11369		CG11369-PA [Source:RefSeq_peptide;Acc:NP_572398]	CG11369-RA	2004	2004	1	no	no	no	no	?	?	?	2:no	0.05
CG1137		CG1137-PA [Source:RefSeq_peptide;Acc:NP_649665]	CG1137-RA	1366	1140	4	no	no	no	no	0	0	?	2:no	0.03
CG11370		CG11370-PA [Source:RefSeq_peptide;Acc:NP_649408]	CG11370-RA	1324	1041	3	no	yes	no	no	?	?	?	2:no	0.05
CG11371	dbr	CG11371-PB [Source:RefSeq_peptide;Acc:NP_608486]	CG11371-RB	4039	3024	5	yes	yes	no	yes	?	?	?	2:no	0.01
CG11372	galectin	CG11372-PA [Source:RefSeq_peptide;Acc:NP_608487]	CG11372-RA	1832	1512	3	yes	no	no	no	?	?	?	2:no	0.02
CG11373		CG11373-PA [Source:RefSeq_peptide;Acc:NP_652319]	CG11373-RA	328	180	3	yes	no	no	no	?	?	?	2:no	0.33
CG11374		CG11374-PA [Source:RefSeq_peptide;Acc:NP_608488]	CG11374-RA	1338	1338	1	no	no	no	no	0	0	?	2:no	0.08
CG11375	baf180	CG11375-PA [Source:RefSeq_peptide;Acc:NP_651288]	CG11375-RA	5113	4965	4	yes	no	no	no	0	1	?	2:no	0.00
CG11376		CG11376-PA [Source:RefSeq_peptide;Acc:NP_608489]	CG11376-RA	6463	6195	12	no	no	no	no	?	?	?	2:no	0.00
CG11377		CG11377-PA [Source:RefSeq_peptide;Acc:NP_608490]	CG11377-RA	1585	1125	3	no	yes	no	no	?	?	?	2:no	0.20
CG11378		CG11378-PA [Source:RefSeq_peptide;Acc:NP_569886]	CG11378-RA	1197	939	2	no	yes	no	no	?	?	?	2:no	0.03
CG11379		CG11379-PA [Source:RefSeq_peptide;Acc:NP_569888]	CG11379-RA	663	606	1	no	no	no	no	?	?	?	2:no	0.49
CG1138		CG1138-PA [Source:RefSeq_peptide;Acc:NP_649667]	CG1138-RA	959	873	1	yes	no	no	no	?	?	?	2:no	0.05
CG11380		CG11380-PA [Source:RefSeq_peptide;Acc:NP_569891]	CG11380-RA	2710	1710	3	yes	no	no	no	?	?	?	2:no	0.06
CG11381		CG11381-PA [Source:RefSeq_peptide;Acc:NP_569894]	CG11381-RA	1603	1311	2	no	no	no	yes	?	?	?	2:no	0.09
CG11382		CG11382-PB [Source:RefSeq_peptide;Acc:NP_569895]	CG11382-RB	1617	1518	1	no	no	no	no	?	?	?	2:no	0.05
CG11384		CG11384-PA [Source:RefSeq_peptide;Acc:NP_569887]	CG11384-RA	2148	1767	1	no	yes	no	no	?	?	?	2:no	0.11
CG11386		CG11386-PA [Source:RefSeq_peptide;Acc:NP_572418]	CG11386-RA	408	408	2	no	yes	no	no	0	0	?	1:yes	0.52
CG11387	ct	Homeobox protein cut. [Source:Uniprot/SWISSPROT;Ac	CG11387-RA	8202	6528	7	no	yes	no	no	?	?	?	2:no	1.0e-03
CG11387	ct	Homeobox protein cut. [Source:Uniprot/SWISSPROT;Ac	CG11387-RB	2533	774	3	no	yes	no	no	?	?	?	2:no	0.02
CG11388		CG11388-PA [Source:RefSeq_peptide;Acc:NP_611871]	CG11388-RA	1612	1377	1	no	no	no	yes	?	?	?	2:no	0.12
CG1139		CG1139-PA [Source:RefSeq_peptide;Acc:NP_647686]	CG1139-RA	1554	1356	9	no	no	no	no	0	0.3333333	?	2:no	0.01
CG11390	PebIII	Ejaculatory bulb specific protein III precursor (P	CG11390-RA	598	381	2	no	no	no	no	?	?	?	1:yes	0.57
CG11391		CG11391-PA [Source:RefSeq_peptide;Acc:NP_650830]	CG11391-RA	1629	1629	2	no	yes	no	no	0	0.5	?	2:no	0.02
CG11395		CG11395-PA [Source:RefSeq_peptide;Acc:NP_611195]	CG11395-RA	1515	1371	2	no	no	no	no	?	?	?	2:no	0.04
CG11396		CG11396-PA [Source:RefSeq_peptide;Acc:NP_649255]	CG11396-RA	1599	1455	4	yes	no	no	no	?	?	?	2:no	0.01
CG11397	glu	CG11397-PA [Source:RefSeq_peptide;Acc:NP_723996]	CG11397-RA	4505	4230	5	no	yes	no	yes	?	?	?	2:no	0.04
CG11398		CG11398-PA [Source:RefSeq_peptide;Acc:NP_569896]	CG11398-RA	1461	990	2	no	no	no	no	?	?	?	2:no	0.04
CG11399		CG11399-PB [Source:RefSeq_peptide;Acc:NP_649254]	CG11399-RB	4269	2763	5	no	no	no	no	?	?	?	2:no	0.04
CG1140		CG1140-PA, isoform A [Source:RefSeq_peptide;Acc:NP	CG1140-RA	1760	1551	4	no	no	no	no	0	0.5	?	2:no	0.01
CG1140		CG1140-PA, isoform A [Source:RefSeq_peptide;Acc:NP	CG1140-RB	1969	1509	4	no	no	no	no	0	0.5	?	2:no	5.0e-03
CG11400		CG11400-PA [Source:RefSeq_peptide;Acc:NP_611193]	CG11400-RA	689	597	1	no	no	no	no	?	?	?	2:no	0.49
CG11401	Trxr-2	Thioredoxin reductase 2, mitochondrial precursor (	CG11401-RA	1797	1551	1	no	no	no	no	?	?	?	2:no	0.11
CG11403		CG11403-PA [Source:RefSeq_peptide;Acc:NP_569898]	CG11403-RA	2866	2586	3	no	no	no	no	0	0	?	2:no	0.11
CG11404		CG11404-PA [Source:RefSeq_peptide;Acc:NP_649397]	CG11404-RA	771	570	3	no	no	no	no	?	?	?	1:yes	0.74
CG11405	A3-3	CG11405-PA [Source:RefSeq_peptide;Acc:NP_620473]	CG11405-RA	5266	1842	4	no	no	no	no	?	?	?	2:no	9.0e-03
CG11406		CG11406-PA, isoform A [Source:RefSeq_peptide;Acc:N	CG11406-RA	1245	981	4	no	no	no	no	0	0	?	2:no	5.0e-03
CG11406		CG11406-PA, isoform A [Source:RefSeq_peptide;Acc:N	CG11406-RB	1191	1191	5	no	no	no	no	0	0	?	2:no	0.03
CG11407		CG11407-PA [Source:RefSeq_peptide;Acc:NP_650831]	CG11407-RA	1784	1617	3	yes	no	no	no	0	0.5	?	2:no	0.03
CG11409		CG11409-PB [Source:RefSeq_peptide;Acc:NP_569902]	CG11409-RB	4117	3840	2	no	no	no	no	?	?	?	2:no	8.0e-03
CG11411	fs(1)N	CG11411-PA [Source:RefSeq_peptide;Acc:NP_569901]	CG11411-RA	6585	6357	7	no	no	no	no	?	?	?	2:no	5.0e-03
CG11412		CG11412-PB, isoform B [Source:RefSeq_peptide;Acc:N	CG11412-RA	2371	1134	3	yes	no	no	no	0	0	?	2:no	0.04
CG11412		CG11412-PB, isoform B [Source:RefSeq_peptide;Acc:N	CG11412-RB	2392	1152	3	yes	no	no	no	0	0	?	2:no	0.04
CG11412		CG11412-PB, isoform B [Source:RefSeq_peptide;Acc:N	CG11412-RC	2446	1209	2	yes	no	no	no	0	0	?	2:no	0.03
CG11413		CG11413-PA [Source:RefSeq_peptide;Acc:NP_611930]	CG11413-RA	609	429	1	no	no	no	no	?	?	?	2:no	0.44
CG11414		CG11414-PA [Source:RefSeq_peptide;Acc:NP_611932]	CG11414-RA	3126	2604	6	yes	yes	no	no	?	?	?	2:no	0.02
CG11415	Tsp2A	CG11415-PA [Source:RefSeq_peptide;Acc:NP_525037]	CG11415-RA	848	735	2	no	no	no	yes	?	?	?	2:no	0.10
CG11416		CG11416-PA [Source:RefSeq_peptide;Acc:NP_611933]	CG11416-RA	2325	2196	4	no	no	no	no	?	?	?	2:no	2.0e-03
CG11417		CG11417-PA [Source:RefSeq_peptide;Acc:NP_569906]	CG11417-RA	2438	2316	1	no	no	no	yes	?	?	?	2:no	0.02
CG11418		CG11418-PB, isoform B [Source:RefSeq_peptide;Acc:N	CG11418-RA	2317	1839	3	no	no	no	no	?	?	?	2:no	0.01
CG11418		CG11418-PB, isoform B [Source:RefSeq_peptide;Acc:N	CG11418-RB	1372	867	2	no	no	no	no	?	?	?	2:no	0.04
CG11419		Anaphase promoting complex subunit 10 (APC10) (Cyc	CG11419-RA	1100	588	2	no	no	no	no	0	0.5	?	2:no	3.0e-03
CG1142		CG1142-PA [Source:RefSeq_peptide;Acc:NP_788592]	CG1142-RA	908	846	2	yes	yes	no	yes	?	?	?	2:no	0.11
CG11420	png	CG11420-PA [Source:RefSeq_peptide;Acc:NP_477492]	CG11420-RA	1126	876	1	no	no	no	no	?	?	?	2:no	0.07
CG11421	Pbprp3	Pheromone-binding protein-related protein 3 precur	CG11421-RA	846	465	5	no	yes	no	no	?	?	?	2:no	0.44
CG11422	Os-E	Pheromone-binding protein-related protein 6 precur	CG11422-RA	530	426	3	no	no	no	no	?	?	?	1:yes	0.62
CG11423		CG11423-PA [Source:RefSeq_peptide;Acc:NP_611238]	CG11423-RA	2126	2109	1	no	no	no	no	0	0.5	?	2:no	1.0e-03
CG11425		CG11425-PA [Source:RefSeq_peptide;Acc:NP_649395]	CG11425-RA	956	918	1	no	no	no	no	0	0	?	2:no	0.03
CG11426		CG11426-PA [Source:RefSeq_peptide;Acc:NP_649394]	CG11426-RA	1881	1023	2	no	no	no	no	0	0	?	2:no	0.02
CG11427	rb	CG11427-PA [Source:RefSeq_peptide;Acc:NP_525071]	CG11427-RA	4829	3483	4	no	no	no	yes	?	?	?	2:no	0.06
CG1143		CG1143-PA [Source:RefSeq_peptide;Acc:NP_647735]	CG1143-RA	959	891	2	no	no	no	no	?	?	?	2:no	0.02
CG11430	olf186-F	CG11430-PD, isoform D [Source:RefSeq_peptide;Acc:N	CG11430-RA	2051	1056	3	yes	no	no	no	?	?	?	2:no	0.02
CG11430	olf186-F	CG11430-PD, isoform D [Source:RefSeq_peptide;Acc:N	CG11430-RB	2617	1056	5	yes	no	no	no	?	?	?	2:no	0.01
CG11430	olf186-F	CG11430-PD, isoform D [Source:RefSeq_peptide;Acc:N	CG11430-RC	1231	399	2	yes	no	no	no	?	?	?	2:no	0.22
CG11430	olf186-F	CG11430-PD, isoform D [Source:RefSeq_peptide;Acc:N	CG11430-RD	1534	660	3	yes	no	no	no	?	?	?	2:no	0.23
CG11436		CG11436-PA [Source:RefSeq_peptide;Acc:NP_572169]	CG11436-RA	1996	1398	1	no	no	no	yes	?	?	?	2:no	0.18
CG11437		CG11437-PA [Source:RefSeq_peptide;Acc:NP_649393]	CG11437-RA	997	918	1	no	no	no	no	0	0	?	2:no	0.02
CG11438		CG11438-PA [Source:RefSeq_peptide;Acc:NP_649392]	CG11438-RA	1247	1026	1	no	no	no	no	0	0	?	2:no	0.02
CG11440		CG11440-PA [Source:RefSeq_peptide;Acc:NP_649391]	CG11440-RA	2368	1005	1	no	no	no	yes	0	0	?	2:no	0.05
CG11444		CG11444-PA [Source:RefSeq_peptide;Acc:NP_572171]	CG11444-RA	1234	648	1	no	no	no	no	?	?	?	2:no	0.27
CG11447		Putative ribosomal RNA methyltransferase CG11447 (	CG11447-RA	988	753	1	yes	no	no	yes	0	0	?	2:no	0.15
CG11448		CG11448-PA [Source:RefSeq_peptide;Acc:NP_569910]	CG11448-RA	3774	1332	4	no	no	no	no	?	?	?	2:no	5.0e-03
CG11449		CG11449-PA [Source:RefSeq_peptide;Acc:NP_649390]	CG11449-RA	1617	1617	1	no	no	no	yes	?	?	?	2:no	0.16
CG11450	net	CG11450-PA [Source:RefSeq_peptide;Acc:NP_524820]	CG11450-RA	2185	1098	2	no	no	no	no	?	?	?	2:no	0.02
CG11451		CG11451-PA [Source:RefSeq_peptide;Acc:NP_649259]	CG11451-RA	6067	5880	5	no	yes	no	no	0	1	?	2:no	0.00
CG11453		CG11453-PA [Source:RefSeq_peptide;Acc:NP_650832]	CG11453-RA	1841	1620	4	no	no	no	no	0	0.5	?	2:no	2.0e-03
CG11454		CG11454-PA [Source:RefSeq_peptide;Acc:NP_608497]	CG11454-RA	852	717	1	no	no	no	no	1	0	?	2:no	0.46
CG11455		CG11455-PA, isoform A [Source:RefSeq_peptide;Acc:N	CG11455-RA	471	306	3	no	no	no	no	0	0	?	2:no	0.02
CG11455		CG11455-PA, isoform A [Source:RefSeq_peptide;Acc:N	CG11455-RB	608	306	2	no	no	no	no	0	0	?	2:no	0.02
CG11456		CG11456-PA [Source:RefSeq_peptide;Acc:NP_649265]	CG11456-RA	1740	1338	6	no	no	no	no	?	?	?	2:no	0.03
CG11458		CG11458-PA [Source:RefSeq_peptide;Acc:NP_652283]	CG11458-RA	553	297	1	yes	yes	no	no	?	?	?	2:no	0.37
CG11459		CG11459-PA [Source:RefSeq_peptide;Acc:NP_649608]	CG11459-RA	1131	1011	1	no	no	no	no	0	0	?	2:no	0.06
CG1146		CG1146-PA, isoform A [Source:RefSeq_peptide;Acc:NP	CG1146-RA	1896	948	2	no	no	no	no	?	?	?	2:no	0.04
CG1146		CG1146-PA, isoform A [Source:RefSeq_peptide;Acc:NP	CG1146-RB	1825	948	2	no	no	no	no	?	?	?	2:no	0.04
CG1146		CG1146-PA, isoform A [Source:RefSeq_peptide;Acc:NP	CG1146-RC	1687	948	2	no	no	no	no	?	?	?	2:no	0.05
CG11462		CG11462-PA [Source:RefSeq_peptide;Acc:NP_572270]	CG11462-RA	2649	324	1	no	no	no	no	?	?	?	2:no	0.10
CG11466	Cyp9f2	Probable cytochrome P450 9f2 (EC 1.14.-.-) (CYPIXF	CG11466-RA	1822	1551	4	no	yes	no	no	?	?	?	2:no	0.03
CG11466	Cyp9f2	Probable cytochrome P450 9f2 (EC 1.14.-.-) (CYPIXF	CG11466-RB	1815	1308	4	no	yes	no	no	?	?	?	2:no	0.09
CG1147	NPFR1	CG1147-PA [Source:RefSeq_peptide;Acc:NP_524245]	CG1147-RA	3140	1458	5	no	no	no	no	?	?	?	2:no	0.04
CG11470		CG11470-PA [Source:RefSeq_peptide;Acc:NP_651700]	CG11470-RA	770	693	1	no	no	no	no	?	?	?	2:no	0.41
CG11471	Aats-ile	CG11471-PC, isoform C [Source:RefSeq_peptide;Acc:N	CG11471-RA	3910	3690	5	no	no	no	no	?	?	?	2:no	7.0e-03
CG11471	Aats-ile	CG11471-PC, isoform C [Source:RefSeq_peptide;Acc:N	CG11471-RC	3823	3690	6	no	no	no	no	?	?	?	2:no	5.0e-03
CG11471	Aats-ile	CG11471-PC, isoform C [Source:RefSeq_peptide;Acc:N	CG11471-RD	3848	3690	6	no	no	no	no	?	?	?	2:no	5.0e-03
CG11473		CG11473-PA [Source:RefSeq_peptide;Acc:NP_572237]	CG11473-RA	4222	2751	9	no	no	no	no	?	?	?	2:no	2.0e-03
CG11474		CG11474-PB, isoform B [Source:RefSeq_peptide;Acc:N	CG11474-RA	1597	1311	5	no	no	no	no	?	?	?	2:no	0.02
CG11474		CG11474-PB, isoform B [Source:RefSeq_peptide;Acc:N	CG11474-RB	1594	1308	5	no	no	no	no	?	?	?	2:no	0.02
CG11475		CG11475-PA [Source:RefSeq_peptide;Acc:NP_611633]	CG11475-RA	1564	1395	1	no	no	no	no	?	?	?	2:no	0.05
CG1148	Osi2	CG1148-PA, isoform A [Source:RefSeq_peptide;Acc:NP	CG1148-RA	1473	1173	5	no	no	no	no	?	?	?	2:no	0.07
CG1148	Osi2	CG1148-PA, isoform A [Source:RefSeq_peptide;Acc:NP	CG1148-RB	1448	1173	5	no	no	no	no	?	?	?	2:no	0.07
CG11482	Mlh1	CG11482-PA [Source:RefSeq_peptide;Acc:NP_477022]	CG11482-RA	2310	1995	2	no	no	no	no	?	?	?	2:no	7.0e-03
CG11486		CG11486-PE, isoform E [Source:RefSeq_peptide;Acc:N	CG11486-RA	2862	2229	12	yes	no	no	no	0	0.125	?	2:no	5.0e-03
CG11486		CG11486-PE, isoform E [Source:RefSeq_peptide;Acc:N	CG11486-RB	2871	2229	12	yes	no	no	no	0	0.125	?	2:no	5.0e-03
CG11486		CG11486-PE, isoform E [Source:RefSeq_peptide;Acc:N	CG11486-RC	2821	2343	13	yes	no	no	no	0	0.125	?	2:no	7.0e-03
CG11486		CG11486-PE, isoform E [Source:RefSeq_peptide;Acc:N	CG11486-RD	2743	2229	12	yes	no	no	no	0	0.125	?	2:no	5.0e-03
CG11486		CG11486-PE, isoform E [Source:RefSeq_peptide;Acc:N	CG11486-RE	2705	2322	12	yes	no	no	no	0	0.125	?	2:no	5.0e-03
CG11486		CG11486-PE, isoform E [Source:RefSeq_peptide;Acc:N	CG11486-RF	3273	2367	14	yes	no	no	no	0	0.125	?	2:no	7.0e-03
CG11486		CG11486-PE, isoform E [Source:RefSeq_peptide;Acc:N	CG11486-RG	3326	2373	15	yes	no	no	no	0	0.125	?	2:no	1.0e-03
CG11486		CG11486-PE, isoform E [Source:RefSeq_peptide;Acc:N	CG11486-RH	3216	2367	15	yes	no	no	no	0	0.125	?	2:no	7.0e-03
CG11486		CG11486-PE, isoform E [Source:RefSeq_peptide;Acc:N	CG11486-RJ	3171	2367	14	yes	no	no	no	0	0.125	?	2:no	7.0e-03
CG11486		CG11486-PE, isoform E [Source:RefSeq_peptide;Acc:N	CG11486-RK	3165	2367	14	yes	no	no	no	0	0.125	?	2:no	7.0e-03
CG11486		CG11486-PE, isoform E [Source:RefSeq_peptide;Acc:N	CG11486-RL	3072	2274	13	yes	no	no	no	0	0.125	?	2:no	5.0e-03
CG11486		CG11486-PE, isoform E [Source:RefSeq_peptide;Acc:N	CG11486-RM	3283	2367	14	yes	no	no	no	0	0.125	?	2:no	1.0e-03
CG11486		CG11486-PE, isoform E [Source:RefSeq_peptide;Acc:N	CG11486-RN	3241	2367	14	yes	no	no	no	0	0.125	?	2:no	7.0e-03
CG11488	mRpL10	CG11488-PA [Source:RefSeq_peptide;Acc:NP_523440]	CG11488-RA	898	747	2	no	no	no	no	?	?	?	2:no	0.22
CG11489		CG11489-PB, isoform B [Source:RefSeq_peptide;Acc:N	CG11489-RB	3761	2250	9	no	no	no	yes	0	0.5	?	2:no	0.00
CG11489		CG11489-PB, isoform B [Source:RefSeq_peptide;Acc:N	CG11489-RC	4183	2451	8	no	no	no	yes	0	0.5	?	2:no	1.0e-03
CG1149	MstProx	CG1149-PA [Source:RefSeq_peptide;Acc:NP_649719]	CG1149-RA	3262	2901	2	yes	yes	no	no	?	?	?	2:no	0.04
CG11490		CG11490-PA [Source:RefSeq_peptide;Acc:NP_608503]	CG11490-RA	2909	2148	3	no	no	no	no	0	0	?	2:no	0.01
CG11491	br	Broad-complex core-protein isoform 6. [Source:Unip	CG11491-RA	3285	2109	8	no	no	no	yes	?	?	?	2:no	0.01
CG11491	br	Broad-complex core-protein isoform 6. [Source:Unip	CG11491-RB	4174	2643	8	no	no	no	yes	?	?	?	2:no	0.01
CG11491	br	Broad-complex core-protein isoform 6. [Source:Unip	CG11491-RC	3886	2643	8	no	no	no	yes	?	?	?	2:no	0.01
CG11491	br	Broad-complex core-protein isoform 6. [Source:Unip	CG11491-RD	3071	1887	9	no	no	no	yes	?	?	?	2:no	6.0e-03
CG11491	br	Broad-complex core-protein isoform 6. [Source:Unip	CG11491-RE	4422	2175	8	no	no	no	yes	?	?	?	2:no	0.02
CG11491	br	Broad-complex core-protein isoform 6. [Source:Unip	CG11491-RF	2591	1509	7	no	no	no	yes	?	?	?	2:no	0.01
CG11491	br	Broad-complex core-protein isoform 6. [Source:Unip	CG11491-RG	4239	1992	8	no	no	no	yes	?	?	?	2:no	0.01
CG11494	BtbVII	CG11494-PB, isoform B [Source:RefSeq_peptide;Acc:N	CG11494-RA	3884	2232	6	no	no	no	yes	?	?	?	2:no	9.0e-03
CG11494	BtbVII	CG11494-PB, isoform B [Source:RefSeq_peptide;Acc:N	CG11494-RB	3789	2232	6	no	no	no	yes	?	?	?	2:no	9.0e-03
CG11495	rasp	Protein-cysteine N-palmitoyltransferase (EC 2.3.1.	CG11495-RA	1673	1503	1	no	no	no	no	?	?	?	2:no	0.05
CG11498		CG11498-PA [Source:RefSeq_peptide;Acc:NP_651774]	CG11498-RA	1903	1620	6	yes	no	no	no	?	?	?	2:no	0.02
CG1150	Osi3	CG1150-PA [Source:RefSeq_peptide;Acc:NP_649622]	CG1150-RA	1131	867	3	no	yes	no	no	?	?	?	2:no	0.02
CG11500		Probable microsomal signal peptidase 12 kDa subuni	CG11500-RA	438	297	3	yes	no	no	no	0	0	?	2:no	0.44
CG11501		CG11501-PA [Source:RefSeq_peptide;Acc:NP_651695]	CG11501-RA	414	348	1	no	no	no	no	?	?	?	2:no	0.44
CG11502	svp	Steroid receptor seven-up, isoforms B/C. [Source:U	CG11502-RA	3421	2241	3	yes	yes	no	yes	?	?	?	2:no	0.03
CG11502	svp	Steroid receptor seven-up, isoforms B/C. [Source:U	CG11502-RB	3861	1632	5	yes	yes	no	yes	?	?	?	2:no	0.03
CG11502	svp	Steroid receptor seven-up, isoforms B/C. [Source:U	CG11502-RC	2866	846	5	yes	yes	no	yes	?	?	?	2:no	0.03
CG11504		CG11504-PC, isoform C [Source:RefSeq_peptide;Acc:N	CG11504-RA	1903	1233	2	yes	no	no	no	?	?	?	2:no	0.08
CG11504		CG11504-PC, isoform C [Source:RefSeq_peptide;Acc:N	CG11504-RB	1967	1233	1	yes	no	no	no	?	?	?	2:no	0.11
CG11504		CG11504-PC, isoform C [Source:RefSeq_peptide;Acc:N	CG11504-RC	1891	1233	2	yes	no	no	no	?	?	?	2:no	0.08
CG11505		CG11505-PB, isoform B [Source:RefSeq_peptide;Acc:N	CG11505-RA	5242	4566	9	no	no	no	no	?	?	?	2:no	1.0e-03
CG11505		CG11505-PB, isoform B [Source:RefSeq_peptide;Acc:N	CG11505-RB	5278	4596	9	no	no	no	no	?	?	?	2:no	1.0e-03
CG11505		CG11505-PB, isoform B [Source:RefSeq_peptide;Acc:N	CG11505-RC	3887	2877	9	no	no	no	no	?	?	?	2:no	2.0e-03
CG11508		CG11508-PA, isoform A [Source:RefSeq_peptide;Acc:N	CG11508-RA	1979	1134	1	no	no	no	no	0	0	?	2:no	0.14
CG11508		CG11508-PA, isoform A [Source:RefSeq_peptide;Acc:N	CG11508-RB	1901	1134	2	no	no	no	no	0	0	?	2:no	0.12
CG11509		CG11509-PA [Source:RefSeq_peptide;Acc:NP_569930]	CG11509-RA	761	354	1	no	no	no	no	?	?	?	1:yes	0.53
CG1151	Osi6	CG1151-PA [Source:RefSeq_peptide;Acc:NP_649625]	CG1151-RA	1545	939	2	no	no	no	no	?	?	?	2:no	0.05
CG11512	GstD4	Glutathione S-transferase D4 (EC 2.5.1.18) (DmGST2	CG11512-RA	738	648	1	no	no	no	yes	?	?	?	2:no	0.25
CG11513	armi	Probable RNA helicase armi (EC 3.6.1.-) (Armitage	CG11513-RA	4081	3825	9	no	no	no	no	?	?	?	2:no	1.0e-03
CG11513	armi	Probable RNA helicase armi (EC 3.6.1.-) (Armitage	CG11513-RB	4117	3567	8	no	no	no	no	?	?	?	2:no	4.0e-03
CG11516		CG11516-PA [Source:RefSeq_peptide;Acc:NP_651691]	CG11516-RA	312	312	3	no	no	no	no	0	0	?	1:yes	0.72
CG11517		CG11517-PA [Source:RefSeq_peptide;Acc:NP_652271]	CG11517-RA	300	300	2	no	no	no	no	?	?	?	1:yes	0.57
CG11518	pygo	Pygopus protein (Gammy legs protein). [Source:Unip	CG11518-RA	4505	2448	3	no	no	no	no	?	?	?	2:no	0.05
CG1152	Gld	Glucose dehydrogenase [acceptor] precursor (EC 1.1	CG1152-RA	2911	1839	4	yes	no	no	no	?	?	?	2:no	0.01
CG11522	RpL6	CG11522-PB, isoform B [Source:RefSeq_peptide;Acc:N	CG11522-RA	956	732	3	no	no	no	no	?	?	?	2:no	0.07
CG11522	RpL6	CG11522-PB, isoform B [Source:RefSeq_peptide;Acc:N	CG11522-RB	1013	789	2	no	no	no	no	?	?	?	2:no	0.04
CG11523		CG11523-PA [Source:RefSeq_peptide;Acc:NP_649386]	CG11523-RA	868	477	1	yes	no	no	yes	?	?	?	2:no	0.08
CG11525	CycG	CG11525-PA, isoform A [Source:RefSeq_peptide;Acc:N	CG11525-RA	2648	1701	6	no	yes	no	yes	?	?	?	2:no	0.01
CG11525	CycG	CG11525-PA, isoform A [Source:RefSeq_peptide;Acc:N	CG11525-RB	3491	1701	6	no	yes	no	yes	?	?	?	2:no	0.02
CG11525	CycG	CG11525-PA, isoform A [Source:RefSeq_peptide;Acc:N	CG11525-RC	3086	1701	6	no	yes	no	yes	?	?	?	2:no	0.01
CG11525	CycG	CG11525-PA, isoform A [Source:RefSeq_peptide;Acc:N	CG11525-RD	2898	1701	6	no	yes	no	yes	?	?	?	2:no	0.01
CG11525	CycG	CG11525-PA, isoform A [Source:RefSeq_peptide;Acc:N	CG11525-RE	2052	849	6	no	yes	no	yes	?	?	?	2:no	0.19
CG11526		CG11526-PB, isoform B [Source:RefSeq_peptide;Acc:N	CG11526-RA	3806	2649	4	no	no	no	no	?	?	?	2:no	0.01
CG11526		CG11526-PB, isoform B [Source:RefSeq_peptide;Acc:N	CG11526-RB	3371	2784	4	no	no	no	no	?	?	?	2:no	0.01
CG11527	Tig	CG11527-PA [Source:RefSeq_peptide;Acc:NP_477033]	CG11527-RA	6938	6567	6	no	no	no	no	?	?	?	2:no	4.0e-03
CG11529		CG11529-PA [Source:RefSeq_peptide;Acc:NP_648558]	CG11529-RA	864	864	1	no	no	no	no	0	0	?	2:no	0.37
CG1153	Osi7	CG1153-PA [Source:RefSeq_peptide;Acc:NP_649626]	CG1153-RA	1082	867	1	yes	no	no	no	?	?	?	2:no	0.05
CG11533		CG11533-PB, isoform B [Source:RefSeq_peptide;Acc:N	CG11533-RA	5458	3045	15	no	no	no	no	0	0.25	?	2:no	2.0e-03
CG11533		CG11533-PB, isoform B [Source:RefSeq_peptide;Acc:N	CG11533-RB	5343	2280	13	no	no	no	no	0	0.25	?	2:no	2.0e-03
CG11533		CG11533-PB, isoform B [Source:RefSeq_peptide;Acc:N	CG11533-RC	5189	2748	13	no	no	no	no	0	0.25	?	2:no	2.0e-03
CG11534		CG11534-PA [Source:RefSeq_peptide;Acc:NP_648549]	CG11534-RA	1613	1479	2	no	yes	no	yes	0	0	?	2:no	0.25
CG11537		CG11537-PC, isoform C [Source:RefSeq_peptide;Acc:N	CG11537-RA	3058	2043	10	no	no	no	no	0	0.5	?	2:no	4.0e-03
CG11537		CG11537-PC, isoform C [Source:RefSeq_peptide;Acc:N	CG11537-RB	3041	2043	10	no	no	no	no	0	0.5	?	2:no	4.0e-03
CG11537		CG11537-PC, isoform C [Source:RefSeq_peptide;Acc:N	CG11537-RC	2507	1467	8	no	no	no	no	0	0.5	?	2:no	2.0e-03
CG11538		CG11538-PA [Source:RefSeq_peptide;Acc:NP_652047]	CG11538-RA	2275	2055	1	no	no	no	no	0	0	?	2:no	8.0e-03
CG11539		CG11539-PA [Source:RefSeq_peptide;Acc:NP_651877]	CG11539-RA	603	603	1	yes	no	no	no	?	?	?	2:no	0.32
CG1154	Osi12	CG1154-PA [Source:RefSeq_peptide;Acc:NP_649631]	CG1154-RA	1755	888	2	yes	yes	no	no	?	?	?	2:no	0.14
CG11546	l(2)02045	CG11546-PC, isoform C [Source:RefSeq_peptide;Acc:N	CG11546-RA	2075	1011	2	no	no	no	no	?	?	?	2:no	0.04
CG11546	l(2)02045	CG11546-PC, isoform C [Source:RefSeq_peptide;Acc:N	CG11546-RB	1716	1011	2	no	no	no	no	?	?	?	2:no	0.05
CG11546	l(2)02045	CG11546-PC, isoform C [Source:RefSeq_peptide;Acc:N	CG11546-RC	1526	1011	2	no	no	no	no	?	?	?	2:no	0.05
CG11546	l(2)02045	CG11546-PC, isoform C [Source:RefSeq_peptide;Acc:N	CG11546-RD	1573	1011	2	no	no	no	no	?	?	?	2:no	0.05
CG1155	Osi14	CG1155-PA [Source:RefSeq_peptide;Acc:NP_649635]	CG1155-RA	1099	807	3	no	yes	no	no	?	?	?	2:no	0.02
CG11550		CG11550-PA [Source:RefSeq_peptide;Acc:NP_651882]	CG11550-RA	980	897	5	yes	no	no	no	?	?	?	2:no	0.01
CG11551	ind	CG11551-PA [Source:RefSeq_peptide;Acc:NP_996087]	CG11551-RA	1284	1176	1	no	no	no	no	?	?	?	2:no	0.07
CG11552		CG11552-PA [Source:RefSeq_peptide;Acc:NP_996086]	CG11552-RA	945	789	1	no	no	no	no	0	0	?	2:no	0.09
CG11555		CG11555-PA [Source:RefSeq_peptide;Acc:NP_608510]	CG11555-RA	812	666	1	no	no	no	no	?	?	?	2:no	0.41
CG11556	Rph	CG11556-PA [Source:RefSeq_peptide;Acc:NP_572651]	CG11556-RA	2833	1917	5	no	no	no	no	?	?	?	2:no	0.03
CG11560		CG11560-PA [Source:RefSeq_peptide;Acc:NP_648547]	CG11560-RA	1060	912	2	no	no	no	no	?	?	?	2:no	0.02
CG11561	smo	Smoothened protein precursor (dSMO) (SMOH) (Smooth	CG11561-RA	4002	3111	6	no	no	no	yes	?	?	?	2:no	0.01
CG11562		CG11562-PA [Source:RefSeq_peptide;Acc:NP_608516]	CG11562-RA	701	378	2	no	yes	no	no	?	?	?	1:yes	0.56
CG11563		CG11563-PA [Source:RefSeq_peptide;Acc:NP_651884]	CG11563-RA	724	624	3	no	no	no	yes	?	?	?	2:no	0.44
CG11567	Cpr	NADPH--cytochrome P450 reductase (EC 1.6.2.4) (CPR	CG11567-RA	2805	2040	7	no	yes	no	no	?	?	no	2:no	0.05
CG11567	Cpr	NADPH--cytochrome P450 reductase (EC 1.6.2.4) (CPR	CG11567-RB	2132	1653	5	no	yes	no	no	?	?	no	2:no	0.04
CG1157	Osi15	CG1157-PA [Source:RefSeq_peptide;Acc:NP_649636]	CG1157-RA	1230	645	3	yes	yes	no	no	?	?	?	2:no	0.04
CG11570		CG11570-PA [Source:RefSeq_peptide;Acc:NP_648531]	CG11570-RA	678	645	1	no	no	no	yes	?	?	?	2:no	0.25
CG11574		CG11574-PA [Source:RefSeq_peptide;Acc:NP_651897]	CG11574-RA	333	333	1	no	yes	no	no	?	?	?	1:yes	0.62
CG11575		CG11575-PA [Source:RefSeq_peptide;Acc:NP_651898]	CG11575-RA	1812	1812	1	yes	no	no	no	?	?	?	2:no	0.04
CG11576		CG11576-PA [Source:RefSeq_peptide;Acc:NP_651901]	CG11576-RA	2158	1464	2	no	no	no	no	?	?	?	2:no	0.05
CG11577		CG11577-PA [Source:RefSeq_peptide;Acc:NP_649089]	CG11577-RA	1338	666	1	no	no	no	no	?	?	?	2:no	0.27
CG11579	arm	Armadillo segment polarity protein. [Source:Unipro	CG11579-RA	3136	2532	7	no	no	no	no	?	?	yes	1:yes	0.53
CG11579	arm	Armadillo segment polarity protein. [Source:Unipro	CG11579-RB	3220	2532	7	no	no	no	no	?	?	yes	1:yes	0.53
CG11579	arm	Armadillo segment polarity protein. [Source:Unipro	CG11579-RC	3123	2166	6	no	no	no	no	?	?	yes	2:no	0.02
CG11579	arm	Armadillo segment polarity protein. [Source:Unipro	CG11579-RD	3121	2532	7	no	no	no	no	?	?	yes	1:yes	0.53
CG11579	arm	Armadillo segment polarity protein. [Source:Unipro	CG11579-RE	3202	2532	7	no	no	no	no	?	?	yes	1:yes	0.53
CG1158	Tim17b1	Probable mitochondrial import inner membrane trans	CG1158-RA	788	540	3	no	no	no	no	?	?	?	1:yes	0.74
CG11581		CG11581-PA [Source:RefSeq_peptide;Acc:NP_572940]	CG11581-RA	1005	1005	1	no	no	no	no	?	?	?	2:no	0.07
CG11582		CG11582-PA [Source:RefSeq_peptide;Acc:NP_647886]	CG11582-RA	351	351	1	no	no	no	yes	?	?	?	2:no	0.28
CG11584		CG11584-PB [Source:RefSeq_peptide;Acc:NP_572941]	CG11584-RB	2201	1989	2	no	no	no	yes	?	?	?	2:no	0.01
CG11585		CG11585-PA [Source:RefSeq_peptide;Acc:NP_572943]	CG11585-RA	822	822	2	no	no	no	no	?	?	?	2:no	0.22
CG11586		CG11586-PA [Source:RefSeq_peptide;Acc:NP_647881]	CG11586-RA	1105	585	2	no	no	no	no	?	?	?	2:no	0.16
CG11588		CG11588-PA [Source:RefSeq_peptide;Acc:NP_648522]	CG11588-RA	886	813	1	no	no	no	no	?	?	?	2:no	0.41
CG11589	VhaM9.7-1	CG11589-PA [Source:RefSeq_peptide;Acc:NP_647868]	CG11589-RA	799	255	1	no	no	no	no	?	?	?	1:yes	0.53
CG11590		CG11590-PA [Source:RefSeq_peptide;Acc:NP_572945]	CG11590-RA	704	597	1	yes	yes	no	no	0	0.3333333	?	2:no	0.04
CG11591		CG11591-PA [Source:RefSeq_peptide;Acc:NP_647854]	CG11591-RA	538	297	2	no	yes	no	no	?	?	?	1:yes	0.75
CG11592		CG11592-PA [Source:RefSeq_peptide;Acc:NP_608515]	CG11592-RA	1668	1518	1	no	no	no	no	?	?	?	2:no	0.05
CG11593		CG11593-PA [Source:RefSeq_peptide;Acc:NP_647851]	CG11593-RA	2709	1518	4	no	no	no	no	0	0	?	2:no	0.02
CG11594		CG11594-PC, isoform C [Source:RefSeq_peptide;Acc:N	CG11594-RA	2619	1647	5	no	no	no	no	?	?	?	2:no	7.0e-03
CG11594		CG11594-PC, isoform C [Source:RefSeq_peptide;Acc:N	CG11594-RB	2861	1320	4	no	no	no	no	?	?	?	2:no	0.01
CG11594		CG11594-PC, isoform C [Source:RefSeq_peptide;Acc:N	CG11594-RC	1942	1647	6	no	no	no	no	?	?	?	2:no	0.01
CG11596		CG11596-PB, isoform B [Source:RefSeq_peptide;Acc:N	CG11596-RA	1733	1320	6	no	no	no	yes	?	?	?	2:no	0.05
CG11596		CG11596-PB, isoform B [Source:RefSeq_peptide;Acc:N	CG11596-RB	1657	1206	6	no	no	no	yes	?	?	?	2:no	0.20
CG11596		CG11596-PB, isoform B [Source:RefSeq_peptide;Acc:N	CG11596-RC	1803	1371	6	no	no	no	yes	?	?	?	2:no	0.05
CG11597		CG11597-PA [Source:RefSeq_peptide;Acc:NP_648513]	CG11597-RA	1417	954	2	yes	yes	no	no	0	0	?	2:no	0.14
CG11598		CG11598-PA [Source:RefSeq_peptide;Acc:NP_650216]	CG11598-RA	1206	1206	3	no	yes	no	no	0	0	?	2:no	0.01
CG11600		CG11600-PA [Source:RefSeq_peptide;Acc:NP_650217]	CG11600-RA	1152	1113	3	yes	yes	no	no	0	0	?	2:no	0.03
CG11601		CG11601-PA [Source:RefSeq_peptide;Acc:NP_608513]	CG11601-RA	1164	828	2	no	no	no	no	?	?	?	2:no	0.04
CG11604		CG11604-PA [Source:RefSeq_peptide;Acc:NP_608511]	CG11604-RA	2148	1620	2	no	no	no	yes	?	?	?	2:no	0.05
CG11606	Rpp30	CG11606-PA [Source:RefSeq_peptide;Acc:NP_524749]	CG11606-RA	939	894	5	no	no	no	no	?	?	?	2:no	0.02
CG11607	H2.0	Homeobox protein H2.0. [Source:Uniprot/SWISSPROT;A	CG11607-RA	1660	1257	3	no	yes	no	no	?	?	?	2:no	0.20
CG11608		CG11608-PA [Source:RefSeq_peptide;Acc:NP_650218]	CG11608-RA	1308	1308	3	yes	no	no	no	0	0	?	2:no	9.0e-03
CG1161		Hypothetical protein CG1161. [Source:Uniprot/SWISS	CG1161-RA	934	684	5	no	no	no	yes	0	0	?	2:no	1.0e-03
CG1161		Hypothetical protein CG1161. [Source:Uniprot/SWISS	CG1161-RB	1042	792	5	no	no	no	yes	0	0	?	2:no	1.0e-03
CG11611	Tim13	Mitochondrial import inner membrane translocase su	CG11611-RA	279	279	1	no	yes	no	no	?	?	?	1:yes	0.62
CG11614	nkd	CG11614-PA [Source:RefSeq_peptide;Acc:NP_524788]	CG11614-RA	4942	2787	5	no	no	no	no	?	?	?	2:no	0.08
CG11617		CG11617-PA [Source:RefSeq_peptide;Acc:NP_608502]	CG11617-RA	1267	885	4	no	no	no	no	0	1	?	2:no	0.00
CG11619		CG11619-PA [Source:RefSeq_peptide;Acc:NP_649081]	CG11619-RA	2100	2100	1	no	no	no	no	?	?	?	2:no	0.05
CG1162		CG1162-PA [Source:RefSeq_peptide;Acc:NP_649684]	CG1162-RA	669	612	1	no	no	no	no	?	?	?	2:no	0.49
CG11620		CG11620-PA [Source:RefSeq_peptide;Acc:NP_608499]	CG11620-RA	2004	2004	1	no	no	no	no	?	?	?	2:no	0.05
CG11621	Pi3K68D	CG11621-PB, isoform B [Source:RefSeq_peptide;Acc:N	CG11621-RA	7191	5631	16	yes	no	no	no	?	?	?	2:no	1.0e-03
CG11621	Pi3K68D	CG11621-PB, isoform B [Source:RefSeq_peptide;Acc:N	CG11621-RB	1883	1101	5	yes	no	no	no	?	?	?	2:no	0.16
CG11621	Pi3K68D	CG11621-PB, isoform B [Source:RefSeq_peptide;Acc:N	CG11621-RC	6877	5631	17	yes	no	no	no	?	?	?	2:no	1.0e-03
CG11622	Rlip	CG11622-PA [Source:RefSeq_peptide;Acc:NP_650933]	CG11622-RA	2498	1878	4	no	no	no	no	?	?	?	2:no	2.0e-03
CG11624	Ubi-p63E	Ubiquitin. [Source:Uniprot/SWISSPROT;Acc:P68198]	CG11624-RA	2649	2292	2	no	no	no	yes	?	?	?	2:no	0.01
CG11624	Ubi-p63E	Ubiquitin. [Source:Uniprot/SWISSPROT;Acc:P68198]	CG11624-RB	2759	2292	3	no	no	no	yes	?	?	?	2:no	0.02
CG11624	Ubi-p63E	Ubiquitin. [Source:Uniprot/SWISSPROT;Acc:P68198]	CG11624-RC	2710	2292	2	no	no	no	yes	?	?	?	2:no	0.01
CG11626		CG11626-PA [Source:RefSeq_peptide;Acc:NP_650806]	CG11626-RA	813	813	5	no	no	no	no	0	0	?	2:no	0.41
CG11628	Grp1	CG11628-PA [Source:RefSeq_peptide;Acc:NP_610120]	CG11628-RA	1784	1233	9	no	no	no	yes	?	?	?	2:no	0.06
CG11629		CG11629-PA [Source:RefSeq_peptide;Acc:NP_610125]	CG11629-RA	1392	1392	1	no	no	no	no	?	?	?	2:no	0.09
CG1163	RpII18	DNA-directed RNA polymerases I, II, and III 14.4 k	CG1163-RA	544	396	2	no	no	no	no	?	?	?	1:yes	0.57
CG11630		CG11630-PA [Source:RefSeq_peptide;Acc:NP_610124]	CG11630-RA	1896	1896	1	yes	no	no	no	?	?	?	2:no	0.04
CG11634		CG11634-PA [Source:RefSeq_peptide;Acc:NP_610128]	CG11634-RA	1088	897	1	yes	yes	no	no	?	?	?	2:no	0.10
CG11635		CG11635-PA [Source:RefSeq_peptide;Acc:NP_610372]	CG11635-RA	1342	861	1	no	no	no	yes	?	?	?	2:no	0.19
CG11637		CG11637-PA [Source:RefSeq_peptide;Acc:NP_649068]	CG11637-RA	546	546	3	no	no	yes	no	0	1	?	2:no	0.07
CG11638		CG11638-PA [Source:RefSeq_peptide;Acc:NP_569879]	CG11638-RA	2466	1164	5	no	no	no	no	0	0.25	?	2:no	0.02
CG11639	TfIIA-S-2	Transcription initiation factor IIA gamma-2 chain	CG11639-RA	462	324	2	no	no	no	no	?	?	?	1:yes	0.57
CG11641		CG11641-PA [Source:RefSeq_peptide;Acc:NP_610377]	CG11641-RA	4084	2985	10	no	yes	no	no	0	0.3333333	?	2:no	1.0e-03
CG11642		CG11642-PC, isoform C [Source:RefSeq_peptide;Acc:N	CG11642-RA	1893	1107	2	no	no	no	no	0	0	?	2:no	0.12
CG11642		CG11642-PC, isoform C [Source:RefSeq_peptide;Acc:N	CG11642-RB	2101	1107	2	no	no	no	no	0	0	?	2:no	0.12
CG11642		CG11642-PC, isoform C [Source:RefSeq_peptide;Acc:N	CG11642-RC	1896	1107	2	no	no	no	no	0	0	?	2:no	0.12
CG11648	Abd-B	Homeobox protein abdominal-B (P3) (Infraabdominal	CG11648-RA	3297	813	7	no	no	no	no	?	?	?	2:no	0.22
CG11648	Abd-B	Homeobox protein abdominal-B (P3) (Infraabdominal	CG11648-RB	4743	1482	5	no	no	no	no	?	?	?	2:no	0.01
CG11648	Abd-B	Homeobox protein abdominal-B (P3) (Infraabdominal	CG11648-RC	3549	813	7	no	no	no	no	?	?	?	2:no	0.22
CG11648	Abd-B	Homeobox protein abdominal-B (P3) (Infraabdominal	CG11648-RD	3250	813	7	no	no	no	no	?	?	?	1:yes	0.75
CG11648	Abd-B	Homeobox protein abdominal-B (P3) (Infraabdominal	CG11648-RE	3703	813	7	no	no	no	no	?	?	?	2:no	0.22
CG1165	LysS	Lysozyme S precursor (EC 3.2.1.17) (1,4-beta-N-ace	CG1165-RA	472	423	1	yes	no	no	yes	?	?	?	2:no	0.10
CG11650	Lcp1	Larval cuticle protein I precursor. [Source:Unipro	CG11650-RA	535	393	2	yes	no	no	yes	?	?	?	2:no	0.21
CG11652		CG11652-PB, isoform B [Source:RefSeq_peptide;Acc:N	CG11652-RA	1773	1365	3	no	no	no	yes	0	1	?	2:no	1.0e-03
CG11652		CG11652-PB, isoform B [Source:RefSeq_peptide;Acc:N	CG11652-RB	1754	1365	3	no	no	no	yes	0	1	?	2:no	1.0e-03
CG11654	Ahcy13	Adenosylhomocysteinase (EC 3.3.1.1) (S-adenosyl-L-	CG11654-RA	1601	1299	3	no	no	no	no	?	?	no	2:no	0.06
CG11655		CG11655-PA [Source:RefSeq_peptide;Acc:NP_573024]	CG11655-RA	1710	1368	2	no	no	no	no	0	0.3333333	?	2:no	0.02
CG11656		CG11656-PA [Source:RefSeq_peptide;Acc:NP_650251]	CG11656-RA	1113	876	2	no	yes	no	no	?	?	?	2:no	0.03
CG11658		CG11658-PB, isoform B [Source:RefSeq_peptide;Acc:N	CG11658-RA	1997	1056	5	no	no	no	yes	?	?	?	2:no	0.03
CG11658		CG11658-PB, isoform B [Source:RefSeq_peptide;Acc:N	CG11658-RB	1893	1056	5	no	no	no	yes	?	?	?	2:no	0.03
CG11658		CG11658-PB, isoform B [Source:RefSeq_peptide;Acc:N	CG11658-RC	1981	1056	5	no	no	no	yes	?	?	?	2:no	0.03
CG11658		CG11658-PB, isoform B [Source:RefSeq_peptide;Acc:N	CG11658-RD	2081	1056	5	no	no	no	yes	?	?	?	2:no	0.03
CG11658		CG11658-PB, isoform B [Source:RefSeq_peptide;Acc:N	CG11658-RE	2069	1056	5	no	no	no	yes	?	?	?	2:no	0.03
CG11659		CG11659-PA [Source:RefSeq_peptide;Acc:NP_650829]	CG11659-RA	1691	1641	3	no	yes	no	no	0	0.5	?	2:no	0.02
CG11660		CG11660-PB, isoform B [Source:RefSeq_peptide;Acc:N	CG11660-RA	2241	1758	4	no	no	no	no	0	0.5	?	2:no	0.00
CG11660		CG11660-PB, isoform B [Source:RefSeq_peptide;Acc:N	CG11660-RB	2124	1758	3	no	no	no	no	0	0.5	?	2:no	0.00
CG11661	Nc73EF	CG11661-PH, isoform H [Source:RefSeq_peptide;Acc:N	CG11661-RA	3739	3027	11	yes	no	no	no	?	?	no	2:no	1.0e-03
CG11661	Nc73EF	CG11661-PH, isoform H [Source:RefSeq_peptide;Acc:N	CG11661-RB	3703	3027	11	yes	no	no	no	?	?	no	2:no	1.0e-03
CG11661	Nc73EF	CG11661-PH, isoform H [Source:RefSeq_peptide;Acc:N	CG11661-RC	3740	3027	11	yes	no	no	no	?	?	no	2:no	1.0e-03
CG11661	Nc73EF	CG11661-PH, isoform H [Source:RefSeq_peptide;Acc:N	CG11661-RE	3049	2337	9	yes	no	no	no	?	?	no	2:no	0.01
CG11661	Nc73EF	CG11661-PH, isoform H [Source:RefSeq_peptide;Acc:N	CG11661-RF	3718	3054	11	yes	no	no	no	?	?	no	2:no	1.0e-03
CG11661	Nc73EF	CG11661-PH, isoform H [Source:RefSeq_peptide;Acc:N	CG11661-RG	3691	3027	11	yes	no	no	no	?	?	no	2:no	1.0e-03
CG11661	Nc73EF	CG11661-PH, isoform H [Source:RefSeq_peptide;Acc:N	CG11661-RH	3726	3027	11	yes	no	no	no	?	?	no	2:no	1.0e-03
CG11663		CG11663-PA [Source:RefSeq_peptide;Acc:NP_569868]	CG11663-RA	641	459	2	no	no	no	no	?	?	?	2:no	0.48
CG11664		CG11664-PA [Source:RefSeq_peptide;Acc:NP_569865]	CG11664-RA	765	765	1	no	no	no	no	0	0	?	2:no	0.46
CG11665		CG11665-PA [Source:RefSeq_peptide;Acc:NP_610174]	CG11665-RA	2621	1977	5	no	no	no	yes	0	0.5	?	2:no	2.0e-03
CG11666		CG11666-PA [Source:RefSeq_peptide;Acc:NP_728377]	CG11666-RA	291	291	1	no	no	no	no	?	?	?	2:no	0.44
CG11668		CG11668-PA [Source:RefSeq_peptide;Acc:NP_650254]	CG11668-RA	1311	1197	7	no	no	no	no	0	0	?	2:no	0.13
CG11669		CG11669-PA [Source:RefSeq_peptide;Acc:NP_610383]	CG11669-RA	2448	1800	3	no	no	no	yes	0	0.5	?	2:no	9.0e-03
CG1167	Ras64B	Ras-like protein 2. [Source:Uniprot/SWISSPROT;Acc:	CG1167-RA	1621	579	3	no	no	no	no	?	?	?	1:yes	0.54
CG11670		CG11670-PA [Source:RefSeq_peptide;Acc:NP_650255]	CG11670-RA	1407	1383	7	no	yes	no	no	0	0	?	2:no	0.06
CG11671		CG11671-PA [Source:RefSeq_peptide;Acc:NP_649778]	CG11671-RA	623	423	2	yes	no	no	no	?	?	?	2:no	0.29
CG11672		CG11672-PA [Source:RefSeq_peptide;Acc:NP_649779]	CG11672-RA	1098	723	2	yes	no	no	no	?	?	?	2:no	0.03
CG11674		CG11674-PA [Source:RefSeq_peptide;Acc:NP_572948]	CG11674-RA	1181	1035	2	no	no	no	no	0.75	0	?	2:no	0.31
CG11676		CG11676-PA [Source:RefSeq_peptide;Acc:NP_649964]	CG11676-RA	1100	951	2	no	no	no	no	?	?	?	2:no	0.02
CG11678	Actr13E	Actin-like protein 13E (Actin-related protein 6) (	CG11678-RA	1304	1197	1	no	no	no	no	?	?	?	2:no	0.07
CG11679		CG11679-PA [Source:RefSeq_peptide;Acc:NP_573063]	CG11679-RA	1421	1263	1	no	no	no	no	?	?	?	2:no	0.07
CG1168	7B2	CG1168-PB, isoform B [Source:RefSeq_peptide;Acc:NP	CG1168-RA	1163	816	2	no	no	no	yes	?	?	?	2:no	0.05
CG1168	7B2	CG1168-PB, isoform B [Source:RefSeq_peptide;Acc:NP	CG1168-RB	1178	831	2	no	no	no	yes	?	?	?	2:no	0.05
CG11680	mle	Dosage compensation regulator (Male-less protein)	CG11680-RA	4412	3882	5	yes	no	no	no	?	?	no	2:no	0.01
CG11680	mle	Dosage compensation regulator (Male-less protein)	CG11680-RB	4528	681	5	yes	no	no	no	?	?	no	2:no	0.04
CG11680	mle	Dosage compensation regulator (Male-less protein)	CG11680-RC	3901	2811	4	yes	no	no	no	?	?	no	2:no	4.0e-03
CG11686		CG11686-PA [Source:RefSeq_peptide;Acc:NP_652204]	CG11686-RA	423	213	3	no	no	no	no	?	?	?	1:yes	0.62
CG1169	Osi18	CG1169-PA [Source:RefSeq_peptide;Acc:NP_649639]	CG1169-RA	1273	921	2	yes	no	no	no	?	?	?	2:no	0.03
CG11692		CG11692-PA [Source:RefSeq_peptide;Acc:NP_608402]	CG11692-RA	557	375	1	no	no	no	no	?	?	?	2:no	0.44
CG11693		CG11693-PA [Source:RefSeq_peptide;Acc:NP_649785]	CG11693-RA	957	957	1	no	no	no	no	?	?	?	2:no	0.07
CG11694		CG11694-PA [Source:RefSeq_peptide;Acc:NP_649786]	CG11694-RA	883	786	1	no	no	no	no	?	?	?	2:no	0.41
CG11695		CG11695-PA [Source:RefSeq_peptide;Acc:NP_572732]	CG11695-RA	1752	1635	4	no	no	no	yes	0	0.25	?	2:no	0.01
CG11696		CG11696-PA [Source:RefSeq_peptide;Acc:NP_572731]	CG11696-RA	2163	1995	4	no	no	no	no	?	?	?	2:no	0.01
CG11697		CG11697-PA [Source:RefSeq_peptide;Acc:NP_572730]	CG11697-RA	723	723	1	no	no	no	no	?	?	?	2:no	0.41
CG11698		CG11698-PA [Source:RefSeq_peptide;Acc:NP_649787]	CG11698-RA	875	789	1	no	no	no	yes	?	?	?	2:no	0.25
CG11699		CG11699-PA [Source:RefSeq_peptide;Acc:NP_572728]	CG11699-RA	639	441	3	no	no	no	no	?	?	?	1:yes	0.74
CG11700		CG11700-PA [Source:RefSeq_peptide;Acc:NP_572306]	CG11700-RA	1058	906	2	no	yes	no	no	0.3333333	0.3333333	?	2:no	0.17
CG11703		CG11703-PA [Source:RefSeq_peptide;Acc:NP_650792]	CG11703-RA	1283	1062	1	yes	no	no	no	0	0.3333333	?	2:no	0.07
CG11709	PGRP-SA	Peptidoglycan-recognition protein-SA precursor (EC	CG11709-RA	1133	612	3	yes	no	no	no	?	?	?	2:no	0.29
CG1171	Akh	Adipokinetic hormone precursor (dAKH) (Hypertrehal	CG1171-RA	240	240	2	no	no	no	no	?	?	?	1:yes	0.57
CG11710		CG11710-PB, isoform B [Source:RefSeq_peptide;Acc:N	CG11710-RA	1701	1311	6	yes	yes	no	no	0	0	?	2:no	0.06
CG11710		CG11710-PB, isoform B [Source:RefSeq_peptide;Acc:N	CG11710-RB	1714	1542	6	yes	yes	no	no	0	0	?	2:no	0.12
CG11711	Mob1	CG11711-PC, isoform C [Source:RefSeq_peptide;Acc:N	CG11711-RA	4355	2187	5	no	yes	no	no	?	?	?	2:no	0.01
CG11711	Mob1	CG11711-PC, isoform C [Source:RefSeq_peptide;Acc:N	CG11711-RB	3458	1614	5	no	yes	no	no	?	?	?	2:no	7.0e-03
CG11711	Mob1	CG11711-PC, isoform C [Source:RefSeq_peptide;Acc:N	CG11711-RC	3355	1296	4	no	yes	no	no	?	?	?	2:no	0.02
CG11711	Mob1	CG11711-PC, isoform C [Source:RefSeq_peptide;Acc:N	CG11711-RD	3483	1701	4	no	yes	no	no	?	?	?	2:no	0.01
CG11715	Cyp4g15	Cytochrome P450 4g15 (EC 1.14.-.-) (CYPIVG15). [So	CG11715-RA	2481	1725	6	no	no	no	no	?	?	?	2:no	7.0e-03
CG11715	Cyp4g15	Cytochrome P450 4g15 (EC 1.14.-.-) (CYPIVG15). [So	CG11715-RB	1502	1137	4	no	no	no	no	?	?	?	2:no	0.05
CG11718		CG11718-PA [Source:RefSeq_peptide;Acc:NP_649799]	CG11718-RA	2460	2460	5	no	no	no	no	?	?	?	2:no	0.06
CG11719	Mst98Ca	CG11719-PA [Source:RefSeq_peptide;Acc:NP_524899]	CG11719-RA	1331	1005	1	no	yes	no	yes	?	?	?	2:no	0.36
CG1172		CG1172-PA [Source:RefSeq_peptide;Acc:NP_649534]	CG1172-RA	2012	750	5	no	no	no	no	?	?	?	2:no	0.12
CG11720	Sgs3	Salivary glue protein Sgs-3 precursor. [Source:Uni	CG11720-RA	1110	924	2	yes	no	no	no	?	?	?	2:no	0.02
CG11722		UPF0240 protein CG11722. [Source:Uniprot/SWISSPROT	CG11722-RA	749	612	4	no	no	no	no	0	0	?	1:yes	0.54
CG11723		CG11723-PA [Source:RefSeq_peptide;Acc:NP_608647]	CG11723-RA	1725	1053	2	yes	no	no	no	?	?	?	2:no	0.04
CG11726		CG11726-PA [Source:RefSeq_peptide;Acc:NP_648461]	CG11726-RA	876	876	1	yes	no	no	yes	1	0	?	2:no	0.36
CG11727		CG11727-PB, isoform B [Source:RefSeq_peptide;Acc:N	CG11727-RA	3511	2424	9	no	no	no	no	0	0.2	?	2:no	1.0e-03
CG11727		CG11727-PB, isoform B [Source:RefSeq_peptide;Acc:N	CG11727-RB	3166	2340	9	no	no	no	no	0	0.2	?	2:no	0.02
CG11732	Obp85a	CG11732-PA [Source:RefSeq_peptide;Acc:NP_649802]	CG11732-RA	519	519	3	no	no	no	yes	?	?	?	1:yes	0.62
CG11734	HERC2	CG11734-PB [Source:RefSeq_peptide;Acc:NP_608388]	CG11734-RB	15796	14700	11	no	no	no	no	?	?	?	2:no	1.0e-03
CG11735	Or85b	Putative odorant receptor 85b. [Source:Uniprot/SWI	CG11735-RA	1173	1173	3	yes	no	no	no	?	?	?	2:no	0.11
CG11737		CG11737-PA [Source:RefSeq_peptide;Acc:NP_649803]	CG11737-RA	2133	1368	5	no	no	no	yes	?	?	?	2:no	0.04
CG11738	l(1)G0004	CG11738-PA [Source:RefSeq_peptide;Acc:NP_608387]	CG11738-RA	951	723	1	no	no	no	no	?	?	?	2:no	0.16
CG11739		CG11739-PA, isoform A [Source:RefSeq_peptide;Acc:N	CG11739-RA	1571	966	7	no	no	no	no	0	0	?	2:no	0.12
CG11739		CG11739-PA, isoform A [Source:RefSeq_peptide;Acc:N	CG11739-RB	1364	966	6	no	no	no	no	0	0	?	2:no	0.03
CG11739		CG11739-PA, isoform A [Source:RefSeq_peptide;Acc:N	CG11739-RC	1301	966	7	no	no	no	no	0	0	?	2:no	0.09
CG11739		CG11739-PA, isoform A [Source:RefSeq_peptide;Acc:N	CG11739-RD	1323	966	7	no	no	no	no	0	0	?	2:no	0.09
CG11742	Or85d	Putative odorant receptor 85d. [Source:Uniprot/SWI	CG11742-RA	1239	1239	3	no	no	no	no	?	?	?	2:no	0.08
CG11748	Obp19a	General odorant-binding protein 19a precursor. [So	CG11748-RA	480	480	3	no	no	no	yes	?	?	?	1:yes	0.62
CG11748	Obp19a	General odorant-binding protein 19a precursor. [So	CG11748-RB	528	528	3	no	no	no	yes	?	?	?	1:yes	0.62
CG11750		CG11750-PA [Source:RefSeq_peptide;Acc:NP_572712]	CG11750-RA	1634	369	2	yes	yes	no	no	?	?	?	1:yes	0.52
CG11752		CG11752-PA [Source:RefSeq_peptide;Acc:NP_572710]	CG11752-RA	496	330	1	no	no	no	no	?	?	?	2:no	0.44
CG11753		CG11753-PA [Source:RefSeq_peptide;Acc:NP_649809]	CG11753-RA	701	483	3	no	yes	no	yes	?	?	?	2:no	0.30
CG11755		CG11755-PA [Source:RefSeq_peptide;Acc:NP_649815]	CG11755-RA	465	465	1	no	no	no	yes	?	?	?	2:no	0.33
CG11756		CG11756-PA [Source:RefSeq_peptide;Acc:NP_572708]	CG11756-RA	747	612	1	no	no	no	no	?	?	?	2:no	0.49
CG11757		CG11757-PA [Source:RefSeq_peptide;Acc:NP_572706]	CG11757-RA	840	840	1	yes	no	no	no	?	?	?	2:no	0.19
CG11759	Kap3	CG11759-PA [Source:RefSeq_peptide;Acc:NP_727512]	CG11759-RA	3717	3087	9	yes	no	yes	no	?	?	?	2:no	0.01
CG1176	Pbprp4	Pheromone-binding protein-related protein 4 precur	CG1176-RA	579	528	4	no	no	no	no	?	?	?	1:yes	0.55
CG11760		CG11760-PB, isoform B [Source:RefSeq_peptide;Acc:N	CG11760-RA	1676	168	2	no	no	no	no	?	?	?	2:no	0.48
CG11760		CG11760-PB, isoform B [Source:RefSeq_peptide;Acc:N	CG11760-RB	1917	450	2	no	no	no	no	?	?	?	2:no	0.23
CG11761	translin	CG11761-PA [Source:RefSeq_peptide;Acc:NP_610591]	CG11761-RA	869	708	5	no	no	no	no	?	?	no	2:no	0.37
CG11762		CG11762-PA [Source:RefSeq_peptide;Acc:NP_649822]	CG11762-RA	957	939	3	no	yes	no	no	0	0.2	?	2:no	0.01
CG11763	micr	CG11763-PC, isoform C [Source:RefSeq_peptide;Acc:N	CG11763-RA	4368	2883	12	no	no	no	no	0	0	?	2:no	3.0e-03
CG11763	micr	CG11763-PC, isoform C [Source:RefSeq_peptide;Acc:N	CG11763-RC	4022	1797	12	no	no	no	no	0	0	?	2:no	2.0e-03
CG11765	Prx2540-2	CG11765-PA [Source:RefSeq_peptide;Acc:NP_523683]	CG11765-RA	868	663	4	yes	no	no	no	?	?	?	2:no	0.14
CG11767	Or24a	Putative odorant receptor 24a. [Source:Uniprot/SWI	CG11767-RA	1164	1164	5	no	yes	no	no	?	?	?	2:no	0.10
CG11768		CG11768-PA [Source:RefSeq_peptide;Acc:NP_649829]	CG11768-RA	1485	1485	2	yes	no	no	no	?	?	?	2:no	0.04
CG11769		CG11769-PA [Source:RefSeq_peptide;Acc:NP_650556]	CG11769-RA	747	747	1	yes	no	no	no	?	?	?	2:no	0.19
CG11770	lin	CG11770-PA [Source:RefSeq_peptide;Acc:NP_524815]	CG11770-RA	3650	2577	2	yes	no	no	no	?	?	?	2:no	0.01
CG11771		CG11771-PA [Source:RefSeq_peptide;Acc:NP_651314]	CG11771-RA	2842	2193	2	no	no	yes	no	0	0	?	2:no	0.13
CG11775		CG11775-PA [Source:RefSeq_peptide;Acc:NP_649833]	CG11775-RA	1818	1818	3	no	no	no	no	0	0	?	2:no	0.05
CG11776		CG11776-PA [Source:RefSeq_peptide;Acc:NP_649834]	CG11776-RA	582	582	1	no	no	no	yes	?	?	?	2:no	0.33
CG11777		CG11777-PA [Source:RefSeq_peptide;Acc:NP_724939]	CG11777-RA	705	486	3	no	no	no	no	0	0.75	?	2:no	0.26
CG11778		CG11778-PA [Source:RefSeq_peptide;Acc:NP_610447]	CG11778-RA	1624	1587	4	no	no	no	no	0	0.5	?	2:no	7.0e-03
CG11779		CG11779-PA, isoform A [Source:RefSeq_peptide;Acc:N	CG11779-RA	2433	1380	4	no	yes	no	no	0	0	?	2:no	0.01
CG11779		CG11779-PA, isoform A [Source:RefSeq_peptide;Acc:N	CG11779-RB	2523	1287	4	no	yes	no	no	0	0	?	2:no	0.01
CG11780	beta4GalT7	CG11780-PA [Source:RefSeq_peptide;Acc:NP_651319]	CG11780-RA	1083	969	3	yes	no	no	no	?	?	?	2:no	0.02
CG11781		CG11781-PA [Source:RefSeq_peptide;Acc:NP_651320]	CG11781-RA	479	342	2	no	no	no	yes	?	?	?	2:no	0.46
CG11783	Hr96	Nuclear hormone receptor HR96 (dHR96). [Source:Uni	CG11783-RA	2832	2172	6	no	no	no	yes	?	?	?	2:no	0.01
CG11784		CG11784-PA [Source:RefSeq_peptide;Acc:NP_610457]	CG11784-RA	893	681	3	no	no	no	no	0	1	?	2:no	6.0e-03
CG11785	bai	CG11785-PA [Source:RefSeq_peptide;Acc:NP_651323]	CG11785-RA	813	621	5	no	yes	no	no	0	0	?	2:no	9.0e-03
CG11786		CG11786-PA [Source:RefSeq_peptide;Acc:NP_651325]	CG11786-RA	651	627	3	no	no	no	no	?	?	?	1:yes	0.74
CG11788		CG11788-PA [Source:RefSeq_peptide;Acc:NP_611466]	CG11788-RA	1182	1182	2	no	no	no	no	?	?	?	2:no	0.10
CG1179	LysB	Lysozyme B precursor (EC 3.2.1.17) (1,4-beta-N-ace	CG1179-RA	498	423	1	no	yes	no	no	?	?	?	1:yes	0.62
CG11790		CG11790-PB, isoform B [Source:RefSeq_peptide;Acc:N	CG11790-RA	1016	909	5	no	yes	no	no	?	?	?	2:no	0.02
CG11790		CG11790-PB, isoform B [Source:RefSeq_peptide;Acc:N	CG11790-RB	1122	738	4	no	yes	no	no	?	?	?	2:no	0.03
CG11791		CG11791-PA, isoform A [Source:RefSeq_peptide;Acc:N	CG11791-RA	1813	546	2	no	no	no	no	?	?	?	2:no	0.23
CG11791		CG11791-PA, isoform A [Source:RefSeq_peptide;Acc:N	CG11791-RB	1126	396	3	no	no	no	no	?	?	?	2:no	0.36
CG11793	Sod	Superoxide dismutase [Cu-Zn] (EC 1.15.1.1). [Sourc	CG11793-RA	741	462	2	yes	no	no	no	?	?	?	2:no	0.32
CG11796		CG11796-PB, isoform B [Source:RefSeq_peptide;Acc:N	CG11796-RA	1308	1143	5	no	no	no	yes	0	1	no	2:no	0.00
CG11796		CG11796-PB, isoform B [Source:RefSeq_peptide;Acc:N	CG11796-RB	1523	885	4	no	no	no	yes	0	1	no	2:no	0.00
CG11797	Obp56a	General odorant-binding protein 56a precursor. [So	CG11797-RA	550	420	2	yes	no	no	no	?	?	?	2:no	0.29
CG11798	chn	Protein charlatan. [Source:Uniprot/SWISSPROT;Acc:Q	CG11798-RA	5042	3327	5	yes	yes	no	no	?	?	?	2:no	0.02
CG11798	chn	Protein charlatan. [Source:Uniprot/SWISSPROT;Acc:Q	CG11798-RB	5204	3327	5	yes	yes	no	no	?	?	?	2:no	0.02
CG11799	Mnf	CG11799-PE, isoform E [Source:RefSeq_peptide;Acc:N	CG11799-RA	3231	2223	9	no	no	no	no	?	?	?	2:no	0.01
CG11799	Mnf	CG11799-PE, isoform E [Source:RefSeq_peptide;Acc:N	CG11799-RB	3320	2223	9	no	no	no	no	?	?	?	2:no	1.0e-03
CG11799	Mnf	CG11799-PE, isoform E [Source:RefSeq_peptide;Acc:N	CG11799-RC	3117	2223	9	no	no	no	no	?	?	?	2:no	0.01
CG11799	Mnf	CG11799-PE, isoform E [Source:RefSeq_peptide;Acc:N	CG11799-RD	3195	2223	9	no	no	no	no	?	?	?	2:no	0.01
CG11799	Mnf	CG11799-PE, isoform E [Source:RefSeq_peptide;Acc:N	CG11799-RE	3108	2100	10	no	no	no	no	?	?	?	2:no	0.01
CG1180	LysE	Lysozyme E precursor (EC 3.2.1.17) (1,4-beta-N-ace	CG1180-RA	490	423	1	no	no	no	no	?	?	?	2:no	0.44
CG11801		CG11801-PA [Source:RefSeq_peptide;Acc:NP_648436]	CG11801-RA	666	666	3	no	no	no	no	0	0.5	?	2:no	0.06
CG11802		CG11802-PA [Source:RefSeq_peptide;Acc:NP_572759]	CG11802-RA	1480	1050	1	no	no	no	no	?	?	?	2:no	0.10
CG11804	ced-6	CG11804-PA, isoform A [Source:RefSeq_peptide;Acc:N	CG11804-RA	2291	1554	7	yes	no	no	no	?	?	?	2:no	0.01
CG11804	ced-6	CG11804-PA, isoform A [Source:RefSeq_peptide;Acc:N	CG11804-RB	2566	1554	7	yes	no	no	no	?	?	?	2:no	0.01
CG11804	ced-6	CG11804-PA, isoform A [Source:RefSeq_peptide;Acc:N	CG11804-RC	2251	1554	7	yes	no	no	no	?	?	?	2:no	0.01
CG11807		CG11807-PA [Source:RefSeq_peptide;Acc:NP_611017]	CG11807-RA	1935	1476	4	yes	no	no	no	?	?	?	2:no	0.01
CG11808		CG11808-PA [Source:RefSeq_peptide;Acc:NP_611021]	CG11808-RA	805	660	2	no	yes	no	no	?	?	?	2:no	0.13
CG11811		CG11811-PA [Source:RefSeq_peptide;Acc:NP_648408]	CG11811-RA	1585	702	1	no	no	no	no	0	0.5	?	2:no	0.15
CG11814		CG11814-PA [Source:RefSeq_peptide;Acc:NP_647681]	CG11814-RA	7562	7554	12	no	yes	no	no	0	0.3333333	?	2:no	0.00
CG11815		CG11815-PA [Source:RefSeq_peptide;Acc:NP_647685]	CG11815-RA	852	852	1	no	yes	no	no	?	?	?	2:no	0.37
CG11816		CG11816-PA [Source:RefSeq_peptide;Acc:NP_572897]	CG11816-RA	1057	1041	2	no	no	no	no	?	?	?	2:no	0.02
CG11819		CG11819-PA [Source:RefSeq_peptide;Acc:NP_651329]	CG11819-RA	2944	2934	10	no	no	no	no	?	?	?	2:no	0.05
CG11820		CG11820-PA [Source:RefSeq_peptide;Acc:NP_651331]	CG11820-RA	855	696	2	yes	no	no	no	?	?	?	2:no	0.13
CG11821	Cyp12a5	Probable cytochrome P450 12a5, mitochondrial precu	CG11821-RA	2019	1611	4	no	yes	no	no	?	?	?	2:no	0.03
CG11822	nAcRbeta-21C	CG11822-PB, isoform B [Source:RefSeq_peptide;Acc:N	CG11822-RA	1508	1326	4	no	no	no	no	?	?	?	2:no	0.01
CG11822	nAcRbeta-21C	CG11822-PB, isoform B [Source:RefSeq_peptide;Acc:N	CG11822-RB	1629	984	3	no	no	no	no	?	?	?	2:no	0.07
CG11824		CG11824-PA [Source:RefSeq_peptide;Acc:NP_610436]	CG11824-RA	753	753	4	no	yes	no	no	0	0.25	?	2:no	0.05
CG11825		CG11825-PA [Source:RefSeq_peptide;Acc:NP_610583]	CG11825-RA	508	303	2	yes	no	no	no	?	?	?	2:no	0.29
CG11828		CG11828-PA [Source:RefSeq_peptide;Acc:NP_651648]	CG11828-RA	1242	1242	5	no	no	no	no	0	0	?	2:no	0.07
CG11833	Ssl2	CG11833-PA [Source:RefSeq_peptide;Acc:NP_651656]	CG11833-RA	1236	1236	4	no	yes	no	no	0	0.5	?	2:no	5.0e-03
CG11835		CG11835-PA [Source:RefSeq_peptide;Acc:NP_608532]	CG11835-RA	2388	2388	1	no	no	no	no	0	0.25	?	2:no	0.03
CG11836		CG11836-PA, isoform A [Source:RefSeq_peptide;Acc:N	CG11836-RA	1118	672	5	no	yes	no	no	0	0.25	?	2:no	8.0e-03
CG11836		CG11836-PA, isoform A [Source:RefSeq_peptide;Acc:N	CG11836-RB	1335	672	5	no	yes	no	no	0	0.25	?	2:no	0.01
CG11837		Probable dimethyladenosine transferase (EC 2.1.1.-	CG11837-RA	1085	921	3	no	no	no	no	0	0	?	2:no	0.01
CG11838	Oseg3	CG11838-PB, isoform B [Source:RefSeq_peptide;Acc:N	CG11838-RA	4332	4332	6	no	no	no	no	?	?	?	2:no	4.0e-03
CG11838	Oseg3	CG11838-PB, isoform B [Source:RefSeq_peptide;Acc:N	CG11838-RB	4512	4512	6	no	no	no	no	?	?	?	2:no	4.0e-03
CG11839		CG11839-PA [Source:RefSeq_peptide;Acc:NP_733077]	CG11839-RA	768	768	2	no	no	no	no	?	?	?	2:no	0.22
CG11840	Spp	CG11840-PA [Source:RefSeq_peptide;Acc:NP_523444]	CG11840-RA	1720	1170	3	no	no	no	yes	?	?	?	2:no	0.19
CG11841		CG11841-PA [Source:RefSeq_peptide;Acc:NP_651661]	CG11841-RA	1119	960	3	no	no	no	no	0	0	?	2:no	0.04
CG11842		CG11842-PA [Source:RefSeq_peptide;Acc:NP_651662]	CG11842-RA	1118	960	3	no	no	no	no	0	0	?	2:no	0.04
CG11843		CG11843-PA [Source:RefSeq_peptide;Acc:NP_651663]	CG11843-RA	975	951	4	no	no	no	no	0	0	?	2:no	0.02
CG11844		CG11844-PC, isoform C [Source:RefSeq_peptide;Acc:N	CG11844-RA	1540	1239	3	no	yes	no	no	?	?	?	2:no	0.20
CG11844		CG11844-PC, isoform C [Source:RefSeq_peptide;Acc:N	CG11844-RB	1628	1332	3	no	yes	no	no	?	?	?	2:no	0.06
CG11844		CG11844-PC, isoform C [Source:RefSeq_peptide;Acc:N	CG11844-RC	1695	1239	2	no	yes	no	no	?	?	?	2:no	0.15
CG11847		CG11847-PA [Source:RefSeq_peptide;Acc:NP_651341]	CG11847-RA	2919	2919	6	yes	no	no	no	?	?	?	2:no	0.06
CG11848		CG11848-PA [Source:RefSeq_peptide;Acc:NP_651342]	CG11848-RA	3820	2487	12	no	no	no	no	?	?	?	2:no	2.0e-03
CG11849	dan	CG11849-PA [Source:RefSeq_peptide;Acc:NP_651346]	CG11849-RA	3340	2037	2	no	yes	no	no	?	?	?	2:no	0.01
CG11851		CG11851-PA [Source:RefSeq_peptide;Acc:NP_651353]	CG11851-RA	2362	1872	4	no	no	no	no	0	0	?	2:no	3.0e-03
CG11852		CG11852-PA [Source:RefSeq_peptide;Acc:NP_651357]	CG11852-RA	1034	753	4	yes	no	no	yes	?	?	?	2:no	0.04
CG11853	to	Takeout protein precursor. [Source:Uniprot/SWISSPR	CG11853-RA	1038	750	4	no	no	no	no	?	?	?	2:no	0.06
CG11854		CG11854-PA [Source:RefSeq_peptide;Acc:NP_651358]	CG11854-RA	1001	753	4	no	yes	no	no	?	?	?	2:no	0.03
CG11856	Nup358	CG11856-PA [Source:RefSeq_peptide;Acc:NP_651361]	CG11856-RA	8301	8088	7	yes	no	no	yes	?	?	?	2:no	0.11
CG11857		CG11857-PA [Source:RefSeq_peptide;Acc:NP_651362]	CG11857-RA	1813	612	2	yes	yes	no	no	0	0	?	2:no	3.0e-03
CG11858		CG11858-PA [Source:RefSeq_peptide;Acc:NP_651364]	CG11858-RA	492	393	2	no	no	no	no	0	1	?	2:no	0.02
CG11859		CG11859-PA [Source:RefSeq_peptide;Acc:NP_651365]	CG11859-RA	1617	1617	4	no	yes	no	yes	0	0.5	?	2:no	1.0e-03
CG11861	gft	CG11861-PB, isoform B [Source:RefSeq_peptide;Acc:N	CG11861-RA	3012	2322	11	no	no	no	no	?	?	no	2:no	0.01
CG11861	gft	CG11861-PB, isoform B [Source:RefSeq_peptide;Acc:N	CG11861-RB	3274	2322	11	no	no	no	no	?	?	no	2:no	0.01
CG11861	gft	CG11861-PB, isoform B [Source:RefSeq_peptide;Acc:N	CG11861-RC	3537	2322	11	no	no	no	no	?	?	no	2:no	1.0e-03
CG11864		CG11864-PA [Source:RefSeq_peptide;Acc:NP_609756]	CG11864-RA	793	756	2	no	no	no	no	0	0	?	2:no	0.26
CG11865		CG11865-PA [Source:RefSeq_peptide;Acc:NP_609759]	CG11865-RA	723	723	2	no	no	no	no	0	0	?	2:no	0.26
CG11866		CG11866-PA [Source:RefSeq_peptide;Acc:NP_610555]	CG11866-RA	2491	1812	6	no	no	no	yes	?	?	?	2:no	0.01
CG11870		CG11870-PC, isoform C [Source:RefSeq_peptide;Acc:N	CG11870-RA	4588	4284	13	yes	yes	no	no	0	0.4	?	2:no	0.00
CG11870		CG11870-PC, isoform C [Source:RefSeq_peptide;Acc:N	CG11870-RB	5076	4284	13	yes	yes	no	no	0	0.4	?	2:no	0.00
CG11870		CG11870-PC, isoform C [Source:RefSeq_peptide;Acc:N	CG11870-RC	4793	4284	13	yes	yes	no	no	0	0.4	?	2:no	0.00
CG11870		CG11870-PC, isoform C [Source:RefSeq_peptide;Acc:N	CG11870-RD	4357	3543	12	yes	yes	no	no	0	0.4	?	2:no	0.00
CG11872		CG11872-PA [Source:RefSeq_peptide;Acc:NP_649993]	CG11872-RA	4311	4311	3	no	no	no	no	?	?	?	2:no	9.0e-03
CG11873		CG11873-PA [Source:RefSeq_peptide;Acc:NP_651666]	CG11873-RA	8934	8934	8	no	no	no	no	?	?	?	2:no	2.0e-03
CG11874		CG11874-PA [Source:RefSeq_peptide;Acc:NP_651667]	CG11874-RA	3197	2058	6	no	no	no	no	0	0	?	2:no	0.02
CG11875		CG11875-PA [Source:RefSeq_peptide;Acc:NP_651360]	CG11875-RA	1027	963	3	no	yes	no	no	?	?	?	2:no	0.02
CG11876		CG11876-PD, isoform D [Source:RefSeq_peptide;Acc:N	CG11876-RA	1454	1098	6	no	no	no	no	0	1	no	2:no	1.0e-03
CG11876		CG11876-PD, isoform D [Source:RefSeq_peptide;Acc:N	CG11876-RB	975	822	3	no	no	no	no	0	1	no	2:no	1.0e-03
CG11876		CG11876-PD, isoform D [Source:RefSeq_peptide;Acc:N	CG11876-RC	941	822	4	no	no	no	no	0	1	no	2:no	1.0e-03
CG11876		CG11876-PD, isoform D [Source:RefSeq_peptide;Acc:N	CG11876-RD	1488	1098	5	no	no	no	no	0	1	no	2:no	1.0e-03
CG11877		CG11877-PA [Source:RefSeq_peptide;Acc:NP_651669]	CG11877-RA	1869	1512	3	no	no	no	no	?	?	?	2:no	0.03
CG11878		CG11878-PA [Source:RefSeq_peptide;Acc:NP_651369]	CG11878-RA	1263	1263	2	no	no	no	no	?	?	?	2:no	0.06
CG11880		CG11880-PA, isoform A [Source:RefSeq_peptide;Acc:N	CG11880-RA	3189	2391	4	no	yes	no	yes	0	0	?	2:no	1.0e-03
CG11880		CG11880-PA, isoform A [Source:RefSeq_peptide;Acc:N	CG11880-RB	3466	2391	3	no	yes	no	yes	0	0	?	2:no	1.0e-03
CG11880		CG11880-PA, isoform A [Source:RefSeq_peptide;Acc:N	CG11880-RC	3165	2391	4	no	yes	no	yes	0	0	?	2:no	1.0e-03
CG11881		CG11881-PA [Source:RefSeq_peptide;Acc:NP_651671]	CG11881-RA	2160	1965	4	no	yes	no	no	?	?	?	2:no	0.05
CG11882		CG11882-PA [Source:RefSeq_peptide;Acc:NP_651676]	CG11882-RA	910	792	2	no	no	no	no	?	?	?	2:no	0.04
CG11883		CG11883-PB, isoform B [Source:RefSeq_peptide;Acc:N	CG11883-RA	3010	2199	10	yes	no	no	no	0	0.25	?	2:no	7.0e-03
CG11883		CG11883-PB, isoform B [Source:RefSeq_peptide;Acc:N	CG11883-RB	3091	2142	9	yes	no	no	no	0	0.25	?	2:no	7.0e-03
CG11885		CG11885-PA [Source:RefSeq_peptide;Acc:NP_608522]	CG11885-RA	521	426	1	no	no	no	no	?	?	?	2:no	0.44
CG11886	Slbp	Histone RNA hairpin-binding protein (Histone stem-	CG11886-RA	1116	831	2	no	no	no	no	?	?	?	2:no	0.04
CG11887		CG11887-PA [Source:RefSeq_peptide;Acc:NP_610600]	CG11887-RA	2553	2385	6	no	no	no	no	?	?	?	2:no	0.02
CG11888	Rpn2	26S proteasome non-ATPase regulatory subunit 1 (26	CG11888-RA	3390	3063	4	no	no	no	yes	?	?	?	2:no	0.01
CG11892		CG11892-PB, isoform B [Source:RefSeq_peptide;Acc:N	CG11892-RA	1585	1320	3	no	no	no	no	?	?	?	2:no	0.06
CG11892		CG11892-PB, isoform B [Source:RefSeq_peptide;Acc:N	CG11892-RB	1513	1320	2	no	no	no	no	?	?	?	2:no	0.04
CG11893		CG11893-PA [Source:RefSeq_peptide;Acc:NP_651375]	CG11893-RA	1301	1251	2	no	no	no	no	?	?	?	2:no	0.06
CG11895	stan	Protocadherin-like wing polarity protein stan prec	CG11895-RA	12649	10725	5	no	no	no	no	?	?	?	2:no	7.0e-03
CG11896		CG11896-PA [Source:RefSeq_peptide;Acc:NP_650607]	CG11896-RA	2810	2109	6	no	no	no	no	?	?	?	2:no	0.02
CG11897		CG11897-PB, isoform B [Source:RefSeq_peptide;Acc:N	CG11897-RA	4883	4125	7	no	no	no	no	0	0.6	?	2:no	2.0e-03
CG11897		CG11897-PB, isoform B [Source:RefSeq_peptide;Acc:N	CG11897-RB	5029	4125	6	no	no	no	no	0	0.6	?	2:no	2.0e-03
CG11898		CG11898-PA [Source:RefSeq_peptide;Acc:NP_651679]	CG11898-RA	3909	3909	6	no	no	no	yes	0	0.6	?	2:no	9.0e-03
CG11899		Probable phosphoserine aminotransferase (EC 2.6.1.	CG11899-RA	1178	1095	3	no	no	no	yes	0	0	?	2:no	0.14
CG11900		CG11900-PA [Source:RefSeq_peptide;Acc:NP_651682]	CG11900-RA	540	540	3	no	no	no	yes	?	?	?	1:yes	0.62
CG11901	Ef1gamma	Elongation factor 1-gamma (EF-1-gamma) (eEF-1B gam	CG11901-RA	1721	1296	3	no	no	no	no	?	?	?	2:no	0.06
CG11901	Ef1gamma	Elongation factor 1-gamma (EF-1-gamma) (eEF-1B gam	CG11901-RB	1695	1296	4	no	no	no	no	?	?	?	2:no	0.01
[truncated: 18,017 more rows]
